# Supplementary material for: An integrated nitrogen utilization gene network and transcriptome analysis reveal candidate genes in response to nitrogen deficiency in Brassica napus
Source: Front Plant Sci. 2023 May 9;14:1187552. doi: 10.3389/fpls.2023.1187552 (PMC10203523; doi:10.3389/fpls.2023.1187552)
Supplement: Supplementary Figure 1 — Chromosomal location of nitrogen (N) utilization pathway genes in Brassica napus. Chromosome positions of the 605 N utilization pathway genes were mapped on 19 chromosomes. The scale of the chromosome is in megabases (Mb). Chromosome number is indicated at the top of each chromosome and each line represents a gene. The distribution of lines on the chromosomes represents the density of N utilization pathway genes on the chromosomes. [file DataSheet_1.zip]

Archive with 26 entries (25 files):
- Supplementary data-FTPS/
- Supplementary data-FTPS/FIGURE S1.tif
- Supplementary data-FTPS/FIGURE S2.tif
- Supplementary data-FTPS/FIGURE S3.tif
- Supplementary data-FTPS/FIGURE S4.tif
- Supplementary data-FTPS/FIGURE S5.tif
- Supplementary data-FTPS/FIGURE S6.tif
- Supplementary data-FTPS/FIGURE S7.tif
- Supplementary data-FTPS/FIGURE S8.tif
- Supplementary data-FTPS/TABLE S1.xls
- Supplementary data-FTPS/TABLE S10.xls
- Supplementary data-FTPS/TABLE S11.xls
- Supplementary data-FTPS/TABLE S12.xls
- Supplementary data-FTPS/TABLE S13.xls
- Supplementary data-FTPS/TABLE S14.xls
- Supplementary data-FTPS/TABLE S15.xls
- Supplementary data-FTPS/TABLE S16.xls
- Supplementary data-FTPS/TABLE S17.xls
- Supplementary data-FTPS/TABLE S2.xlsx
- Supplementary data-FTPS/TABLE S3.xlsx
- Supplementary data-FTPS/TABLE S4.xls
- Supplementary data-FTPS/TABLE S5.xls
- Supplementary data-FTPS/TABLE S6.xls
- Supplementary data-FTPS/TABLE S7.xls
- Supplementary data-FTPS/TABLE S8.xls
- Supplementary data-FTPS/TABLE S9.xls
