# Supplementary material for: An integrated nitrogen utilization gene network and transcriptome analysis reveal candidate genes in response to nitrogen deficiency in Brassica napus
Source: Front Plant Sci. 2023 May 9;14:1187552. doi: 10.3389/fpls.2023.1187552 (PMC10203523; doi:10.3389/fpls.2023.1187552)
Supplement: Supplementary Figure 1 — Chromosomal location of nitrogen (N) utilization pathway genes in Brassica napus. Chromosome positions of the 605 N utilization pathway genes were mapped on 19 chromosomes. The scale of the chromosome is in megabases (Mb). Chromosome number is indicated at the top of each chromosome and each line represents a gene. The distribution of lines on the chromosomes represents the density of N utilization pathway genes on the chromosomes. [file DataSheet_1.zip › Supplementary data-FTPS/TABLE S10.xls]

## Sheet: TABLE S10
TABLE S10 | Continuously differentially expressed genes of N utilization pathway in the LN stress dataset in B. napus.
Gene network	Gene classification	Gene name	Gene ID	L-1d-CK	L-1d-LN	L-3d-CK	L-3d-LN	L-5d-CK	L-5d-LN	L-12d-CK	L-12d-LN	R-1d-CK	R-1d-LN	R-3d-CK	R-3d-LN	R-5d-CK	R-5d-LN	R-12d-CK	R-12d-LN
N uptake gene network	Structural genes	BnaNRT2.13	BnaC03g56990D	1.4358	0.58211	0.81909	3.98107	0.648566	4.67711	1.11897	17.7135	7.80072	8.58571	2.63728	9.96407	0.252511	13.4421	0.1507	41.1208
		BnaNRT2.18	BnaC09g35990D	0	0	0	0	0	0	0	0	0.048681	0.0230347	0	0.0485888	0.0396579	0.379322	0.0225424	1.72852
		BnaNRT2.3	BnaA06g04570D	0	0.143658	0.037681	0.059981	0.0278777	0.15275	0	0.180765	5.46783	26.2752	0.596588	9.08858	0.0375621	22.4571	0.0354112	2.06466
		BnaNRT2.8	BnaAnng28170D	0	0	0	0	0	0	0	0	0.287386	0.0895045	0	0.145748	0	0.196766	0.193008	1.47321
		BnaNPF6.12	BnaC05g09690D	1.5166	1.68213	2.32187	7.20029	6.68308	5.80908	10.5278	13.9987	12.8879	1.26411	0.315221	13.6361	0.0651035	17.7919	0.418582	1.67738
		BnaNPF6.13	BnaCnng61860D	6.13786	7.04721	3.04331	13.0914	9.25985	10.521	1.72705	6.55964	21.2478	6.83037	1.67018	26.5381	0.184013	25.1826	0.203982	3.48337
		BnaNPF6.3	BnaA09g47380D	7.57601	9.32437	8.57995	9.52476	22.1362	18.7401	16.3701	20.3793	128.297	273.818	72.3001	152.633	4.25594	150.111	4.35918	15.0502
		BnaAMT1.11	BnaC07g41470D	1.3451	3.86768	0.879753	1.98344	1.28823	5.80581	1.01137	3.72728	0	0	0	0.0198578	0.0353596	0	0.0166927	0.0208444
		BnaAMT1.13	BnaCnng01740D	0.133127	0	0	38.2974	0	95.7928	0	0.0242253	20.1958	0.0421206	0	30.8593	0.0357041	35.1037	0.0176125	0
	Transcription factor genes	BnabZIP1a	BnaA09g03330D	0.52355	4.64172	4.35891	0	0.140596	0	1.71709	0	10.7069	15.074	19.4744	10.4087	3.02661	15.2096	6.42237	4.14478
		BnabZIP44c	BnaCnng21800D	5.01206	4.08732	1.61147	1.4569	3.69935	3.28152	0.372491	9.24989	0.234665	0	0	0.548775	0	1.80283	0.152059	1.08193
		BnabZIP5a	BnaC08g21370D	0.80649	0	0	0.201188	1.00921	0.156708	3.65349	0	0.163316	0	0.417417	0.083254	0	0.433562	0.074795	0.421251
		BnabZIP5c	BnaAnng05020D	0.206255	0	0.304131	0	0.556482	0	2.13007	0.067788	0.131472	0	0.170363	0.135586	0	0.383807	0.103833	0.128568
		BnaHHO3.1	BnaA07g37120D	15.2208	6.93744	20.6724	7.21985	19.4551	4.51526	14.9425	4.77601	15.9234	14.9789	16.0018	14.2195	6.37179	12.7163	5.58857	4.89682
		BnaHHO5.1	BnaA01g00920D	15.3787	2.32477	23.4536	5.42542	26.0095	3.59368	27.7678	4.11331	5.74028	2.37838	11.8742	5.87851	16.2862	5.38167	23.1947	1.17877
		BnaHHO5.4	BnaA08g15490D	4.09262	0.919496	6.9127	1.51065	7.51546	1.03803	10.4759	1.38634	3.02276	1.53734	3.94616	3.4301	4.94853	2.92416	7.82167	2.23725
		BnaHHO5.5	BnaC01g01940D	28.5626	3.86922	38.4702	9.4047	44.3103	6.50278	39.8152	8.51759	8.91922	4.40642	16.0151	8.31525	19.4035	7.71381	30.1445	4.44376
		BnaHHO5.7	BnaC03g61720D	1.06165	0.414996	3.27616	0.683371	3.17153	0.0997441	4.89942	0.920765	1.85757	0.971708	2.8695	1.89776	2.63549	2.15251	2.71189	0.805813
N transport gene network	Structural genes	BnaCLCb.3	BnaC02g36720D	8.79317	19.0111	8.36103	1.46819	9.97562	5.33102	2.9752	10.1807	0.21415	0.689702	0.101026	0.212862	0	0.230064	0	1.37106
		BnaNPF2.35	BnaA02g13640D	0.329666	0.848317	0.399427	0.157677	0.175501	1.4188	0	0.714676	1.54313	1.05332	0.40312	1.33039	0.300621	2.8981	0.247761	1.77371
		BnaNPF3.6	BnaAnng20970D	3.20921	4.22016	8.86537	4.31175	8.8484	7.85662	36.1009	9.16009	0.855856	0.3617	0	0.453174	0.244941	0.573891	0.309793	0.959481
		BnaNPF5.15	BnaA07g10390D	1.15078	0.707969	2.32059	6.53864	2.45806	1.00391	1.66551	2.01895	1.07381	0.249262	0.152388	1.11887	0.727477	0.217897	0.438445	0.185183
		BnaNPF5.25	BnaA02g15810D	0.0291398	0.0713645	0.123217	0.0234368	0.0949227	0	0.523897	0.109731	5.33367	2.18475	1.94135	6.25535	2.66723	5.27781	0.156496	5.59625
		BnaNPF5.26	BnaC02g21070D	0.0317444	0.487571	0.65261	0.202837	0.694849	0.282609	3.94439	0.263621	14.4085	14.4744	7.41233	16.6383	1.21402	10.2693	0.524257	11.5084
		BnaNPF5.61	BnaC09g19090D	0.292405	0	0.109451	0.265296	0.143471	0.35041	0	0.234794	3.62692	3.84622	3.20902	4.03834	0.117398	3.32125	0.214234	5.32203
		BnaNPF7.1	BnaA01g11510D	0.0501645	0.311109	0	0.0198597	0	0.0308314	0.204119	0.0381254	14.4376	10.2696	23.2424	13.5379	51.9671	16.776	15.5442	3.31053
		BnaNPF7.10	BnaCnng78690D	0.0437542	0.209441	0.167527	0	0.0693241	0.154449	0.781131	0	39.1105	30.2225	72.064	33.3755	118.492	47.0511	36.3818	11.6489
		BnaNPF7.2	BnaA03g44820D	0	0.229134	0.133775	0.02002	0.060814	0	0.108467	0.0370896	1.61323	0.738327	0.400479	1.35136	3.34832	1.40342	0.377532	0.446431
		BnaNPF7.3	BnaC07g36810D	0.0725652	0.331512	0.141371	0.0206469	0.203187	0.0242512	0.733	0.0395684	5.67027	4.60664	5.32018	5.48461	15.0263	11.8355	4.04013	2.49873
		BnaSALH1.2	BnaA09g10460D	0.0337625	0	0.154782	0	0	0.296585	0	0	56.2096	51.1692	132.801	53.4111	0.152718	59.5969	0.0226155	48.4361
		BnaSALH1.3	BnaA09g13380D	0.184072	0.0778643	0.329954	0	0.0378235	0	0.133698	0.0337208	53.0812	32.3974	109.305	51.6215	1.00308	71.154	1.03518	29.3226
		BnaSALH1.5	BnaA09g13410D	0.0765425	0.23732	0.06188	0	0.32433	0.0606125	0.320384	0.101332	0.678658	0.54085	0.532175	0.522012	0.722075	0.613781	0.890657	1.52112
		BnaSALH3.4	BnaC07g30400D	0.621638	0.60716	0.473494	1.65745	0.323827	0.858568	0.118752	0.417451	59.5785	26.545	122.9	55.0718	0.546811	57.7741	1.00877	24.2544
		BnaSALH3.6	BnaCnng55740D	0.317111	0	0.165355	0.912458	0	1.36906	0.0699194	0.169485	30.4011	16.3825	73.5513	41.2413	0.241044	30.9581	0.493044	15.3586
	Transcription factor genes	Bn2R-MYB183	BnaA10g12770D	9.13177	6.96314	4.83697	7.0987	6.44337	4.82609	6.79927	13.3632	19.0541	9.09483	30.0054	12.9516	1.4791	26.9346	1.98979	41.8128
N assimilation gene network	Structural genes	BnaNIA1.5	BnaC06g20690D	19.3991	6.40513	96.2176	16.3542	45.6298	13.9183	4.06927	21.0877	1.51817	0.738429	0.229814	2.2747	1.9326	2.28116	0.67577	4.71723
		BnaNIA1.7	BnaCnng60930D	0.081575	0.0162	0.591482	0.0321118	0.108408	0	0.0966974	0	0.264011	0.340117	0.443939	0.478402	4.58334	0.417496	5.90428	0.0641031
		BnaGLN1.12	BnaA10g17910D	5.04763	2.31677	2.05159	10.0553	3.17948	16.9047	1.84817	25.5156	1.11538	0.663171	0.570605	0.979024	0.950516	1.65089	0.641965	2.75345
Common regulating genes of N uptake and assimilation gene networks	Structural genes	BnaCIPK9.3	BnaC05g00760D	18.8109	10.1531	13.1362	18.7435	11.6985	18.7966	22.5005	23.2463	0.141003	0.410696	0.308076	0.0792211	6.49992	0.187468	3.25989	0.0758961
		BnaCIPK9.4	BnaCnng08530D	19.0887	23.4734	21.182	30.1245	19.5458	38.8146	13.7522	21.0458	0	0.0186941	0	0.0359521	5.36431	0	3.74545	0
		BnaCIPK9.5	BnaCnng58360D	19.0234	13.8053	14.6322	21.441	12.7373	24.0329	9.06804	13.5159	0.0553188	0	0.0698273	0.0299837	3.23943	0	2.76674	0
	Transcription factor genes	BnaLBD106	BnaC08g21490D	0.496588	0.0770695	5.75185	0.0824795	3.25354	0	4.83572	0.071254	5.69659	4.69748	16.0212	7.47889	3.10986	9.36241	5.18187	0.675654
		BnaLBD16	BnaA03g54090D	2.5376	0.903341	13.084	0.649345	5.21459	1.46349	1.55607	0.709301	39.3101	32.05	58.7644	37.2876	6.89458	40.2974	5.75033	7.124
		BnaTCP32	BnaAnng06150D	16.2502	46.2005	15.3406	44.9301	10.5605	41.0893	2.24548	10.5362	6.96818	12.415	4.00462	8.31565	1.68938	8.78614	2.80897	4.13685
		BnaTCP47	BnaC02g41680D	3.00822	8.08829	0.934226	3.35826	2.97422	5.98851	0.599205	3.14065	0.240005	0.996352	0.800844	0.996687	0.978372	0.917381	0.351217	0.820845
		BnaTCP51	BnaC03g03480D	13.0366	43.9031	14.7826	17.4265	8.31044	29.5026	2.59288	18.4448	4.31526	9.14691	2.27516	5.48185	0.649996	6.55447	1.20097	5.52048
		BnaA3.SPX2	BnaA03g22680D	1.09144	1.36644	0.667085	11.2266	0.701405	10.5415	0.951874	1.38897	3.92471	0.79091	1.01893	4.48235	1.1977	5.95829	1.92618	0.488652
Note: The FPKM values of canidates were based on the LN profile dataset (PRJNA612634); "L" indicates leaf; "R" indidates root; "LN" indicates low N treatment; "D" indicates day after LN treatment. The value were calculated by log2(gene expression under low nitrogen/gene expression under CK).
