# Supplementary material for: An integrated nitrogen utilization gene network and transcriptome analysis reveal candidate genes in response to nitrogen deficiency in Brassica napus
Source: Front Plant Sci. 2023 May 9;14:1187552. doi: 10.3389/fpls.2023.1187552 (PMC10203523; doi:10.3389/fpls.2023.1187552)
Supplement: Supplementary Figure 1 — Chromosomal location of nitrogen (N) utilization pathway genes in Brassica napus. Chromosome positions of the 605 N utilization pathway genes were mapped on 19 chromosomes. The scale of the chromosome is in megabases (Mb). Chromosome number is indicated at the top of each chromosome and each line represents a gene. The distribution of lines on the chromosomes represents the density of N utilization pathway genes on the chromosomes. [file DataSheet_1.zip › Supplementary data-FTPS/TABLE S11.xls]

## Sheet: TABLE S11
TABLE S11 | Spatio-temporal expression profiles (FPKM) of the N utilization related genes in B. napus.
Gene network	Gene Name	Samples
		Ro-24h	Ro-48h	Ro-72h	Ro-s	Ro-b	Ro-i	Ro-f	Hy-24h	Hy-48h	Hy-72h	St-s	St-b	St-i	St-f	Le-s	LeY-b	LeY-i	LeY-f	LeO-b	LeO-i	LeO-f	Ao-i	Ao-f	Cal-i	Cal-f	At-i	At-f	Cap-i	Cap-f	Pe-i	Pe-f	Sta-i	Sta-f	Pi-i	Pi-f	IT-b	IT-i	IT-f	SP-3d	SP-7d	SP-13d	SP-24d	SP-46d	Se-3d	Se-7d	Se-13d	Se-24d	Se-46d
N uptake gene network	BnaAFB3.1	8.63386	7.41763	12.2741	9.36181	11.3125	12.0252	14.7176	7.96201	7.96274	9.94402	10.97	6.29326	7.80595	6.01455	13.094	20.0741	16.6538	18.1654	21.7237	16.6258	13.5449	5.45164	5.49162	5.64418	8.31231	2.9887	1.78319	3.8339	4.35038	4.62525	4.54427	2.46815	4.60159	6.91437	7.55952	5.85848	5.96351	3.20397	5.95059	5.02653	7.04781	10.9891	10.7063	8.73231	8.8004	4.72593	4.58577	3.62282
	BnaAFB3.2	5.62641	6.44384	10.2193	6.74254	7.24873	6.30242	6.05457	7.55596	7.57332	11.0797	6.40095	3.55945	4.26679	4.64879	12.1004	15.9577	17.6413	21.0115	17.8126	21.3212	17.4202	4.86781	5.01729	5.67586	7.86179	2.01505	2.14495	3.05148	3.0885	2.60838	2.80667	1.14516	3.86083	6.1149	5.89622	6.75319	5.77736	4.28892	3.47023	3.85172	6.2074	10.4569	12.8277	6.72309	3.70144	2.77519	5.93189	3.34563
	BnaAFB3.3	9.03567	9.90406	13.1512	12.2068	21.2548	18.6789	19.1581	11.9323	9.53664	12.9417	8.49465	6.24137	8.4259	4.59809	12.9758	11.3755	10.8312	9.74173	12.323	11.3057	9.85724	7.30421	6.77754	8.74973	11.6795	4.26498	5.05411	7.74541	7.70006	6.66216	6.81182	5.79869	6.49691	7.48799	7.37545	6.5753	5.40559	3.12366	8.14981	8.03241	10.4345	10.4424	11.6225	9.76248	11.1773	5.91169	6.41172	4.96375
	BnaAFB3.4	26.2313	18.9604	27.5984	24.1283	31.1823	28.9816	39.6733	27.6548	17.5626	24.4763	18.2046	13.9646	16.5139	16.4865	29.816	35.0524	32.8353	42.2686	35.5513	38.0401	34.6095	15.5878	15.5724	13.6649	20.8824	14.6137	11.646	10.9645	12.3898	8.84414	10.5451	8.54095	12.5414	22.2179	22.8209	20.4175	17.3087	14.7549	13.9254	12.7655	13.8302	22.9473	26.3473	20.5695	14.3476	11.343	13.5592	16.5495
	BnaAFB3.5	18.9865	14.3399	21.6101	12.7248	18.0159	16.4531	22.1629	19.3487	15.9978	18.5858	13.5494	8.67332	9.66969	11.5906	20.5279	27.8279	31.3058	38.8817	29.5583	39.093	32.6032	8.02313	8.31543	5.48846	12.3074	9.40503	5.24705	6.54279	5.42694	3.41607	5.22702	4.02576	6.94369	14.865	13.9657	15.2933	13.6777	10.8109	9.46749	8.45593	8.85119	20.7412	25.6443	14.0769	7.59605	6.4947	8.92369	10.0676
	BnaAFB2.1	6.36924	4.61313	9.46071	7.0669	8.13134	8.31133	12.3302	15.6986	3.82592	8.94422	7.1154	2.76848	3.5649	2.42672	7.98479	5.42572	3.76152	5.36638	5.07022	4.70663	5.68497	2.90222	4.06245	3.35032	4.6633	20.2757	5.81815	2.27577	2.89243	5.58635	7.94564	5.27228	4.86436	5.54594	5.86945	3.27747	3.46874	2.43952	5.83886	4.76487	4.0891	4.57131	4.25635	5.79653	3.73194	3.16181	2.04157	2.87575
	BnaAFB2.2	9.60652	9.79248	11.91	9.55257	8.9665	10.3894	12.9732	23.2052	7.53743	12.5048	9.20953	6.44073	6.00963	4.68099	15.6678	8.35637	5.17793	7.84774	9.53918	6.98217	7.31855	6.83685	8.64889	3.75755	5.97142	5.96481	4.47602	4.0255	5.99864	7.57928	12.4553	2.93601	6.20575	9.56967	9.58955	4.72175	4.92512	4.85329	7.36064	7.79348	6.30323	7.56996	8.8617	8.05692	5.45434	4.76067	4.64188	2.90899
	BnaMADS002	0.832742	2.76232	2.60577	9.28689	11.0258	8.54105	10.2586	0.712079	0.444589	1.19839	1.20628	2.06098	2.09124	2.20171	1.83237	0.609139	0.835727	1.19149	1.27129	1.60126	2.03118	0.0627365	0	0	0.172923	2.005	0	0	0.220824	0	0	0.355364	0.244288	0	0.101718	0.243435	0.578417	0.261464	0.0525985	0	0	0.116419	0.329473	0	0	0.0614005	0.094332	0.277385
	BnaMADS042	2.38122	2.69012	2.30898	10.3875	11.7526	13.0814	18.1527	1.57634	1.50022	1.34778	3.74331	10.6606	7.62635	6.2407	3.13327	1.56487	1.53478	1.46516	2.48389	1.2941	2.91131	0.136592	0.369383	0.182449	0	2.51719	1.74934	0.462349	1.8455	0.29672	0.424751	1.16824	0.941792	0.179187	0.255302	0.39027	0.260545	0.331372	0.0504985	0.775541	0.84679	1.93507	3.98326	0.131258	0.306503	0.814075	1.30917	0.816783
	BnaMADS161	1.55476	4.12289	4.99135	15.8983	18.7913	16.3571	17.5268	1.79783	0.779485	2.8339	5.1018	6.71777	3.73475	6.53937	4.6898	1.13265	1.65608	2.8457	2.59627	2.605	6.88453	0	0	0	0.170363	5.81759	2.59923	0.0904045	0.416197	0	0	1.06786	0.877401	0.247231	0.051583	0.0988572	0.474795	0.062728	0.153496	0	0	0.116655	1.27478	0.0428755	0.0978557	0.499043	0.48333	1.1596
	BnaMADS252	2.00562	1.93324	2.45156	8.45244	7.69454	11.7956	12.8275	1.3798	1.82208	2.12381	1.72438	9.2596	9.43157	7.56103	3.09957	2.273	1.29434	1.27946	1.27507	1.59382	2.77553	1.28845	0.885753	0.526876	0.175323	0	0	1.23881	0.764326	0	0.238496	0.451412	0.901031	0.871104	0.353523	0.629358	0.762581	0.713183	0.360345	1.10321	0.989668	0.804137	4.43515	0.0844205	0.375913	1.80082	1.82618	0.765753
	BnaMADS001	0	0.426778	0.625615	2.24783	1.82993	2.95472	1.42481	0	0	0	0	0.200782	0.131408	0	0.107581	0	0.0796235	0.063233	0.0847395	0	0	0	0	0	0	0	0	0.0915755	0.313976	0	0	0.201189	0	0	0	0	0	0	0	0	0	0	0	0	0	0	0.103371	0
	BnaMADS053	0	0.0547705	0.052808	0.322593	0.122578	1.68748	0	0	0	0.130582	0	0	0	0	0	0	0	0.0631205	0	0	0.0644355	0	0	0.0872255	0.0886835	0.334075	0	0.684346	1.1301	0	0.153212	0.760745	1.12027	0.068726	0	0	0	0	0	0.0350172	0	0	0.43535	0	0	0	0	0
	BnaMADS102	0	0.054744	0.0524885	0	0	2.76195	1.14835	0	0	0	0	0.076765	0	0.211642	0	0.106721	0	0	0	0	0.354116	0	0	0	0	6.89785	4.94639	0	0	0	0	1.41935	0.659255	0	0	0	0	0	0	0	0	0	0	0	0	0	0.105664	0
	BnaMADS159	0.252154	0.352331	0.578475	2.22576	0.754532	5.29213	1.24624	0	0	0	1.23335	1.36583	1.07001	2.12432	0	0.10607	0	0.0638805	0	0	0	0	0.068806	0.101694	0.0915185	0	0	0.617088	0.504687	0.195692	0.173439	0.540549	0.714839	0.057828	0	0.050589	0	0	0	0	0	0	0	0	0	0	0	0.0721923
	BnaMADS212	0	0.34562	0.158413	0.57163	0.46701	10.8437	0.935863	0	0.185925	0.0482161	0.883405	0.249818	0.197231	0.210382	0	0.322859	0	0	0	0	0.483074	0	0.078779	0.20136	0	0	2.09678	0	0	0	0	0.10201	0.259856	0	0	0	0	0.0647305	0	0.0585245	0	0	0.756069	0	0	0.131303	0.296926	0.062645
	BnaTGA1.1	1.17371	3.98132	2.6334	30.225	27.5038	16.9168	33.9926	0.736132	5.07761	1.5311	2.54894	6.02538	8.20406	12.216	6.49029	12.3399	9.90468	14.3647	13.1045	14.2948	14.8343	4.19839	4.92495	18.6223	21.2347	4.24841	8.36648	13.6186	14.9203	3.05659	3.47166	9.37364	11.9007	0.63934	0.695361	0.896477	1.03665	2.41701	1.09086	2.74822	5.28714	16.6021	32.673	0.694142	0.282026	0	0.0599945	1.58561
	BnaTGA1.2	1.46346	3.01283	2.23251	11.0821	10.4374	10.4146	12.2677	0.322342	0.459626	0.358928	5.20024	4.26709	4.79072	4.44946	1.21808	0.837649	1.07143	1.01575	1.83947	1.55468	2.72599	0.122677	0.201949	0.0492251	0.670741	0	0.19931	0.476561	0.27633	0.275303	0.234932	0.137661	0.107672	0	0.0619485	0.175717	0.197152	0.38306	0.0312147	0.143591	0.44607	0.387696	4.57066	0.0255529	0.102485	0	0	0.0785647
	BnaTGA1.3	0.14407	0.80769	1.14407	6.09259	9.35576	6.36973	12.3547	0.587357	0.232415	0.348952	0.712238	2.63952	3.40923	11.1506	0.863587	0.482924	0.756671	0.669833	0.841309	0.688606	3.03676	0.362953	1.37148	1.21335	3.81037	0	0.388877	1.52264	1.18268	0	0.223692	0.07803	1.79862	0.139285	0.0308757	0	0	0.542807	0	0.0499173	0.048614	1.90729	45.2398	0.0270936	0.109042	0	0.118582	0.07376
	BnaTGA1.4	1.56682	2.19618	3.62613	9.02219	13.325	10.0688	15.7058	3.44605	0.486374	0.671121	0.263732	5.40662	4.5853	15.821	1.22512	1.00883	1.2346	1.82973	1.67359	1.7013	3.25972	3.66139	4.19409	3.46211	7.23883	1.19799	1.35971	2.90554	3.04652	0.717707	2.29047	1.12571	4.56008	0.249433	0.274753	0	0	0.654959	0	0.210878	0.419277	1.23134	43.5275	0.237725	0	0	0.0588565	13.5279
	BnaTGA1.5	0.805575	2.95187	3.74665	30.7236	15.5724	8.6944	19.7998	1.01257	2.5569	1.45642	6.71029	7.30592	5.79713	11.4355	4.09884	7.00903	5.02078	6.69135	5.49594	7.10035	6.68515	2.23279	5.26008	6.18323	10.1634	23.5968	15.0492	10.4682	9.92381	2.22309	1.93044	9.34101	12.1751	1.17447	1.69751	0.566264	0.620256	2.29379	0.654599	1.85879	1.97853	8.04418	20.4924	0.772075	0.118608	0	0.668347	1.12732
	BnaTGA1.6	2.56839	7.19796	4.35526	13.4002	9.1721	11.8706	21.5432	0.88931	1.67728	1.59111	5.33702	5.28168	5.34031	5.85634	3.17631	2.57032	3.21436	4.825	3.26223	4.3758	7.33543	1.30956	1.42771	1.65726	3.7931	0.59128	0.644225	1.51535	1.68683	0.344425	0.942041	0.726801	1.88525	0.475001	0.43174	0.162956	0.399751	0.653181	0.115784	0.459056	0.952365	2.6959	11.8601	0.142361	1.41792	0.419309	0.056355	0
	BnaTGA4.1	5.66248	6.75755	9.46344	28.7663	15.3045	28.1557	15.7323	15.652	4.2646	12.4549	67.1772	12.4563	11.5272	12.2298	10.0038	10.9175	20.8758	14.3372	17.0761	22.9149	11.24	1.18727	1.47244	0.559133	1.10656	0	0	0.0437789	0	0.0472952	0.053869	0.0569745	0	0.032571	0.0303232	0.056949	0.1927	0.510156	0.0291274	0.112874	1.34543	5.23668	1.93927	0	0.0824906	0	0.344707	31.2669
	BnaTGA4.2	3.42598	2.09335	0.834492	8.03332	7.69607	7.84997	5.43668	6.30898	1.12536	1.18639	21.8005	15.6777	18.9796	8.66511	1.9422	1.79185	1.51703	1.20248	1.59037	1.02926	0.832323	1.6165	0.531988	1.32408	1.77965	0	0.957135	3.61606	2.93488	1.01578	1.30071	3.81309	2.00243	0.832218	0.670644	0.23175	0.28135	0.570095	1.26033	2.41577	1.75948	2.02539	2.25257	0.12914	0.116007	0	1.64124	9.59196
	BnaTGA4.3	2.69516	5.76741	7.92744	13.8208	22.5463	16.6759	15.7579	10.6726	4.45869	11.9484	32.7713	10.6402	7.52407	7.03658	10.5831	5.81295	8.43435	7.33979	9.36916	8.37991	9.51003	0.194627	1.21526	0.567132	1.72788	0	0.193622	0.419005	0.425	0.062487	0.302403	0.47713	0.273877	0	0.0606085	0.0284748	0.0258836	0.262669	0.244191	0.443194	0.999839	9.81046	1.75167	0.104813	0.420427	0	0.573851	15.596
	BnaTGA4.4	2.28831	3.37032	1.40224	6.05872	4.34652	6.2388	7.27018	5.49526	2.43639	1.71825	10.293	4.52811	4.88372	4.55253	5.10711	5.90904	6.65572	4.71829	6.37572	5.65562	2.39813	3.87057	2.84713	0.679949	0.70909	2.97253	2.80973	2.50113	3.16881	1.48779	1.57821	2.97062	2.75978	3.45196	3.33543	0.573836	1.1698	1.27259	3.3911	4.46171	4.91828	5.92533	2.58798	1.39285	0.967718	0.734234	1.9347	10.7912
	BnaBT1.1	0.444788	0.377761	0	10.5837	0.822149	0.0475845	0.401781	0	0.054619	0.0388513	12.2189	0.75024	1.33215	0.245828	5.18396	0.126686	0.139461	0	0.198594	0.0462697	0.1917	0	0	0	0	1.02682	0.190032	0	0	0	0	0.077797	0.0555795	0	0	0	0	0.0392832	0.0307705	0.356813	0.128295	0.0754766	0	0.027921	0	0	0	0.0716973
	BnaBT1.2	0.178939	0.193883	0.188191	4.16742	0.672423	0.269713	0.421959	0	0.286866	0.275198	3.78045	0.664509	1.98522	0.747784	2.82554	0.0756895	0.169899	0.0969465	0	0.386786	0.60859	0.472628	0.497356	0.126157	0.141959	3.59746	0	0.346749	0.125503	0.209767	0.118935	1.04407	0.507243	0.0847615	0	0	0.217113	0.253373	0.0781698	0.201034	0.184584	0.270144	1.38265	0.0321519	0.346746	0.277098	0.311331	0.175633
	BnaBT1.3	0.223274	0.230071	0.345575	20.1414	4.99269	0.706834	0.923319	0.0908824	0.269916	0	20.3201	7.12826	11.6403	1.60759	5.96155	0.187637	1.77563	0.423234	0.351305	1.91368	1.41582	0.216892	0.361797	0	0	0.829952	0.700994	0	0	0	0	0.059154	0	0.069154	0.0648768	0.212048	0.538623	0.684028	0.870991	1.62435	0.684265	0.378907	0.310193	0.388625	0.319406	0.0412524	0	0.113481
	BnaBT1.4	1.47468	3.24421	2.16588	28.2105	2.72601	1.31602	2.11294	1.23989	2.52735	4.65232	25.5406	6.82427	12.1742	3.21007	10.9863	0.62624	2.36755	0.819337	1.20962	2.64084	6.04542	5.13281	4.83582	2.02243	2.00643	17.9167	4.6813	2.25775	2.44012	5.05774	3.17232	5.7131	4.62887	0.646776	0.398948	0.377902	1.01578	1.53425	1.09922	2.00397	2.29324	1.16499	7.3909	1.01723	1.96007	2.86903	1.34232	2.63402
	BnaBT2.1	0	0	0.103509	0.318493	0	0	0.0977935	0	0.164097	0	0.306568	0	0	0	17.1805	0.072173	0.052212	0.116076	0.138897	0.051689	0.134298	0.0500765	0.0512795	0	0.059722	0	0	0	0	0	0	0	0.085207	0.136648	0.107329	0.0673285	0.121989	0.143092	0	0.1216	0	0	0.175381	0	0	0	0	0
	BnaBT2.2	0.513973	0.861796	2.22694	30.931	3.91197	0.720125	2.35003	0.4901	0.626796	1.65492	18.2087	4.03819	10.494	4.02627	15.6178	0.841099	1.25868	0.772565	0	0.954651	2.4424	2.91049	3.76154	0.552268	0.903323	16.2676	4.05914	2.12305	0.774994	1.91048	0.538589	4.27389	2.7239	0.482661	0.103627	0.299784	1.44578	2.13359	0.431221	0.715581	0.890035	1.60104	8.47376	0.365151	0.874799	4.89825	1.03926	0.41256
	BnaBT2.3	0	0.145931	0.13547	4.27945	0	0.101203	0.0314733	0	0.239384	0.33512	9.56712	0.169958	0.042856	0	16.6473	0.070441	0.151555	0.0431919	0.0549065	0.111669	0.221104	0.0490524	0.194219	0.112971	0.062938	3.74952	1.14996	0.530825	0.113396	0.0777265	0.0529745	0.527142	0.795788	0.076227	0.0716865	0.238376	0	0.086364	0.0361252	0	0	0	0.059837	0	0	0	0.0690155	0
	BnabZIP1a	0.266917	0.384506	0.919064	2.01742	0.087711	0	1.04885	0.284349	0.141835	0.102179	0	0.621964	0.105055	0.670783	0.343643	0	0	0.702055	0	0	0.752729	0	0	1.97846	2.96106	22.4549	13.7651	36.3769	31.7054	4.05875	8.02343	24.8442	27.4013	0.436388	0.339824	0	0	0.455476	0	0.137367	0	0	8.65823	0.189118	0.188749	0	0	38.7307
	BnabZIP1b	10.4104	3.65577	15.0131	12.1683	27.2913	9.81304	24.9235	4.12098	8.18971	22.9356	8.40878	20.897	23.7209	37.6869	8.01089	1.08728	6.05041	6.90151	4.25307	4.7113	7.07283	2.80762	15.9726	2.40356	15.0964	0	1.27256	2.93023	5.24817	11.6405	16.5946	0.204472	4.48742	0.742802	0.98788	0.20243	1.16758	17.4426	1.41831	3.39669	8.38691	8.51178	11.64	0.922446	0.0919205	0	0	29.2775
	BnabZIP1c	92.5526	71.1708	50.2383	46.0002	50.8249	48.355	49.3094	57.0587	59.6181	83.9749	53.0762	69.9122	66.6112	60.3569	24.1343	30.8049	28.2371	25.3193	24.5817	14.8957	11.5114	35.5568	32.589	26.1593	17.0175	15.0057	28.542	40.3934	37.4281	41.1106	34.3101	36.7777	27.4554	41.635	45.6429	65.7914	70.4467	58.3084	60.5847	58.8341	44.3876	18.0488	10.7237	53.9985	66.4794	94.5206	83.675	5.05348
	BnabZIP1d	2.1115	1.02484	4.44104	8.30588	17.3838	2.83989	7.2873	0.933346	1.4813	2.40577	5.48342	18.7949	18.6858	32.4081	2.52351	1.11175	0.164791	1.49436	1.81011	1.26782	3.22076	1.64521	4.947	0.354345	1.15301	0.68949	0.634245	0.55106	0.346803	2.43649	2.17945	0	0.76086	0.119908	0.321213	1.0498	0.90778	5.75802	0.224332	1.34694	0.777898	2.0328	7.10595	0.18056	0.092987	0	0	30.0627
	BnabZIP2a	91.1705	66.803	96.7095	59.0066	35.3978	33.3561	37.7061	43.4581	72.6568	53.0114	26.4954	58.8469	63.5844	40.5517	138.403	176.974	165.391	206.317	173.839	179.69	145.287	109.261	95.1122	310.533	312.298	111.976	131.708	120.836	95.1987	242.383	239.745	89.7617	89.7383	58.4973	43.4306	48.6061	50.9323	30.0887	27.9792	40.805	37.2696	182.876	23.8829	21.5828	18.8784	21.3027	25.1867	2.13468
	BnabZIP2b	26.7683	53.02	38.6774	68.8904	54.1009	20.7444	21.926	14.8747	14.4829	23.6037	30.1997	22.4104	23.2539	14.7927	4.66497	4.70696	4.94022	3.16485	1.70748	3.5187	1.7397	23.1923	17.3962	5.41042	3.55287	11.7514	6.70878	4.78205	5.15217	9.82244	7.12965	6.49686	6.05815	16.6671	13.5662	12.5983	16.4455	16.255	13.0926	13.8361	17.9761	13.39	0.729903	15.9102	27.4394	25.0703	7.11434	0.915816
	BnabZIP2c	115.997	152.007	121.316	98.1484	183.121	90.182	99.4921	79.3123	91.097	78.7362	78.1863	263.962	208.361	294.053	101.041	122.974	134.799	167.896	131.767	158.851	133.497	78.2237	121.724	337.65	396.728	50.3816	68.1277	176.143	164.861	439.699	478.822	114.709	151.05	79.1263	85.4694	47.7394	49.1949	38.2137	49.8844	72.0891	54.7885	234.821	52.9857	32.2871	35.7959	20.7157	40.245	73.5434
	BnabZIP2d	20.0082	35.0134	27.4867	47.7678	50.2599	24.4886	29.8562	14.3885	17.1844	26.4939	46.5867	26.748	33.2983	64.3265	11.3712	8.54442	11.0823	8.51979	7.38754	8.23987	19.2614	40.1733	33.1337	12.5483	19.6698	36.4609	54.4168	5.60042	10.0853	24.0971	28.078	8.39524	13.9439	21.6893	17.1189	29.5671	30.6771	33.0511	21.4186	22.0712	21.5636	39.9316	6.02773	16.9657	21.6242	14.7296	14.1423	0.825326
	BnabZIP2e	159.797	170.303	121.999	97.3061	152.095	84.4559	76.3795	77.4677	112.045	84.8467	83.1088	237.098	174.173	215.697	102.099	170.952	161.946	195.037	206.618	196.455	122.313	107.16	129.844	279.824	286.565	42.1475	57.5335	150.974	150.549	304.147	335.805	105.834	117.545	64.7429	67.6254	45.3027	46.8095	35.8269	43.6484	68.078	55.7199	211.102	83.9085	27.5089	34.6864	27.1556	46.7733	37.6062
	BnabZIP4a	0	0.109788	0	1.03419	0	0.11472	0.284245	0	0	0	0.275483	0	0	0	0	0	0	0	0	0	0	0	0	0	0	0	0	0	0	0	0	0	0	0	0	0	0	0	0	0	0	0	0	0	0	0	0	0
	BnabZIP5a	0	0.0934115	0.571338	0	5.89454	6.71275	4.91488	0.247612	1.36678	0.244916	0	6.26934	4.79704	8.13661	0	0	0	1.01303	0	0	0	12.4861	7.46347	7.31348	5.7633	0.490924	0.72932	2.50411	3.65537	5.93154	3.86329	2.07153	2.3536	1.80611	0.665439	0.565929	0.462195	0.551911	0.674496	0.371212	0.72441	1.50751	2.00978	0.432414	0.0691905	0.0988875	0.643547	0.0912097
	BnabZIP5d	0	0	0	0	0	0	0	0	0	0	0	0	0	0	0	0	0	0.245567	0	0	0	0	0	2.6983	1.19218	0	0.275734	1.49881	0.71358	0.432654	0	0	0	0	0	0.288745	0.123754	0.244485	0	0	0	0	1.17651	0	0	0	0	0
	BnabZIP7a	0.257059	2.23651	1.61854	8.2225	2.86261	2.1746	5.30728	0.957423	1.39706	0.640315	2.50025	3.94665	2.10119	1.75054	0.64342	0.696414	0.49973	0.584982	0.727173	0.439441	0.746884	1.15041	3.05156	0.888334	1.80176	0	1.17799	3.69295	2.97587	1.71816	1.71327	2.39403	1.59902	0.996718	0.581508	1.6113	1.08767	2.59376	1.74129	7.33878	2.91202	0.346779	2.20278	1.18094	2.40013	0.488382	0.228698	0.0550897
	BnabZIP7b	0.374254	1.36838	0.321593	1.35201	0.587101	0.580732	0.786745	0.630412	0.384911	0.847419	0.131401	1.85907	1.07295	0.10576	0.789731	0.220023	0.554531	0.0677175	0.304044	0.08099	0	1.03506	1.01811	0.0903975	0.191803	0.321097	0.471324	1.21811	0.884224	0.623733	0.812895	1.54632	0.659459	0.389817	0.444228	0.473398	0.792431	1.20086	0.770594	1.48029	0.161476	0.33948	0.470891	0.322633	0.548197	0.736514	0.916076	0
	BnabZIP7c	0.786364	5.74344	5.41165	17.9526	9.79777	6.10663	10.9801	2.19221	4.09133	2.16925	7.10902	10.8521	8.15964	3.9054	1.31749	1.52543	1.02986	2.01607	1.25485	2.13659	2.64455	4.12847	5.97443	5.13447	8.16968	5.37833	1.93278	13.9217	10.1895	8.05007	5.74852	10.8784	5.41392	3.3815	2.68403	3.20155	3.66512	6.15296	3.45354	23.1641	10.147	3.81931	6.00011	3.58257	5.65215	1.45132	2.00079	0.115592
	BnabZIP7d	0	0.858782	0.659148	1.99392	1.07903	1.05825	1.46284	0.679939	0.329031	1.12867	1.39604	3.19071	2.18359	0.544455	0.292019	0.115623	0.649255	0.069656	0.132207	0.100503	0.0767405	1.7969	1.739	0.940247	0.391511	2.37507	2.38126	2.96144	2.22827	2.31853	2.17124	2.76258	2.17359	0.425748	0.678953	1.05976	1.12125	1.74425	0.802972	1.92618	0.485657	0.120152	1.2955	0.572001	0.379198	0.356402	0	0
	BnabZIP11a	3.42254	5.71325	10.293	14.6456	49.0606	38.2007	27.8751	5.30655	9.68352	7.72273	24.6475	29.9846	32.6276	29.9116	10.404	13.1817	22.7125	14.1595	24.3251	22.8162	10.4471	6.18619	6.0724	55.2238	62.322	23.6181	49.355	132.696	117.018	119.605	129.303	135.39	90.1171	20.8533	23.7006	22.528	20.4079	3.83186	14.2097	14.6072	7.78651	8.71494	2.24647	17.6879	20.8684	29.7429	38.3562	0.116989
	BnabZIP11b	8.8268	18.2626	13.2975	9.25308	151.54	68.626	44.5102	19.0408	46.2419	18.7859	12.8926	78.072	93.4395	67.9653	13.0389	15.5239	21.4703	46.5922	19.9851	18.2969	9.5168	200.578	149.763	517.575	434.978	329.014	290.901	495.472	426.616	614.635	690.377	406.995	355.988	108.928	94.3655	30.9759	35.7449	11.2594	105.118	75.8275	76.7899	57.1645	77.343	65.6121	98.7734	176.808	53.5215	1.02561
	BnabZIP11c	6.47847	7.90118	18.3665	185.741	751.601	235.731	243.526	6.01781	70.733	20.0724	71.8985	125.451	132.243	525.671	16.2262	7.64846	18.9047	40.5124	13.7705	21.6481	8.49624	55.0887	60.7332	380.945	391.025	89.906	113.439	379.457	335.039	434.697	513.088	276.52	257.911	61.0806	69.5035	24.8419	21.5175	14.2885	39.3025	71.154	78.3197	182.993	168.695	41.1575	34.608	19.6182	87.328	3.50454
	BnabZIP11f	8.1469	11.5225	14.7655	112.516	508.346	164.709	170.067	4.67326	38.3884	13.9681	29.4898	147.556	131.736	258.15	8.90422	3.5215	7.34607	12.8712	5.11998	12.654	4.58293	107.858	118.469	66.7524	90.985	21.1616	83.1342	287.379	305.842	174.718	185.749	229.09	256.315	79.6585	83.7928	21.4639	28.1435	21.9447	68.8954	97.7604	99.3223	104.283	187.752	29.7239	13.405	16.5696	79.6767	1.24872
	BnabZIP11g	6.21528	7.74352	7.62034	14.1314	2.33722	13.1913	5.18547	24.9748	14.8537	1.30796	12.4556	7.86412	19.3186	1.82098	8.50095	8.99479	27.5895	11.6518	21.9905	35.3744	13.1493	5.3076	4.56034	24.6506	16.2407	471.355	277.491	16.1269	11.7591	52.7801	35.57	75.7023	67.224	31.129	29.2781	20.1366	23.0588	3.40502	5.18923	9.51886	9.67797	40.792	3.97551	27.3289	23.3263	19.8611	67.0484	18.8193
	BnabZIP44a	18.6528	25.9271	16.5504	105.747	360.903	166.752	158.243	27.9724	36.1836	26.9937	82.4732	186.239	147.569	100.865	14.042	26.4937	40.104	23.1902	33.0243	33.26	27.636	38.9431	30.1607	39.4691	33.8695	90.1678	80.7212	109.695	98.3215	62.9297	57.4718	50.8944	84.0561	119.561	118.638	30.2859	29.7583	13.5283	48.144	52.253	53.3941	45.5106	6.12414	116.759	120.306	132.169	164.138	5.30626
	BnabZIP44b	33.0438	4.24638	6.17645	1.67843	15.3615	6.12415	2.89098	33.3377	5.14529	10.1497	3.07669	35.6917	104.861	25.343	1.72871	0.425791	0.322786	0.495596	0.171138	0.161869	0	0	0	0	0	3.88971	0.301955	0	0.30673	0	0.188651	0.198528	0.189367	0.387474	0.652468	0.0987845	0.329084	0.28702	0.846165	1.65592	0.624289	0	0.235188	2.34855	5.71284	20.5957	15.6257	1.51754
	BnabZIP44c	0	0.828587	2.71885	2.96399	48.3641	49.5771	49.907	0.93001	14.2401	3.55259	12.5134	3.74287	16.587	6.80844	9.46837	30.4276	59.8817	39.1223	35.9954	17.9633	4.33966	12.9881	18.4926	3.66353	2.99288	0.633145	0	0.594015	0.14989	1.36706	0.880987	0	0.185395	3.79673	4.82423	3.07833	7.32228	9.21563	6.62212	6.76109	30.5513	8.80778	0	0.56595	1.02424	10.816	0.39493	0
	BnabZIP44d	51.495	65.1697	43.8676	146.674	405.424	206.09	201.556	46.9519	95.989	48.1017	124.599	161.197	162.341	135.83	5.56325	48.4918	70.6963	36.1362	62.6075	104.468	48.987	70.1985	39.3134	38.5814	28.34	227.909	169.201	179.363	129.953	141.575	104.925	123.081	126.917	146.18	140.597	42.4639	47.7948	22.0477	68.6444	138.905	129.076	100.326	4.76295	189.137	256.814	259.56	190.141	5.38503
	BnabZIP53a	53.6349	68.8371	86.4141	62.5953	39.9906	44.0916	57.4161	37.9196	42.9754	52.6964	26.9503	57.2364	61.4928	91.8458	55.8578	68.0052	60.2594	91.4388	75.9338	63.4124	117.578	60.994	97.9451	186.923	111.434	87.1459	53.8209	63.432	62.6291	97.2836	98.347	68.026	43.6059	47.0777	41.4129	44.4581	49.7627	60.8626	30.7833	29.1043	32.7587	94.3364	79.1264	40.8627	46.2469	52.118	45.9809	30.5199
	BnabZIP53b	49.1407	47.3188	70.233	52.8993	45.6945	46.7553	63.3446	29.9517	38.4181	54.45	25.8397	63.4569	59.4014	75.2992	47.2156	69.6782	65.1964	88.111	90.5764	68.9685	108.115	71.4556	96.1562	195.003	124.661	92.1256	52.2245	68.0538	62.0667	130.052	110.689	65.0066	55.2755	54.7471	42.5867	36.3867	41.4243	68.5927	25.9823	28.0627	29.5924	80.3215	75.9398	36.856	31.4813	32.7019	35.356	21.54
	BnabZIP53c	43.1639	36.9826	48.1143	30.7104	36.3483	25.4104	29.6644	27.099	35.2151	41.8937	23.3945	37.6967	42.3353	56.4658	32.8916	16.6901	22.5388	23.5149	22.4866	23.3335	37.2202	51.8361	64.0052	93.228	53.0312	76.4298	39.0292	110.735	103.758	77.1429	65.3168	64.027	46.6152	47.6013	33.8468	35.888	41.8813	48.0085	28.9335	27.445	27.7767	37.8264	82.7632	38.2847	40.3974	34.7163	23.2969	25.1444
	BnabZIP53d	9.66959	13.377	18.2833	13.6763	18.6007	12.0022	15.4143	9.12203	13.3673	17.3285	15.0177	9.95076	16.2931	23.2057	11.2012	5.31714	6.85197	6.57221	4.22743	6.88972	8.29972	16.8592	20.9881	13.542	10.802	6.43567	13.0161	21.9711	22.3526	17.7581	16.6223	8.47426	11.9153	21.9479	18.2103	16.2626	21.6942	26.0097	13.7081	10.7571	15.0939	8.93678	21.3541	20.2908	20.2631	17.2296	9.22044	5.53582
	BnaNRG2.1	6.37282	5.72429	8.53272	17.9993	15.0865	20.7737	15.7045	8.306	9.30129	10.1161	15.3192	12.7863	11.5415	19.0032	24.4894	14.5547	12.5909	14.0419	14.2787	16.1778	19.111	9.92267	10.4396	4.36043	6.78667	2.08034	3.48768	5.01814	7.23198	5.06854	11.9494	5.84815	6.73522	5.07841	7.70002	6.80795	5.10609	7.0814	7.25337	9.31807	11.1896	11.4774	8.7621	5.25226	9.04715	5.03784	3.80626	7.04137
	BnaNRG2.2	5.1558	5.54093	6.87129	7.40179	9.01985	5.83272	8.19977	5.29655	10.3814	9.6046	16.9654	10.8786	8.66305	5.58038	4.24127	3.99782	1.9471	2.48631	2.05387	1.30989	0.610038	6.88421	9.60819	2.31374	3.45134	4.28612	4.60916	5.38265	9.77459	3.53056	6.45872	6.77776	7.97107	3.6669	5.80818	5.12791	4.052	4.99508	4.33106	11.7018	21.4075	6.1057	0.110566	2.1139	2.74048	4.35828	6.8151	2.53484
	BnaNRG2.3	3.53723	2.27898	2.23102	4.64281	4.15737	4.35373	3.70541	5.37277	2.54553	2.27181	3.43318	1.81849	2.54185	2.93536	0.583315	0.47148	1.1943	0.777431	0.654997	1.30776	0.642408	0.740624	0.992565	0	0.0278018	0	0	0.346695	0.0857965	0.0334248	0	0.067029	0.0364963	6.28728	6.75755	6.83382	5.3624	3.29988	6.43021	3.6565	1.6111	1.85183	0.202014	7.84811	4.93311	2.86975	3.80274	10.4704
	BnaNRG2.4	8.37122	8.46128	11.8161	21.1282	17.22	22.0194	20.9668	10.6311	13.4107	11.5343	16.359	10.996	12.5613	15.2218	27.2469	14.5893	10.8457	13.4747	13.0312	15.9573	18.3986	9.56777	11.5453	4.29981	4.89534	1.2503	3.21009	3.79078	6.37736	4.24903	10.5178	3.61086	5.70361	8.0851	10.4857	9.08537	7.48997	10.215	12.7206	16.6358	18.5812	14.5718	6.43583	10.0516	14.7856	12.3507	6.49192	7.77248
	BnaNRG2.5	10.6417	9.49674	9.36659	13.8511	14.0853	13.2963	14.4221	9.67183	15.3014	14.1087	24.0423	19.8452	14.5551	11.8329	9.76281	7.44982	5.23196	4.674	5.55921	3.17831	1.49198	8.54482	8.63656	0.951399	1.08556	2.28016	2.10927	3.33361	4.23527	1.7899	2.38604	3.52034	3.76511	6.94554	8.74892	8.18048	7.84301	9.89921	12.1586	25.8875	37.7273	11.5726	0.149116	6.90371	9.33837	12.6433	14.1732	2.36188
	BnaNRG2.6	2.10923	1.33302	1.89444	4.26495	1.14188	2.20181	2.74739	3.72685	1.40437	2.20681	2.08062	0.73029	0.855363	0.993289	0.320777	0.509731	0.323367	0.352079	0.18704	0.450774	0.219741	0.416178	0.696214	0	0	2.25986	1.90483	0.204074	0.127572	0.033611	0.0233876	0.272958	0.422523	6.65782	7.63087	6.76779	5.90102	2.77344	6.69303	2.34274	0.760445	1.03252	0.0210739	5.96943	2.11398	1.16273	1.93602	3.6054
	BnaHRS1.1	0	0.271649	0.440186	5.21973	0.120577	0.640127	0.641362	0	0	0.0366056	0	0	0	0	0	0	0	0	0	0	0	0	0	0	0	0	0.201627	0.10382	0.0961672	0	0	0.061902	0.055385	0.0360836	0	0	0	0.0425801	0	0	0	0	0.925758	0	0	0	0	0
	BnaHRS1.2	0.0726119	0.542974	0.278303	2.03767	0.0358737	0.0477257	0.111039	0	0	0	0	0	0	0	0	0	0	0	0	0	0	0	0	0	0	0	0	0	0	0	0	0	0	0	0	0	0	0	0	0	0	0	0	0	0	0	0	0
	BnaHRS1.6	8.15088	10.5855	7.01696	11.7829	11.2581	9.02904	10.4076	10.7743	9.07474	11.9141	11.6726	8.75281	12.0905	12.7011	8.28687	8.75341	6.62157	9.17728	6.63156	11.1696	10.2192	12.4432	11.1584	9.47832	9.03519	21.8834	20.9412	9.63429	10.569	12.9171	11.6853	11.3765	9.67651	14.6949	14.2657	12.3908	14.7288	12.785	14.3697	10.3248	5.81586	8.65111	9.65357	15.3463	10.9268	12.8135	15.6169	16.1392
	BnaHHO1.2	0	0.0687725	0	9.96631	1.54798	1.22546	0.592456	0	0	0	0.280763	0.198635	0	0	0	0	0	0.123827	0.0548615	0	0	0	0	0.757159	1.11053	0	1.84139	5.21071	4.32291	0.525528	0.396336	4.93842	4.91955	0	0	0.0331347	0	0	0	0	0	0	0	0	0	0.0416591	0	0
	BnaHHO1.5	0	0.163912	0.0325667	4.55384	0.577255	0.778477	0.387004	0	0.0792345	0	1.2344	0.533985	0.152226	0	0	0	0	0.079092	0	0	0.0436401	0	0.129115	1.4381	0.501046	0.229648	1.4666	5.01405	5.48752	0.190618	0.0476616	3.05771	4.52899	0	0	0	0	0	0	0	0	0	0	0	0	0	0	0
	BnaHHO2.1	4.24167	2.98977	3.84684	11.4624	13.0501	5.35701	11.2668	2.13375	6.33024	2.63795	7.32722	9.40738	11.7255	15.6152	4.48934	19.7857	15.6421	25.0084	24.1129	19.7266	35.5874	3.93914	7.37751	19.2783	11.6543	8.92019	5.69645	4.61432	5.16695	8.50587	8.44497	5.90831	6.09437	6.20645	4.34675	5.58882	2.91197	4.50509	2.70264	2.29628	7.67692	10.6563	14.5088	1.80732	1.4691	1.9709	2.02601	2.03143
	BnaHHO2.2	2.24076	0.632392	1.57775	13.5439	7.6082	1.67624	6.31044	1.03553	2.07864	1.13592	4.55861	4.07399	3.26775	4.59019	3.90702	3.07438	2.17141	6.71414	2.84438	2.75019	6.24606	0.645431	1.69049	6.77201	6.38163	4.55804	1.76751	1.04466	0.784674	1.45947	1.71134	0.686537	0.786778	1.85848	1.50152	2.36001	2.20643	2.41406	0.922001	1.82584	3.50351	3.52197	1.67851	0.583361	0.219269	0.0389575	0.367838	4.80249
	BnaHHO2.3	2.9496	3.85982	4.32864	10.1059	9.42999	3.4707	6.74531	1.31716	2.74417	2.59601	5.51292	6.22358	7.79845	10.0304	1.7394	7.57981	6.3653	9.82055	7.77203	5.62601	16.1923	1.51227	2.42218	6.59485	4.56012	5.10332	4.1584	2.31302	2.16667	3.36198	5.21944	2.69141	2.233	4.53614	3.80691	4.38613	2.29438	2.99304	0.913722	1.05647	1.50096	3.24061	7.57012	3.14058	2.31736	1.75361	3.41273	3.04624
	BnaHHO2.4	2.52062	1.77379	8.12203	21.2237	23.3603	8.67546	19.8624	1.50688	7.30009	2.89771	12.5046	11.4099	12.2686	30.0001	10.7848	8.47809	7.43985	23.1334	8.89967	10.9517	18.4468	11.6753	31.661	58.4817	67.0456	45.3162	25.8728	11.3305	17.832	20.8973	26.4557	16.7398	20.0855	3.5747	4.46302	2.51509	3.46723	9.30119	1.80402	4.63058	9.92009	8.78642	9.61871	1.5133	0.905819	0.0389219	0.365291	8.87134
	BnaHHO3.1	4.56937	11.4808	2.53414	12.4336	1.71577	0.687487	1.71289	0.998218	1.65905	0.642949	7.13345	1.00885	2.0222	5.0437	2.11399	2.1441	1.02444	1.14954	1.47374	0.346151	2.93247	0.202185	0.096156	1.95647	0.874775	7.64477	6.01464	0.406224	0.543994	0.384968	0.733522	0.530437	0.734768	0.521031	0.808384	0.351347	0.186779	0.0449156	0.0375781	0.242941	0.65304	1.31675	8.99763	0.742513	2.16544	0.722905	7.48171	0.261583
	BnaHHO3.2	8.52197	18.0816	6.00335	7.62406	1.78084	1.17404	1.96252	1.41364	1.46344	2.03407	6.02866	2.01771	2.85465	3.47178	3.21641	1.14728	0.262714	1.35491	0.777049	0.805926	3.93698	0.0504985	0.231263	1.5589	0.771439	1.36732	1.12191	0.061926	0.0476791	0	0.178795	0.199818	0.144883	0.442754	0.886617	0.442027	0.238022	0.316441	0.0697945	0.17964	0.259047	0.247078	5.81035	0.446322	1.1044	0.346645	1.02903	0.158501
	BnaHHO4.1	0.808199	1.0398	1.95134	2.41086	4.17863	8.06257	5.16005	2.0618	1.77026	3.0628	5.35669	4.52867	4.59838	1.1164	2.42604	3.27374	2.29682	2.23719	2.96832	1.89827	3.92322	5.00207	3.47758	4.06875	3.75455	0.719305	1.71186	6.03223	7.99558	6.34603	5.08339	5.79458	4.60974	2.05034	2.19935	1.14776	1.11149	1.42886	2.6875	3.11241	3.60222	1.10672	0.431936	2.2879	1.83046	0.034109	1.30635	0
	BnaHHO4.2	0.505818	0.666264	0.808087	1.44762	2.56007	3.2973	1.58371	0.950988	0.895566	1.86707	2.57915	2.71484	3.36341	0.836603	0.709416	1.31152	1.41107	1.58287	2.42194	1.24687	2.00673	2.5773	2.58714	5.16278	4.03855	1.32799	1.11079	5.56039	6.35172	3.99363	2.08516	3.60812	3.69831	0.243851	0.73291	0.534353	0.58212	0.796623	0.463699	0.740869	1.5004	0.848588	0.444199	0.401202	0.325533	0	0.336848	0.152831
	BnaHHO4.3	1.22166	3.38951	2.46645	2.8593	7.1298	10.499	4.6666	2.96749	3.64991	5.03167	7.75395	10.6771	13.8718	3.11533	2.57045	3.32407	7.21101	2.1605	5.11511	5.79217	2.96123	7.10405	2.32427	7.37162	4.80654	1.94897	2.9563	7.03067	6.04604	3.20315	2.39071	4.32741	4.21664	1.26838	0.969947	0.989611	0.644605	0.9181	1.2828	2.8639	3.87514	4.27128	1.28814	1.03961	0.920162	0.428086	1.62035	0.288428
	BnaHHO4.4	1.69469	0.797592	1.39864	3.741	4.26985	9.5579	4.57249	1.46567	1.88181	2.49404	4.33029	2.41976	3.73988	0.16859	5.06266	2.14312	2.18838	1.13482	2.6107	2.33401	2.9364	4.92142	2.62294	2.81015	3.08915	1.09662	1.32784	3.37779	3.94145	3.85814	2.62966	3.73858	2.99029	1.53482	2.06577	0.711764	0.872845	1.00385	1.77277	2.16364	3.57381	3.70335	0.659817	1.39196	0.938954	0.212473	0.909601	0.108986
	BnaHHO5.1	4.28465	4.07003	4.55914	7.86125	6.94169	1.0234	7.51943	3.27241	10.7136	1.51131	2.25831	3.95805	2.64794	1.98646	2.81622	28.0675	16.1859	30.5324	16.5109	15.0356	32.959	15.2628	20.9716	23.6185	15.2081	17.356	13.5757	12.8666	16.8051	11.9994	10.3099	13.736	10.3535	5.89549	5.89161	6.89245	8.93849	18.1185	6.01201	20.5068	15.9068	12.8512	6.24242	7.2545	9.73558	8.45656	4.0686	0.442287
	BnaHHO5.2	0	0.050662	0	0.059773	0.0765516	0.0307614	0	0.058929	0.281614	0.0726065	1.87662	0.534303	0.701255	0	0.24686	1.31076	2.31783	3.19402	1.14972	1.97136	1.64199	1.75903	4.90496	1.3361	1.49489	0	0.128816	1.41505	0.752515	0.0840865	0	0	0.925809	1.24943	1.45111	1.82518	1.08213	1.91386	2.55712	2.88852	2.13869	1.31577	0.317692	0.839401	1.38235	0.531205	2.75476	6.30732
	BnaHHO5.4	1.85999	3.19163	3.14608	3.03757	5.81163	1.79229	7.35023	2.17671	6.97594	2.1201	6.84558	6.25603	3.21145	1.34352	0.642842	13.3503	7.60396	9.82312	7.40936	5.94437	17.9459	5.95395	10.027	21.2521	19.8993	8.92765	9.73447	8.96291	14.9794	11.703	8.80972	7.55046	7.4723	3.43677	3.3289	2.9025	2.42962	7.45068	4.40526	9.21957	9.8634	4.59554	6.11036	3.55503	7.13016	2.96648	3.85281	0.0447207
	BnaHHO5.5	7.42778	2.93331	6.24908	11.458	15.6438	4.8412	19.7221	4.67167	20.6428	4.63302	8.26168	8.26431	5.10132	3.90516	3.00826	36.6674	23.1517	36.5341	22.2522	22.0318	33.1868	18.4506	26.4668	31.8278	23.027	14.9596	16.9359	21.8349	23.5059	18.1517	13.121	20.746	20.3654	7.34896	6.76397	5.16054	6.70866	13.8821	7.72152	28.7913	31.8118	33.7666	12.5639	9.32376	14.1445	8.60028	5.42382	0.219283
	BnaHHO5.6	0	0.528305	0.295214	1.83284	0.217947	0	0.875217	0	0.78051	0.0881185	0.307432	0	0.52906	0	0.217777	3.93125	1.65174	1.25578	1.76761	2.91733	1.84667	0.857646	2.56241	3.04711	0.804618	2.48306	0	1.45908	0.63932	0.294322	0.851337	1.39655	0.98775	0.87928	0.189835	0.364681	0.975137	1.37566	0.282243	0.964233	0.133519	1.31663	0	0.568823	0.492787	1.0473	0	0
	BnaHHO5.7	0.489249	0.709994	1.37192	1.77919	1.37876	0.519725	2.01635	0.960151	4.1281	1.04045	0.72121	2.44874	1.86125	0.513211	0.732505	10.2973	5.0205	5.11982	7.33578	3.91513	8.54396	2.71188	5.65249	7.92266	5.00934	2.79309	2.78563	3.20259	3.48774	2.98911	3.04903	2.11713	1.93937	1.01843	1.51006	1.06797	0.989407	3.2708	1.51238	4.36227	7.62655	2.90948	3.31035	1.36973	2.93757	1.10357	0.933879	0.467845
	BnaHHO5.8	4.00559	4.26358	3.86719	3.61027	2.14757	2.92915	2.78442	4.25608	2.71773	3.72662	3.75672	1.79821	2.15958	2.29061	1.39016	2.43434	4.27258	3.92023	1.68978	2.91705	4.47015	1.97986	3.04967	1.58439	1.51119	0	0.115228	0.57469	0.446942	0.626171	0.737881	0.429305	0.407599	3.69566	3.82758	4.66208	3.77515	3.21051	4.52713	3.69632	3.22771	2.7456	0.487442	3.93518	2.83818	2.3091	3.98485	6.21998
	BnaHHO6.1	0.156935	0.218524	0.47067	1.33685	2.76147	1.50849	1.82601	0.098894	1.20609	0.939281	1.69716	1.72402	1.33463	0.793644	0	0.532409	0	0.489299	0.417227	0.217461	0.530165	0.622937	1.03288	0.476631	0.347093	0	0.214112	0.215027	0.509885	0.600242	0.559503	0.808303	0.352104	0.250719	0.539673	0.586973	0.429261	0.684106	0.469413	0.58525	3.57324	0.991323	0.396059	0.519793	0.402305	0.086032	0.137398	0
	BnaHHO6.2	2.34942	3.5439	2.7794	1.65901	0.832283	0.756895	1.05304	1.35707	3.6661	2.43905	4.07646	2.56323	3.90681	1.59526	0.383455	5.09647	4.79233	4.38735	3.16229	4.83406	1.12905	6.86716	6.12476	2.81306	0.850016	1.01548	0.888178	2.56933	1.10112	9.07705	2.48156	4.64446	0.50196	6.24962	4.12286	2.80015	4.41882	5.98789	6.16001	4.82669	5.74681	1.55363	0.137027	5.11163	3.30512	1.23302	0.298208	0.052116
	BnaHHO6.3	0.324558	1.03689	2.6461	2.88654	3.3997	2.76138	3.26863	1.08415	2.2909	1.67706	2.79493	1.52166	1.31663	2.1904	1.45365	1.81506	2.44332	1.65205	1.32264	1.53919	1.24643	1.8218	1.31289	0.906514	0.709718	0	0	0.903673	0.560348	0.246314	0.136888	0.386246	1.38501	0.593059	0.798921	1.39873	1.31132	1.70619	1.03657	2.26543	4.51394	3.00546	0.926543	0.44551	1.00224	0.873746	0.184429	0.717644
	BnaHHO6.4	6.44411	7.25324	3.93909	3.31782	2.65614	2.52637	1.88908	4.21192	5.37591	6.52623	4.16402	3.44675	3.30983	4.88956	1.16905	3.68751	3.17524	2.45357	2.16948	1.58374	0.962945	8.2033	4.80443	1.6992	0.759512	0	1.55551	2.41296	1.42982	4.08258	2.0569	3.12592	0.956261	3.75934	3.64177	3.10706	5.35739	7.12771	6.53712	5.94653	8.44582	1.94891	0.571084	4.36791	3.90999	5.41715	1.6262	0.378054
	BnaNRT2.10	0.744013	0.91955	0.728055	6.95739	0.0834565	0.277076	0.869954	0	0	0	0	0	0	0	0.0564555	0	0	0.0430197	0	0	0.0422399	0	0	0	0.058837	40.5999	73.811	0	0	0.0559705	0.295972	7.08161	9.32198	0	0.072567	0	0	0	0	0	0	0	0.116223	0	0	0	0	0
	BnaNRT2.15	0.318703	1.53707	0.864935	6.39197	0	0.111231	0.380292	0	0	0.0584879	0	0	0	0	0.0454978	0	0	0	0	0	0	0	0	0.044227	0	5.0503	23.2973	0	0	0.0430263	0.189126	1.37622	2.91264	0	0.0291379	0	0	0	0	0	0	0	0	0	0.0447584	0	0	0
	BnaNRT2.17	0	0.195465	0.332269	13.9224	0.297555	0.473574	1.51282	0	0.0239729	0	0.315986	0	0	0	0.0464275	0.167619	0	0.0563455	0	0.131589	0	0	0	0	0	0	0	0	0	0	0	0	0	0	0	0	0	0	0	0	0	0	0.0480312	0	0.0228875	0	0	0
	BnaNRT2.2	0.196559	2.16982	0.63868	10.6234	0	0.449001	0.777833	0	0	0	0	0	0	0	0	0.109283	0	0.111721	0	0	0.0336372	0	0	0	0.0512435	0	0	0	0.0401888	0	0	0.069536	0	0	0	0	0	0	0	0	0	0	0.0393807	0	0	0	0	0
	BnaNRT2.3	0.194452	0.638695	0.411322	28.1486	0.197524	0.225311	0.437036	0	0	0	0.079769	0	0	0	0.222569	0	0.120232	0.11056	0	0	0	0	0	0	0	0	0	0	0	0	0	0	0	0.0299028	0	0	0	0	0.028531	0	0	0	0	0	0.0226324	0	0	0
	BnaNRT2.6	0	0.0303084	0.0900395	5.05446	0	0	0.056346	0	0	0	0	0	0	0	0	0	0	0.061124	0	0	0	0	0	0	0	0	0	0	0	0	0	0.0572695	0	0	0	0	0	0	0	0.0406649	0	0	0	0	0	0	0	0
	BnaNRT2.9	0	0	0.07311	6.61712	0	0	0.137906	0	0	0	0	0	0	0	0	0	0	0	0	0	0	0	0	0	0	0	0	0	0	0	0	0	0	0	0	0	0	0.093158	0	0	0	0.086957	0	0	0	0	0	0.0829633
	BnaNRT2.4	0	0.0616435	0.136595	0.17057	0.0335305	0.348981	0.877249	0.07246	0	0	0	0.0782085	0.639923	0.262212	4.26519	1.65521	5.97841	3.61658	4.56745	8.22173	15.8074	0.559768	1.01458	0.116299	0.0467384	0	0	0	0	0	0	0.0683995	0	0.451089	0.312819	0.0520845	0.134232	0.560435	0.138683	0.0370289	0.0437852	1.49213	11.536	0.657741	0.0448559	0.100733	0.399377	4.01158
	BnaNRT2.13	0.961577	0.778175	0.523497	0.129117	0.0550477	0.371347	0.367641	0.257823	6.52401	0.287442	0.147214	4.48303	8.90346	3.18191	24.3509	18.6707	40.1406	24.4952	34.6811	49.4617	67.0371	61.7272	43.754	20.0149	28.1697	0.542595	0.377584	0.852081	0.136082	0.632283	0.724749	0.052567	0.269809	1.83061	2.35159	0.222763	0.544145	1.87577	0.224519	1.13269	12.9068	89.0388	152.858	0.407282	0.189075	0	0	1.11831
	BnaNAR2.1	0	0.09237	0.213894	0	0	0	0	0	0	0	0	0	0.066512	0.142665	1.88629	0.56632	0	0.089092	0.281829	0.901876	1.01176	0	0	0	0	0.880947	0.90329	0	0	0	0	0.169995	0	0	0	0	0.059493	0.0991765	0	0	0	0	0	0.0588805	0	0	0	0
	BnaNAR2.2	5.8566	18.9778	13.0021	38.0418	1.04438	4.00552	2.93961	0.925066	0.6779	0.494534	0.776127	0.078559	0.478219	0	0.494241	0	0	0	0	0.31792	0.697162	0	0	0.501078	0.698557	0	0.191869	0	0.312071	0	0	0	0	0.167907	0.067026	0.069521	0	0	0	0	0	0	1.83929	0.0558255	0.056452	0	0.129475	2.47615
	BnaNAR2.3	8.66193	18.0898	10.6773	23.6448	0.399744	2.697	3.46237	3.38453	0.361469	1.48375	0.411877	0.437004	0.221554	0.428057	0.75933	0.279438	0	0.939236	0.114285	1.03939	5.47408	0	0	0	0	0	0	0.099926	0	0	0	0	0	0	0.071238	0	0.095409	0	0	0	0	0	10.186	0	0	0	0	65.0706
	BnaNAR2.4	0	1.1487	3.43728	3.02839	0	0.168812	0.392577	0.323089	0.194251	0.611305	0	0.51116	0.55083	0	1.76958	0.43071	1.26741	1.98403	1.84699	0.67952	4.20553	0	0	0	0	0	0	0	0	0	0	0	0	0	0	0	0	0	0	0	0	0.519088	0	0	0	0	0	0.266384
	BnaNAR2.5	0	0	0	0	0	0	0	0	0	0	0	0	0	0	0	0	0	1.87176	0	0	0	0	0	0	0	0	0	0	0	0	0	0	0	0	0	0	0	0	0	0	0	0	0	0	0	0	0	0
	BnaNAR2.6	1.97814	5.44827	3.10063	24.5348	0.379835	0.270753	0.631558	0	0.145926	0.438808	0	0	0	0.135247	0.644371	0.132645	0.408815	0	0.161445	0	0.082323	0	0	0	0.115945	0	0	0	0	0	0	0	0	0.0738565	0	0	0	0	0	0	0	0	0.439912	0	0	0	0	0
	BnaNAR2.7	11.2675	18.993	8.75811	33.5902	1.25493	5.10037	6.06989	3.82123	0.96738	1.36927	0.208588	0.558638	0.491156	0.571168	2.6764	1.88935	0.107219	2.17014	0.913023	1.16816	5.68215	0.101012	0.413351	0.734631	0.132334	0	0	0.134879	0.343537	0	0	0	0.416156	1.13839	0.427642	0	0.28677	0.292474	0	0.0905702	0.114019	0	39.0095	0	0	0	0	105.236
	BnaNAR2.8	0	0.0714105	0.816952	0.86335	0	0.0527845	0.0632185	0.10298	0	0	0	0	0	0	0	0.273519	0.204047	0.854643	0.489473	0.221639	0.889761	0	0	0.283503	0	0	0.88088	0	0	0	0	0	0	0	0	0	0	0	0	0.0760035	0.75993	0.349931	0	0	0	0.081434	0	0.436136
	BnaNAR2.9	0.125272	1.67051	4.02128	2.79842	5.72565	3.78289	2.55016	2.10443	7.12319	3.71673	4.4827	6.74965	8.92876	11.3597	24.9695	8.70345	11.3171	11.7119	10.2516	19.1454	38.0165	3.18238	2.5991	2.33291	3.08524	0	0	0.636284	0.305222	0.355502	0.332911	0.288123	0.181394	1.54872	1.84823	0.916541	1.48835	2.79774	2.08489	1.66498	3.6915	23.3704	26.4828	1.09167	5.31888	7.475	2.82689	35.435
	BnaNAR2.10	0	0.241714	2.40151	0.309227	1.18444	0.968313	0.556736	0	10.3027	0.513703	0.405004	3.79974	9.8409	6.43213	78.961	21.5729	46.829	34.7646	41.7176	82.2424	86.9983	1.3432	2.99282	1.75768	1.17989	0	0	0.123591	0	0	0	0	0	0.460701	0.202346	0	0.175098	0.092683	0.346205	0.0852757	4.92973	52.35	35.2865	0	0.144276	1.17311	0.272291	27.7257
	BnaAMT1.4	34.0376	87.8531	88.6328	10.8658	1.40945	8.83032	11.011	30.9345	40.4644	33.5572	4.40135	11.2411	20.4318	13.2524	114.113	76.2831	78.8237	49.4138	71.0046	69.2279	73.0359	31.9204	35.4235	18.5654	17.3277	0.515085	3.73014	4.20249	6.81731	1.48899	4.74829	3.88891	5.18131	19.9639	26.8724	24.597	27.6368	28.554	21.676	27.0235	52.7529	47.9084	101.607	7.55391	1.78268	0.299477	0.05675	29.4371
	BnaAMT1.10	36.3626	98.0456	97.7911	5.47747	2.52741	14.3815	16.5325	28.8595	55.5833	31.8333	6.97256	20.0377	36.3674	14.9246	187.895	142.901	142.543	73.0706	112.477	112.929	102.556	39.929	34.797	31.5125	16.3353	0.35704	0.931729	0.893797	0.596724	0.759588	0.497676	0.286307	1.37034	28.135	28.8062	23.4088	24.6571	24.1934	28.9919	54.8539	70.0373	69.2044	107.991	9.42496	2.21912	1.47059	0.112253	29.3127
	BnaAMT1.12	6.66026	17.6495	8.63702	3.09668	0.487544	1.32555	0.809256	17.636	1.00469	1.56763	0.507833	0.431441	0.390309	0.677905	2.54706	0.441358	0.937393	0.83268	1.07932	1.12349	5.39709	4.30488	6.4322	0.607402	1.636	0	0.081573	0.185306	0.0849439	0.217063	0.387485	0.119283	0.164138	2.28686	3.88049	2.23472	1.27709	1.93903	1.34909	1.05812	0.286108	0.439202	10.4852	0.167842	0.0223328	0.0323162	0	6.39174
	BnaAMT1.6	0.653248	16.3754	20.6724	15.529	0.273716	2.30086	1.05433	1.73116	38.3829	6.70484	50.7958	50.8432	45.8299	15.2639	47.133	150.225	85.062	108.352	128.793	116.367	50.7013	5.06964	4.68807	0.872049	1.04049	0	0	0.170067	0.0464902	0.479633	0.489764	0.0692005	0.104531	1.8189	1.49552	3.91032	2.79873	6.74402	0.991812	7.6037	30.7095	41.2014	0.68399	0.472943	0.238951	0.033503	0.352193	0.156986
	BnaAMT1.13	0.0655024	0.091586	0.224982	0	0	0	0	0.428978	0.0241224	0.0568966	0.0735949	0	0.064326	0	0	0	0.0827955	0.0564985	0.134094	0.0917204	0.0800835	0	0	0	0	0	0	0	0	0	0	0	0	0	0	0	0	0	0	1.99708	35.7833	0.127296	0	0.208509	0.0315652	0	0.0595	0.030646
	BnaAMT1.5	0	0.32534	0.430306	1.09717	0.0332094	0	0.281208	0.0356047	0	0.0241059	3.62355	0.525381	0.220377	0	0.0491718	0	0	0.142373	0	0.0393355	0.357341	0.0357282	0	0	0.050771	0	0.0806635	0.854752	0.372536	0.768546	0.381094	0.572712	0.163016	0.180284	0.16979	0.0769875	0.123913	0.147421	0	0.0611716	0	0	0	0.0226902	0.0297309	0	0.054825	0
	BnaAMT1.1	0.125657	0	0.0275842	0	0	0	0	0.10638	0	0	0	0	0	0	0	0	0	0.054476	0	0	0.0761525	0	0	0.103885	0.103336	42.341	58.5096	0.378773	0.081642	0.0450566	0.204183	6.49127	7.25164	0.0314799	0.057434	0.0853689	0.143943	0.0354392	0.115247	0	0.163324	0	0	0.0258061	0.0308467	0	0	0
	BnaAMT1.7	0	0	0.0280063	0	0	0	0.0246074	0.074429	0	0	0	0	0.0247219	0	0	0	0	0.070522	0	0	0.0389798	0.0399605	0	0.1986	0.158603	145.373	180.44	0.439506	0.468978	0.248703	0.71508	19.7593	20.3544	0.14581	0.116033	0.168275	0.361613	0.0359604	0.0284156	0	0.044772	0	0.140101	0.1045	0.0312878	0	0.0573365	0
	BnaAMT1.11	0.317561	0.440653	3.90117	0.0828264	0.0211781	0.753251	0.130329	0.758326	5.95466	4.6667	1.15269	3.19636	9.34224	2.64287	42.266	29.2199	58.4198	29.175	37.6124	46.3833	19.7465	18.6745	12.1449	3.91085	2.54449	137.134	166.059	1.41546	0.80327	1.03502	0.836767	18.4767	18.8542	7.73128	5.86828	10.418	14.1926	10.9411	10.6848	14.134	15.7014	11.4855	5.10899	2.52105	0.107146	0.108153	0	0.113941
	BnaAMT1.3	0	0.882459	3.73118	0.131122	0	0.0314745	0.0833435	0	0.166161	0.644628	0	0	0.0259815	0.168072	0	0	0	0	0	0	0.0707425	0	0	0	0	32.2933	11.902	0	0	0	0	5.22443	4.01247	0.181335	0.0296062	0.459558	0.549893	0.459965	0.329002	0.099118	0	0	0	0.0243805	0	0	0.238331	0
	BnaAMT1.9	0	0.472298	1.33909	0.350411	0	0	0	0	0	0.0261193	0	0	0	0	0.091329	0	0.084205	0.0368963	0	0.0508755	0.0705145	0	0	0	0	0.184415	0.086479	0	0	0	0	0	0.0529065	0	0	0	0	0	0	0.0155771	0	0	0	0	0	0	0.0592385	0
	BnaNPF6.1	12.162	30.8199	57.2651	7.98083	0.432916	9.91936	6.68759	25.0158	25.691	30.4098	7.80717	0.532569	0.73239	2.57006	47.8041	6.26472	5.27658	5.45152	10.9969	4.70591	10.9949	0.785716	1.02841	1.44832	4.17837	1.87076	0.57933	0.194723	0.154782	0	0	0.216233	0.398806	1.36342	0.875592	0	0.0185341	0	0.0222969	0.15701	0.497061	3.4843	2.17817	0	0.070216	0.350509	0.250013	0.107219
	BnaNPF6.2	16.7933	29.4959	59.546	14.6284	0.775993	5.61192	3.68228	28.1988	18.2733	19.0382	7.33667	0.15982	0.379278	0.750686	63.2627	8.3944	8.46756	5.98005	13.6101	6.16578	10.8536	0.80015	1.57668	5.44252	9.59484	0.142735	0.552952	1.40684	1.09583	0.901391	0.476204	0.622863	1.47548	3.90381	4.84878	0.0615525	0.155017	0.238511	7.58181	3.98508	13.4135	16.3187	1.40367	0.284917	0.070678	0.7933	1.39807	0.130223
	BnaNPF6.3	1.63568	6.56523	15.374	17.4892	2.14619	4.45919	5.91143	2.13126	3.4161	10.023	2.4022	0.176234	0.492522	0.850632	57.3211	12.2148	40.4341	5.01014	18.5898	23.1482	5.98367	0.359832	0.093414	0.5655	0.628219	0	0.0675285	1.20544	0.823025	0.0697275	0.0340711	0.721263	0.58165	0.412214	0.137129	0.602243	0.297084	0	0.0662153	0.126257	0.698187	1.0024	0.205549	0.0197492	0	0	0.131495	0.0791833
	BnaNPF6.4	2.21881	7.10335	27.11	13.8372	0.597868	0.893625	1.64447	5.28619	4.43285	6.66794	6.33369	0.304115	0.363593	0.429401	42.9061	9.23789	25.2272	4.6462	17.5173	14.5404	4.33634	0.0288655	0.0302221	1.25398	1.18766	0	0	0.192062	0.128718	0	0.034555	0	0.160368	0.900482	0.756452	0.518835	0.313657	0.0277669	1.15939	1.06534	2.13612	3.96836	0.210232	0.138081	0.0362931	0	0.530692	0.103272
	BnaNPF6.10	3.53859	5.48818	10.6048	0.782164	2.30316	20.8506	12.4477	5.42891	29.0011	13.2203	7.98145	19.7769	13.6214	24.3112	10.4971	61.7814	39.5687	166.043	60.0514	54.0955	59.4412	105.198	155.112	722.601	1042.83	0.172101	127.684	526.519	436.714	125.678	73.1986	194.608	396.159	29.2999	30.3506	6.3057	4.89901	7.55722	19.5938	27.0322	43.4276	40.9212	77.3545	8.08425	1.90278	0.536723	80.2545	0.767743
	BnaNPF6.11	1.57461	1.1748	7.61189	5.39407	1.16428	16.7409	7.16116	6.90441	44.2605	15.0976	36.1817	23.5507	18.5986	13.2587	17.7138	102.542	63.1934	159.497	106.452	65.0808	86.1895	76.7816	115.113	399.472	620.125	0.172325	51.9914	216.674	188.328	63.1898	32.6975	99.1302	158.358	26.3869	28.1754	10.2759	11.8123	17.7828	24.9561	43.4389	63.5421	74.7604	57.921	12.228	8.62255	4.36369	92.3413	0.777905
	BnaNPF6.12	0.184022	0.126529	1.64355	3.7826	0.171601	3.2432	0.752734	0.114528	0.101392	1.08012	4.48324	0	0.0957955	0.152733	1.33455	0.156995	0.169377	0.416841	0.183753	0.703024	1.92999	0.261367	0.217983	3.64978	4.21557	0	0	0.279914	0.127448	0.152531	0.192416	0.0742985	0	0.227454	0.0828925	0	0	0.195644	0	0.154774	0.052993	0.0941367	0.576475	0	0	0	0	0.0462687
	BnaNPF6.13	0.293151	1.26168	0.706932	2.84759	0.378967	1.60601	1.02334	0.726607	1.15486	0.938401	5.79715	0.716214	0.187286	0.729264	8.58983	0.574095	0.362472	0.590235	0.97482	0.398835	0.657273	0	0.120122	0.174378	0.076565	0	0	0	0	0	0	0	0	0.255725	0.261855	0.078918	0.10793	0.229304	0.554597	0.470996	0.42441	4.0237	0.0708025	0	0.0451309	0	0.085982	0.0547383
	BnaNPF4.1	0.154398	0.0277708	0.431167	0	0	0	0	0.260948	0.053623	0.028926	0	0	0	0	0	0	0	0	0.104595	0	0	0	0	0	0	0	0.067526	0	0	0	0	0.0412141	0	0	0	0.0458059	0.0306349	0	0	0	0	0	0.099091	0.0378086	0.269831	0.026055	3.31975	0.676326
	BnaNPF4.10	0	0	0	0	0	0	0	0	0	0	0	0	0	0	0	0	0	0	0	0	0	0	0	0	0	0	0	0	0	0	0	0	0	0	0	0	0	0	0	0.0129949	0	0	0	0	1.79812	0	0	0
	BnaNPF4.11	0	0	0	0	0	0	0	0	0	0	0	0	0	0	0	0	0	0	0	0	0	0	0	0	0	0	0	0	0	0	0	0	0	0	0	0	0	0	0	0	0	0	0	0.0631015	2.83289	0	0	0
	BnaNPF4.12	0	0.253082	0.463756	5.55664	15.3524	15.3745	12.2926	0.750551	1.28706	1.09623	22.7517	8.67153	5.69877	16.8016	0.293006	0.169539	0.342332	0.245305	0.217034	0.0981731	0	0.635382	0.117856	0.213838	0.633301	25.4353	11.344	1.36984	2.06154	2.32151	5.05968	7.36781	5.17468	0.1057	0.0859703	0.021868	0.0358593	0.0862817	0.395149	0.155759	1.03351	0.475563	0.147859	0.054219	0.0400869	0	0.708375	0.0296399
	BnaNPF4.13	0.102537	0.340188	0.838006	8.45385	25.6597	20.5553	13.0103	0.729795	1.80455	1.4583	20.8953	7.41188	8.86882	16.6182	0.653189	0.2541	0.412462	0.36959	0.0341267	0.200128	0	0.467158	0.120125	0.103554	0.347933	0.99952	0.130912	0.24382	0.464332	0.199097	0.931748	0.276868	1.06372	0	0	0.100474	0	0.106426	0.404909	0.480999	1.54511	0.304462	0	0	0	0.025354	1.62034	0.0303638
	BnaNPF4.14	0	0.108777	0.447541	15.8972	101.182	18.2025	22.4432	0.425984	0.82892	0.239099	4.74632	11.4937	6.34262	22.1062	0.871696	0	0.737184	0.413111	0.321164	1.10654	0.646271	1.58984	2.31954	0.19613	0.402289	1.47223	2.03746	6.01406	5.21122	8.34084	10.4032	5.40724	5.71103	1.31353	1.80487	0.467887	0.656613	0.822599	2.81391	2.0773	4.14456	1.64128	0.596621	0.882425	1.38342	0	0	0.188264
	BnaNPF4.15	0	0.519701	1.41207	16.5186	77.523	19.1127	15.0055	0.222407	1.78467	1.17222	21.5686	10.1804	6.23205	24.2279	1.8509	0.561523	2.15611	2.61948	0.747935	1.46054	2.42272	3.71274	6.98121	0.325434	2.24573	0	0.755777	0.831033	1.31999	2.32922	1.39397	0.983503	1.22534	0.75673	0.67899	1.80378	2.55356	7.65362	2.8982	2.09461	4.60694	0.262225	10.6502	0.475192	0.038948	0	0	0.277748
	BnaNPF4.16	0.0668979	0.314893	0.612572	0.857504	2.81549	0.750787	1.08361	0.269822	0.503924	0.263367	1.18272	1.58986	1.70384	2.98875	1.77275	2.24257	0.913954	1.61566	1.75754	0.95583	0.803864	0.379208	0.309843	0.237522	0.534306	1.07553	3.6635	0	0	0.213653	0.28356	0.101459	0.258333	0.0404712	0.0847958	0.333154	0.402729	0.396421	0.191927	0.616438	0.871749	0.469668	0.410514	0.0227557	0.08832	0	0.279311	0.807192
	BnaNPF4.17	0.085824	0.58	2.07529	4.89503	15.9321	3.23315	2.76033	0.221378	1.85897	0.641566	6.41722	15.1607	9.16887	25.5721	5.86513	7.83777	7.7019	3.62266	6.62712	4.79605	2.63356	0.66921	1.16188	0.420098	0.442926	7.5421	15.5299	0	0.107943	0	0.12673	0.785565	2.05023	0.177942	0.146407	0.492175	0.682289	1.26202	0.510377	3.16043	3.98538	2.16011	0.238218	0.121769	0.0383043	0.084623	0.214115	0.704988
	BnaNPF4.18	0.101822	0.823564	0.853389	16.5069	49.3704	18.9531	13.2747	0.131061	0.811373	0.483	12.296	9.77164	3.74999	16.807	0.756249	0.342114	1.34125	0.583283	0.341501	1.38101	1.21854	1.5741	3.91315	0.519147	0.584067	0	0.265145	1.74945	1.35217	1.80208	2.39971	1.6526	2.01566	0.535868	0.438365	0.567451	1.03115	3.60292	2.34257	1.85248	3.8676	0.572512	8.43696	0.288841	0.126684	0.160558	0	0
	BnaNPF4.2	0.310216	0.191274	2.0982	0	0	0	0	1.59179	0.156899	0.178671	0	0.0252143	0.0292432	0	0.0394405	0.0896223	0.0327349	0.073358	0.177272	0	0.057731	0	0	0.129029	0.11853	0	0	0	0.063776	0	0	0.0550705	0.105126	0	0	0.297321	0.0570925	0.0276384	0	0	0.0298527	0	0	0	0.0599752	0.143142	4.06023	0.333639
	BnaNPF4.3	7.63665	13.8026	10.0587	25.9783	39.5459	35.0254	24.9976	10.1068	8.71405	10.1282	10.6008	15.3327	17.7	8.54747	10.8889	23.3209	24.8081	23.8949	28.5204	22.3184	26.9644	15.1791	18.8732	10.7318	13.7232	13.0715	16.1423	13.7842	18.136	4.90838	5.47222	11.4869	16.1897	1.87014	1.73801	1.51417	1.98002	3.59591	1.81532	3.63811	10.3849	14.8194	14.224	2.68785	6.16703	6.88235	9.1369	18.7086
	BnaNPF4.4	19.7016	42.8315	23.4808	48.0842	57.2236	51.0968	41.8867	20.3	10.4519	17.8573	19.5193	21.6623	23.5893	8.17086	14.9721	20.7098	22.141	19.227	23.1713	21.2733	23.7056	15.1406	13.7661	11.0648	18.1461	11.0948	17.79	28.2738	36.2046	7.40073	10.9502	18.1558	31.3025	3.07181	2.74981	1.41639	1.89536	3.84468	2.41769	4.09933	7.62636	7.78794	9.61716	3.76193	6.83038	8.05804	9.57029	7.1303
	BnaNPF4.5	0.223665	0.0774028	0.463815	0.355247	0.772007	0.453769	0.478487	0.433608	81.8532	0.361476	0.554948	0.38008	0.696608	0.509168	21.4132	32.4883	50.1898	29.0783	40.3538	22.6923	5.09235	1.20051	2.04533	80.3162	84.0844	0.487117	0.143752	0.229506	0.408158	0.358787	1.72943	0.058817	0.315342	0.46933	0.370981	2.13329	2.06046	0.900297	2.45173	9.05926	45.3877	38.8449	13.012	0.372999	0.61924	0.191261	0.336122	0.651237
	BnaNPF4.6	0	0.0477098	0.524335	0.140599	0.624869	0.204314	0.0212328	0.571102	64.1803	0.530014	0.700719	0.328869	0.38551	0.228806	17.6375	12.7829	28.1753	17.7541	20.6607	14.5908	5.47565	0.262649	0.698269	18.9652	19.7223	0.476097	0.142752	0.388295	0.382902	0.611671	0.722474	0.160661	0.19665	0.57494	0.221797	0.885706	1.337	0.655801	0.715359	1.40809	21.7516	43.3923	12.5745	0.199068	0.276854	0.230429	0.291334	0.4033
	BnaNPF4.7	0.169724	0.348846	0.403238	0	0.0646128	0	0	0.072227	0.265553	0	0	0.231511	0.399364	0.092581	0.300677	0.14257	0.492397	0.758054	0.764695	0.575099	0.436282	0.15702	0.0633755	0.0864689	0.164642	0	0	0	0	0.0532185	0	0	0	0	0.0492014	0.0224468	0	0	0	0.0262355	0.10243	0	0.177718	0.402754	2.35468	22.3569	13.4275	0.196109
	BnaNPF4.8	0.0983862	0.0693141	0.0203735	0	0.0567985	0.0316104	0.0379794	0	0.151819	0	0	0.0718685	0.130241	0.201735	0.0443455	0.0409438	0.183133	0.0517075	0.097139	0.133705	0.0253287	0	0	0.0426986	0	0	0	0	0	0	0	0	0	0.0517833	0.063915	0.0410098	0.01792	0.0515045	0.0214549	0.0608414	0.0332221	0	0	0.667881	3.9645	12.7253	11.8243	0.111311
	BnaNPF4.9	0.344586	0.518625	0.1198	0	0.186577	0	0.0662656	0	0.104786	0	0	0.314526	0.347064	0.469333	0.0528165	0.143758	0.212303	0.1863	0.246096	0.384068	0.214023	0	0	0	0	0	0	0	0	0	0	0	0	0.0777165	0.0493297	0.379389	0.793826	0.0295334	0.0462115	0.295365	0.316383	0	0.319696	3.85832	3.59529	5.71765	4.7119	1.15568
	BnaNPF8.1	12.4957	2.9885	4.89578	1.74825	1.12141	2.11695	1.57459	29.1177	4.24771	3.03805	1.84625	2.60745	2.14271	1.29561	4.21218	2.52769	4.11746	4.49162	3.09529	5.80902	5.83491	4.40797	4.04229	7.12153	10.0333	0.42161	2.29026	3.82763	5.91394	4.12826	5.53754	3.04026	5.54657	0.842486	0.901801	0.8495	0.694797	0.712693	0.410388	1.10511	4.35755	5.47775	7.28088	0.671245	0.423924	0.952888	1.92321	8.25809
	BnaNPF8.10	0.0578624	0.14316	0.166907	0.737254	0.14222	0.39684	0.621785	0.3184	0.139678	0.394687	1.14373	0.321727	0.560627	0.141174	1.48888	0.38369	1.03106	0.786112	1.05785	1.62027	0.554911	0.219755	0.331927	0.137462	0.127514	0	0.327298	0.261908	0.327163	0.183279	0.195912	0.105312	0.0429601	0.306541	0.0508025	0.090434	0.082267	0.136193	0.0491968	0.0304923	0.246505	0	0.0823895	0.0630025	0.0457942	0.062	0.435813	0
	BnaNPF8.15	8.41159	5.44792	10.0969	4.31613	6.46263	6.66663	6.86022	8.29401	4.6139	5.8598	6.08266	5.58345	7.29056	15.4944	4.93457	0.858908	1.25543	1.9192	1.25645	1.96164	3.13024	3.2376	4.532	3.9644	9.94032	1.97526	3.19852	4.24958	4.68566	1.70589	1.94049	1.30834	6.18275	3.27635	3.54558	2.09965	2.05144	2.97891	2.03649	1.67239	2.53634	1.98511	10.9535	2.09145	5.09482	12.8362	4.16037	18.0678
	BnaNPF8.16	1.63224	3.19613	2.53409	3.54968	4.22826	3.58007	3.39857	2.01171	1.56089	1.35267	1.97193	3.39498	2.45585	3.40826	2.76194	2.01907	1.68677	1.9871	2.29481	2.76546	2.69543	0.836437	1.28823	1.65149	2.79082	0.57708	0.93682	2.84389	3.66019	2.02775	2.53447	2.17948	3.02479	1.25594	0.698046	0.83305	1.327	1.11584	0.844176	0.881282	0.586849	1.30588	2.80111	0.684524	0.961288	0.882742	1.23643	7.25352
	BnaNPF8.17	0.687572	1.15631	0.428004	1.90471	2.39189	2.37663	1.75303	1.55202	0.852689	1.2528	2.09515	1.52437	1.60739	1.59205	1.05785	1.06061	0.784503	1.2196	0.832828	1.34296	3.29634	0.839179	0.882945	1.30391	1.28626	0.64957	0	1.28671	1.16002	1.15799	1.28523	0.724568	1.25721	0.659527	0.351765	0.481287	1.39678	1.20313	0.431558	0.53123	0.759442	5.08033	1.5946	0.334307	0.757842	0.238451	0.29118	1.22323
	BnaNPF8.18	12.1608	18.979	20.3022	12.0032	16.8509	22.6832	16.9049	14.153	11.1961	19.4367	15.6955	37.7214	28.6632	53.7478	21.4635	6.16563	9.24354	12.9601	7.23828	9.34186	10.9027	8.55782	12.6956	17.6257	37.7824	11.1634	13.3944	18.3601	24.9116	12.2474	20.2064	7.03913	25.7653	5.63231	9.1678	2.7859	2.78227	5.97788	4.9739	4.5674	6.03729	9.69941	51.9909	8.8817	24.026	23.8423	23.5643	22.5048
	BnaNPF8.19	0.0662787	0.0647618	0	0	0	0.0300772	0.0258413	0.426115	0.299419	0.1262	0.432279	0.639412	0.855158	0.434471	1.57897	1.09083	1.17388	0.965753	1.27289	1.90829	0.666796	0.253182	0.678527	0	0	0	0	0	0	0	0	0	0	0.0691081	0	0.0794375	0.133806	0.21517	0.0270243	0.2173	0.126186	1.38363	0.200046	0.140739	0.559543	1.33801	0	0.036777
	BnaNPF8.2	48.4799	11.6763	18.2057	4.37667	22.63	11.3745	13.6448	73.2831	19.1015	15.911	6.41272	18.4483	20.6017	25.38	36.5649	25.6799	27.1531	27.2441	32.3367	35.865	41.5106	13.6734	15.7194	30.3653	42.7977	18.2424	23.4621	25.7014	25.5419	22.1115	22.3257	17.8163	26.2201	9.93653	9.44115	7.58913	7.71047	8.53812	7.57716	8.60598	13.2657	22.7317	46.3102	12.9098	14.7133	14.7562	18.3236	167.506
	BnaNPF8.21	0	0.0261683	0.148671	0.263291	0.266502	0.249401	0.494654	0.130275	0.0977337	0.318813	0.124123	0.233467	0.539279	0.208735	0	0.0425306	0.0632575	0	0.0343866	0.0382752	0	0.0281244	0.24661	0	0.156054	5.44557	4.18937	0.040805	0.030956	0	0	0.673131	0.520482	0.0540577	0.198789	0.129337	0.132605	0.19961	0.17065	0.18762	0.264132	0	0	0.428754	0.424432	0.158842	0.173287	0.104945
	BnaNPF8.22	0.300061	0.650461	0.500953	0.93025	1.66332	0.94977	1.1866	0.885316	1.48598	1.23488	1.77563	2.46703	3.12313	2.88146	0.127779	0.0854607	0	0.086112	0	0.0624895	0	0.653941	0.514163	0	0.111395	15.2058	16.4767	0.10085	0.431513	0.327356	0.295577	2.52957	2.58306	7.05011	7.40054	3.00103	4.77629	4.99743	9.33171	8.47735	3.87291	0.314617	0.0375679	8.2833	7.10747	4.07825	1.75789	0.152647
	BnaNPF8.3	26.135	24.5635	21.4147	11.1819	21.0221	18.2676	17.5442	45.5893	14.182	18.7229	11.5157	29.2323	20.1451	23.9115	22.0699	19.7176	14.2503	35.3507	19.7469	18.4736	32.8633	14.0952	19.2461	82.6184	114.338	133.284	127.679	88.3357	85.5918	52.6983	53.21	73.6298	88.8727	12.263	15.6996	7.43921	9.53385	10.3543	9.83282	9.56466	12.4142	21.961	112.9	13.7381	15.1838	28.3026	49.2743	74.3856
	BnaNPF8.4	0.0561696	0.420789	0.232783	0.388504	0.52504	0.962895	0.432345	0.217085	0.31969	0.637707	2.24318	1.26408	1.05792	0.960329	1.48726	2.00296	1.28427	1.09434	1.89838	1.84925	0.530347	0.189028	0.231773	0.256941	0.335844	0	0.315536	0	0.0332083	0.356938	0.304227	0.058778	0.0565505	0.16667	0.216434	0.117924	0.0718177	0.0868325	0.140931	0.20151	0.405421	0.522365	0	0.0985784	0.287359	0	0	0
	BnaNPF8.5	2.17083	4.00667	2.09731	2.70803	4.04668	4.89828	4.05009	2.44078	1.83329	2.33671	3.13623	3.14589	4.54846	3.35919	4.07857	3.20622	2.97161	3.64878	2.89421	4.58545	5.9423	1.75049	2.68426	1.85535	2.49602	0.422309	1.14123	2.13321	2.33297	1.79675	2.1469	1.58716	1.84136	0.886024	1.24792	1.01827	1.19371	1.9991	1.16902	1.39196	1.89822	6.83062	4.94111	0.977871	1.38284	1.47832	1.16	3.05598
	BnaNPF8.6	21.3444	15.7808	17.0069	9.83536	20.9485	17.9335	16.8815	41.1233	12.2927	15.2052	13.2419	32.8135	25.6231	28.6773	20.0771	18.8891	14.612	31.3067	18.6842	17.5312	31.7317	15.6272	22.8623	70.6007	106.218	201.279	198.623	89.6342	75.1749	50.6523	54.82	72.0435	87.7323	11.524	12.7116	4.7401	6.34744	8.28829	8.1588	8.05293	9.65018	24.0993	109.918	11.3155	13.695	21.7686	35.1562	44.4065
	BnaNPF8.7	0.068423	0.323325	0.0858049	0.265757	0.938433	2.05167	1.38009	0.350745	0.177801	0.369194	0	0.634066	0.65823	0.394496	0	0.118012	0.0431713	0.132593	0	0.153208	0.0705255	1.80393	0.653026	0.0925235	0.200003	0	0.263184	0.261415	0.226488	0.200512	0	0.105235	0.170278	2.45907	2.79942	5.27078	4.07264	2.57125	1.13082	1.55202	0.313964	0.0795781	0.344768	2.09224	2.31683	2.09872	3.07218	0.131907
	BnaNPF8.8	0	0.0279323	0.0414156	0	0.0162912	0	0	0	0.052107	0	0	0.0244864	0.0477517	0.0827456	0.0467699	0.0430338	0.0312716	0	0.0337003	0	0	0	0	0	0	0	0.066068	0	0	0	0	0	0	0	0	0.0823521	0.0182715	0	0	0	0	0	0	0.018788	0.040578	2.82224	18.5703	0
	BnaNPF8.9	0	0	0.0415085	0	0.065194	0.0321311	0.0393636	0.0321217	0.107473	0	0	0.024495	0.0559805	0.041389	0	0	0	0	0.0338905	0	0	0	0	0	0	0.283826	0.85324	0	0.0308638	0	0	0.118908	0.0892946	0	0	0.06036	0.0183411	0.0305095	0	0.0617532	0	0	0.065932	0.0377277	0	3.94078	16.8326	0.137628
N transport gene network	Bn2R-MYB045	0.233457	3.45019	5.13872	26.7158	39.7898	33.2893	93.6482	1.81442	6.3144	2.31991	18.657	23.3307	36.3768	37.6462	23.5317	23.8871	23.5902	34.3627	28.4435	31.5355	49.1262	0.269879	0.863173	2.696	9.92732	1.52686	2.905	0.776261	0.35428	0.920256	1.27929	0.0967945	1.56842	0.252316	0.203266	0.294672	0.384413	0.394598	0.15504	0.208509	0.466314	30.9395	64.6723	0.0425954	0.180781	0.060945	0.306429	0.584455
	Bn2R-MYB183	1.0969	0.792183	3.3334	9.57727	1.34218	3.81991	17.145	1.35121	4.2256	2.7794	1.38589	0.969221	1.53395	1.63224	11.0066	11.4971	15.2162	15.3914	11.898	10.9852	13.3299	0	0.212971	5.86431	14.0645	0.651435	0.492117	0.529079	1.45672	0.108295	0.771829	0	1.43556	0.125087	0.10438	0.050721	0.0918235	0	0	0.0572213	0.993516	15.3263	75.4829	0	0.0435673	0.062907	0	0.177959
	Bn2R-MYB209	2.24259	4.1052	8.61969	5.06149	3.63379	2.686	17.9474	2.47452	3.9338	2.77129	2.69994	0.584527	2.55109	5.02223	16.3798	5.89283	11.9387	14.6724	12.1143	24.557	34.8185	0	0.924596	0.841185	1.73943	0	0	0.0933715	0	0	0.155175	0	0.0922005	0	0	0	0	0.071645	0	0	0.545799	26.7374	5.58341	0	0.0448156	0	0	0.179261
	Bn2R-MYB382	0.121665	1.08216	4.81728	8.15691	9.91718	9.01851	42.3062	1.07464	6.12096	4.53342	4.77755	3.8137	4.73473	7.21669	12.9567	8.997	8.53164	9.65888	9.49503	8.73413	12.0636	1.73579	0.929566	3.60612	9.36682	0.325508	0.16293	2.20149	1.32954	3.28253	2.59706	0	1.10024	2.5797	2.11083	2.24346	1.63998	1.87156	1.8326	3.67823	5.32953	22.4359	32.5793	0.362251	0.198718	0	8.33318	0.245763
	Bn2R-MYB255	0.232158	2.52961	3.37316	11.1486	9.98767	8.08167	25.5078	0.999128	0.572769	2.31832	6.22243	12.3518	16.2328	11.609	9.45271	8.66857	7.62486	9.04301	8.07986	8.18183	13.9252	0.193751	0.97052	2.33369	3.98935	1.27574	0.64675	0.161211	1.36065	0.630711	0.592279	0.225803	0.916088	0.240826	0.150941	0.0969698	0.150388	0.0616725	0	0	0.229545	1.15981	21.7413	0.0451841	0.191308	0.060078	0	0.116748
	Bn2R-MYB270	0.468474	0.940093	1.95425	4.49103	11.672	5.19145	19.4446	0.464593	1.08758	0.573472	0.460538	3.08349	2.87941	12.0798	11.5203	16.7043	19.3711	18.6978	25.3671	29.3246	19.7662	0.833554	4.36069	4.44198	9.26779	0	0	0	0.46092	0.626611	0.90429	0.18398	0.569918	0.425009	0.119315	0.19292	0.0843894	0.150454	0.280618	0.119871	0.419781	14.7175	11.5734	0.106674	0.0775812	0.0482798	0	0.149953
	Bn2R-MYB271	0	0	0.158386	0.190068	0.606419	0.456735	0.779027	0.0587165	0.0846608	0.0363035	0	0.0472558	0.408855	0.713137	0.96539	0.163493	0.671389	0.605583	0.85768	1.07524	0.671518	0.058049	0.222356	0	0.201175	0	0	0.060985	0	0.080458	0.056633	0	0	0	0	0	0	0	0	0.0221481	0	0.906548	0.652016	0	0	0	0	0
	BnaNPF1.6	4.05074	6.39762	1.16541	0.296196	0.0723135	0.035916	0.0429997	15.3966	28.8425	44.5572	4.67057	9.85605	3.41256	1.3761	4.96326	22.9053	29.1496	31.1835	18.0437	25.3774	13.381	53.0325	71.1618	5.90401	2.94749	0	15.5242	35.139	42.733	56.1998	54.1861	36.847	24.1975	9.53005	17.5327	5.30352	14.1104	63.1538	21.3762	39.6209	66.2891	19.5494	0	4.53296	0.665783	0.49813	3.21786	0
	BnaNPF1.5	0	1.34689	1.20423	2.30961	1.52271	4.52768	9.4607	0	0.263448	0.194818	0.14506	2.05096	2.79576	2.41767	0.0427338	0.098264	0.105803	0.217113	0.114144	0.0850935	0.555986	6.47434	7.20096	0.141868	0.413113	10.7377	4.96035	0.0940635	0.246347	0.074837	0.438468	1.71662	1.87129	0.568561	0.759016	0.191914	0.765621	1.086	0.510243	0.542813	1.04742	0.252192	0.0371488	0.0820736	0.0197432	0	0	0.0307943
	BnaNPF1.11	0	0.0861364	0.0388459	2.16848	6.77928	1.87009	1.60951	0.171932	0.0808118	0.154936	4.28192	2.07415	1.6443	2.94921	0	0	0	0	0	0	0	0	0	0	0	0	0	0	0	0	0	0.0739955	0	0	0.0814008	0.111712	0.0678835	0.326229	0.196075	0.155313	0	1.16025	0	0.163588	0.640948	0.448017	0.310349	0
	BnaNPF1.7	7.55047	15.6966	4.49528	0.651064	0.162825	0.866416	0.384243	21.4264	30.5042	65.7445	10.9098	17.3591	16.5745	6.15608	10.1433	21.5487	37.7627	22.6767	18.4986	22.67	4.58953	82.2904	82.1553	8.01266	4.42736	0	27.6414	57.6745	73.2511	92.638	76.3973	66.7327	40.2024	13.2823	23.6467	5.74108	12.3261	43.6974	32.8967	55.7228	73.3288	21.8672	0.075223	3.40754	0.710208	0.495173	1.13934	0
	BnaNPF1.8	1.26086	1.32133	2.74653	0.221585	0.287382	0.729399	0.986846	4.71152	4.72327	17.2981	3.81082	10.889	3.12273	0.566778	0.638054	1.4513	1.34613	1.08536	0.832964	1.32088	1.14174	2.11401	4.28538	2.07559	1.28986	0	1.72022	3.82468	3.43424	1.38643	1.51911	1.70852	2.16073	3.08903	3.9514	2.72931	3.18377	4.63477	2.89134	2.92659	2.76212	5.1181	0.263826	2.9716	0.196605	0	0.699704	0.0713303
	BnaNPF1.1	0.623905	2.07459	0.865389	0	0.0335172	0.156789	0.0199582	0.830995	0.799093	2.7176	0.748503	0.643972	0.472978	0.128026	0.387317	0.653351	0.773875	0.366139	0.604702	0.679242	0.571997	0.956236	0.812806	1.04412	0.909643	0	0.138996	0.521871	0.257119	0.537714	0.523555	0.363019	0.477871	0.552628	1.18837	0.549512	0.401078	0.544871	0.703684	1.01911	1.28222	0.984965	0.109862	1.38272	0.443274	0.20866	0.357259	0.0277752
	BnaNPF1.2	12.5513	17.2738	11.9195	6.62589	102.881	53.5291	69.4919	16.6293	67.3233	46.5958	25.4754	92.3465	79.4224	73.0329	11.2028	13.9839	11.3629	19.0986	9.03289	6.05717	8.1019	45.0061	108.248	3.61364	7.12399	0.129117	7.11835	19.5826	23.7159	6.80989	11.06	13.0501	21.8377	23.0401	28.3673	15.2097	23.4398	53.3551	43.4626	77.5643	182.911	60.3903	5.44208	18.9348	6.51191	4.01098	2.45843	0.377546
	BnaNPF1.3	17.181	23.259	14.0521	1.8547	50.5795	24.4981	33.1913	14.713	46.5556	46.9983	25.0995	129.888	110.369	62.6833	7.69358	10.3872	9.03533	10.2535	7.44111	4.64671	3.37215	72.9425	129.537	10.1538	8.29694	1.57086	9.63025	32.6678	33.0999	13.2111	11.6553	26.2827	27.5568	23.6707	28.5916	17.8426	26.0692	43.5821	25.9226	48.6555	111.653	41.2952	0.762298	16.4776	5.85233	1.6416	0.587123	0.174487
	BnaNPF1.9	0.0573666	0.684859	0.214733	0	0	0	0	0.472234	0.414058	1.17946	0.144971	0.704667	0.522691	0.142303	0.0995265	0.290966	0.354435	0.286883	0.419832	0.149466	0.189777	0.289348	0.382742	0.226582	0.209753	0	0	0.125398	0.154646	0.0388109	0.198537	0.140256	0	0.326812	0.502601	0.310234	0.59987	0.655439	0.341311	0.303458	0.391802	0.673996	0.071956	0.517307	0.206954	0.120338	0.050284	0
	BnaNPF1.4	32.6187	26.9473	15.3926	27.5076	14.0787	19.1566	14.5993	21.2599	13.8904	19.3464	22.5957	17.6337	17.5082	16.299	11.8289	12.0001	11.1751	9.7532	11.5223	9.99296	11.7073	13.9864	13.4654	5.69026	5.67855	1.92092	3.77722	6.81079	7.56231	5.76401	5.57428	5.45701	6.15993	15.0518	17.934	16.3501	14.9862	17.4778	20.7966	18.5724	15.6042	9.84503	12.3953	23.465	29.89	21.3295	13.3163	8.72222
	BnaNPF2.1	0	0.0433872	0	0	0	0.0162147	0	0	0	0	0	0	0.0293505	0	0	0	0.0313823	0	0	0	0	0	0	0	0	0	0	0	0	0	0	0.0403562	0	0	0	0	0	0	0	0.0117006	0	0	0	0.0178562	0.088251	1.19777	7.28261	0.0325648
	BnaNPF2.10	0	0	0.0217818	0	0	0	0.0200786	0.0655882	0	0	0	0.096039	0.0602585	0.129326	0	0	0.0653055	0	0	0	0	0	0	0	0.0416743	0	0	0	0	0	0	0	0	0	0.0467433	7.93467	5.66617	0	0.0220597	0	0	0	0	0.0372895	0.372119	6.48949	7.08078	0.105495
	BnaNPF2.11	0	0.08939	0.086275	0	0.0338912	0.116588	0.119851	0.0319208	0.161428	0	0	0.0506355	0.099782	0.214395	0	0	0.0647025	0.272497	0	0	0	0	0	0.851172	0.790029	0	0	0.212871	0.132116	0	0.0345328	0	0.119222	0.215508	0.161056	4.30971	3.90346	1.08192	0.314731	0.238482	0.060276	0.167874	0.0399247	0.432679	1.87406	12.3587	24.9212	0.0273047
	BnaNPF2.12	1.44818	4.63213	7.40042	16.1349	13.3505	38.3252	37.3246	2.04331	4.44221	4.65778	14.4383	4.96063	7.62998	11.3169	1.01484	1.15289	1.02486	0.343515	1.18761	0.134655	0.0242193	0	0.0288469	0	0.0334289	0	0	0.0367391	0.0325227	0.106985	0	0	0	0.583356	1.10714	1.20323	0.696591	0.259113	4.40756	4.54677	4.60124	3.47182	0.0686259	1.65869	1.47325	0.0252022	0.31936	0.154074
	BnaNPF2.13	2.31806	4.83703	5.69742	6.7546	14.7838	16.7408	12.0404	2.42512	2.32579	5.99212	9.47499	1.33307	2.54613	1.57138	2.10759	0.433443	0.461071	0.279517	0.449189	0.0921137	0.339564	0.111442	0.0550501	0.112969	0.071424	0	0.364478	0.493532	0.824735	9.9602	9.92036	0.520144	0.635481	0	0.040805	0	0.0171082	0.0276937	0.119055	0.197257	1.36146	0.455308	0.0659477	0.607409	3.33753	22.539	6.88716	0.105276
	BnaNPF2.14	1.96448	7.05675	6.29867	9.80895	19.0439	29.6423	27.8648	2.53067	6.66652	8.2419	8.0155	16.871	24.1124	25.6357	0.998383	0.81348	0.943531	0.898314	0.776637	0.594189	0.303702	2.31508	2.76638	0.300565	0.204095	0.383994	0.241601	0.249783	0.261002	2.55025	2.74328	0.392303	0.51257	0.749779	0.441384	1.84333	3.295	3.62847	2.58888	3.00012	6.01353	3.63136	2.38515	0.526103	7.11045	42.9604	35.8567	0.175726
	BnaNPF2.15	3.66514	8.23786	4.93604	12.0214	16.6434	27.5808	22.0399	2.60337	3.83266	6.19217	16.0832	8.57026	8.70333	4.68219	0.334707	0.324889	0.0593628	0	0	0	0	1.22558	0.715434	0	0	3.70444	0.529081	0	0	0	0	0.951896	0.439052	0.716498	0.652344	2.175	2.78866	2.10628	0.911668	1.59995	1.11958	0	0.075434	1.44849	1.76675	1.76003	9.81417	0.0775563
	BnaNPF2.16	1.42723	7.59739	8.70136	0.936304	1.98246	5.6623	8.76195	3.1334	4.41879	11.9024	3.95888	5.56555	6.11146	2.7089	0.769624	0.038947	0.34496	0.333724	0.341116	0.121532	0	1.24037	1.16173	0	0	0.529205	0.122691	0.143469	0	0.088351	0	0.124456	0.07054	0.240272	0.428636	1.41567	1.14769	1.79804	0.552369	1.1052	1.38304	0.0490045	0.247814	1.19018	1.82187	2.17795	24.0626	0.27063
	BnaNPF2.17	0	0	0.0385863	0	0	0	0.0185175	0	0.0171553	0	0	0	0	0	0	0.159349	0.115972	0.0400507	0.155109	0.340634	0.159304	0.027928	0	0.0320606	0	7.8477	7.37169	0.0285838	0	0	0.107154	0.901555	1.01834	0.436903	0.350113	0.351507	0.221467	0.102199	0.22293	0.0123916	0	0	0	0.344207	0.509834	0.151732	0.0399058	0
	BnaNPF2.18	0	0.0778035	0.0762579	0.12045	0.0586975	0.0642676	0.0711183	0	0.0399679	0.0433257	0	0	0.0425978	0	0.115582	0.346765	0.421131	0.235757	0.540475	0.675952	0.255765	0.130297	0.055386	0.250699	0.0994647	31.4397	40.7831	0.355989	0.529819	0.121018	0.439205	5.21699	6.09788	0.722776	0.69952	0.705703	0.541288	0.565172	0.615657	0.277108	0.0567467	0.150306	0	0.709112	0.529779	0.401919	0.0784645	0
	BnaNPF2.2	0.152061	0.086714	0.0422692	0.0667365	0.109369	0.0391097	0.0983258	0.0320686	0.026078	0.0303886	0	0	0	0.0417614	0	0	0	0.0262435	0	0	0	0	0	0	0	0	0	0.12	0.160994	0	0	0	0.105178	0	0.0218067	0	0	0	0	0	0	0	0	0	0.0986354	0.488289	6.64858	0.0294087
	BnaNPF2.19	8.65015	13.1544	16.1438	0.329321	0.155373	0.169866	1.05077	18.2695	15.9232	24.9432	3.82812	2.55402	2.50614	3.27479	27.2559	9.54497	13.0552	6.92586	10.685	11.9838	6.32135	7.44848	16.2696	9.12051	12.3634	14.4512	9.94665	8.52582	10.2329	5.3904	5.13787	8.4634	10.7147	1.4398	1.49734	2.67031	3.54627	17.1899	2.60473	5.42253	10.1834	3.41903	13.6585	1.33146	0.358841	0.404346	6.14659	1.8819
	BnaNPF2.20	12.9156	13.3691	20.0653	3.59647	2.082	4.40592	6.48818	22.3896	21.4196	29.0864	13.7412	14.1426	12.6403	19.0126	31.8199	40.8697	56.4755	29.3261	45.7805	51.9984	28.3135	30.1681	53.1335	31.705	26.7297	27.5311	16.1016	17.2603	18.0356	11.9154	10.9818	13.3718	20.2983	12.3461	10.1434	11.7614	16.3001	52.5734	14.6217	18.7699	22.8407	15.6683	27.1379	8.95858	5.98516	4.29276	8.65576	7.94608
	BnaNPF2.21	2.04198	1.62351	2.4046	1.59275	0.984828	1.60859	1.93385	2.26318	2.51626	1.89675	1.47191	0.851805	0.803435	1.20413	1.02863	0.787506	0.661448	0.928859	1.05549	0.82276	0.401374	1.30507	1.7536	0.175494	0.097248	0	0.353671	0.486564	0.730916	0.148028	0.15398	0.295852	0.929561	1.52353	1.69929	1.6985	1.66281	1.48996	2.25874	2.20393	2.80846	1.60806	0.416641	1.63	0.879212	1.18817	1.3411	1.26431
	BnaNPF2.22	3.53151	4.80879	5.37427	8.19682	6.34372	7.02399	7.67891	4.03805	6.95322	6.023	8.04317	5.57536	4.60016	5.76331	7.86632	7.1238	8.65926	5.75291	8.16668	9.43891	5.91139	5.0779	4.97574	2.29537	2.26991	0.251561	1.41046	3.99106	4.66707	2.29479	2.5401	2.86402	3.72079	3.92739	4.81899	4.88253	5.09936	3.80477	6.37216	6.76493	6.08298	8.0712	4.18517	2.62655	2.14983	4.26995	6.4669	5.95265
	BnaNPF2.23	6.41271	5.95128	10.2387	7.68624	7.3163	26.2481	24.8907	16.6527	8.95575	3.89463	8.59156	17.1515	20.1255	35.4555	6.87228	5.95919	5.68663	14.7243	5.79071	8.31076	19.7021	6.42263	5.38528	46.7347	74.2392	1.95282	27.861	74.1232	97.5957	5.61909	5.67863	20.2294	66.9372	3.86976	4.56492	1.18965	0.382511	2.42627	1.99757	1.92517	7.29821	7.52862	18.5179	2.01584	0.828937	1.26638	6.20517	0.305246
	BnaNPF2.24	5.98902	7.73273	10.8451	13.0152	6.56321	16.8629	13.8029	14.6984	6.07956	6.17467	33.075	18.966	15.6995	12.7144	21.8205	5.33967	7.83005	7.30709	5.91639	8.97031	8.60262	1.27325	4.27392	10.3948	8.51078	4.24932	3.60309	6.40084	7.26042	11.8456	11.0074	7.4951	5.95845	2.26566	3.27172	0.919888	1.05826	5.33048	1.52315	1.61395	3.33277	4.08067	34.9442	1.32898	1.06846	1.70888	1.78079	0.426334
	BnaNPF2.25	23.5616	28.0556	28.806	34.7548	21.3849	36.9716	33.9057	89.8528	12.9192	19.0729	36.9759	31.009	29.0984	41.1159	52.6197	24.4885	31.819	22.2897	33.7743	42.7198	28.8389	6.44238	8.69829	23.279	26.8535	277.912	217.173	21.2848	19.1989	20.0814	21.4695	90.7281	97.0254	4.23335	5.75725	2.30406	2.12936	7.18764	3.08352	2.97259	5.73279	9.80673	76.8277	2.23034	1.04392	1.8295	4.99748	4.65771
	BnaNPF2.27	1.24632	2.99272	4.17778	6.99939	3.64879	7.88338	7.03554	3.8926	2.18711	1.6565	6.70643	4.07916	5.56537	14.4389	2.71867	1.35018	1.1147	3.49159	1.28619	1.18141	3.46636	0.91242	0.808132	5.8467	10.788	0.140883	3.71701	10.836	15.3604	0.903008	0.848438	3.54797	10.0235	0.997823	0.871342	0.290354	0.19809	0.449638	0.428322	0.83634	4.88663	2.80326	2.53027	0.3361	0.26817	0.473906	0.909443	0.051952
	BnaNPF2.28	1.81613	15.2151	25.068	35.4206	142.121	185.995	168.984	3.93287	4.89089	12.3408	14.437	6.64203	4.55502	63.7569	6.26647	0	0.999586	0.270342	0.338839	0.362368	0.056738	4.37894	2.65327	0.0429657	0	0.139207	0.128919	0.714243	0.862511	0.127561	0.160009	0.544363	0.373977	0.149091	0.172866	0.219035	0.263966	0.36034	0.166406	0.636077	1.08529	0.0533383	0.069899	0.138944	0.391865	0	0	0.157363
	BnaNPF2.3	0.254132	0.0470272	0.063755	0	0	0.0232704	0	1.36396	0.208194	0.313989	0.120381	0	0.16402	0.126384	9.37511	15.9709	18.2004	6.62622	13.5328	9.9344	7.42559	34.3205	22.1092	75.5306	57.1572	0	6.32644	20.6925	27.0162	27.404	13.8957	6.98423	17.978	35.1213	30.0124	16.5102	34.057	44.9183	37.4746	34.8864	37.2802	0.157814	2.42717	3.49796	1.40294	1.13052	5.03404	0.158813
	BnaNPF2.29	2.21051	17.9791	28.5386	72.0577	199.421	261.736	203.619	5.50915	9.79236	19.6878	56.4052	32.7146	32.8398	164.472	8.7309	0.490051	5.02831	3.09469	1.97223	6.28266	1.85896	15.7337	15.2789	1.22625	1.0657	0	0	0.525081	0.557251	0.243482	0.23492	0.649064	0.596965	0.0745783	0.278145	0.443963	0.735135	2.43357	1.66891	4.88582	10.9407	3.19196	0.406123	1.32415	2.32059	0.0989735	0.123306	0.27329
	BnaNPF2.42	0	0.155313	0	0	0	0	0	0	0	0	0	0	0	0	0	0	0	0	0	0	0	0	0	0	0	0	0	0	0	0	0	0	0	0	0	0	0.191472	0	0.889279	0	0	0	0	0	0	0	1.21712	0
	BnaNPF2.4	3.21322	2.52425	0.447521	0.10105	0.0589856	0.0550849	0.136356	19.7355	5.25926	13.4758	66.7821	9.27738	3.65318	0.374636	149.255	63.2803	58.6801	49.9866	62.4581	35.1349	26.9663	32.4735	30.7473	194.346	199.524	146.221	90.4237	45.1129	50.3563	50.2747	35.7138	45.8822	66.126	14.045	9.20137	8.14411	13.1575	17.8151	13.7588	14.8114	17.5777	12.756	209.887	6.50694	4.38835	0.936295	1.0492	0.516533
	BnaNPF2.5	9.40929	14.1623	11.8591	0.954862	0.456434	0.444633	0.437398	25.7812	19.742	16.5524	6.31671	0.872502	1.01537	0.501597	38.9302	79.9624	89.2513	128.473	75.9589	80.739	93.7599	64.1975	154.082	986.057	991.971	1209.84	585.266	572.464	544.038	187.918	142.678	506.918	619.697	51.5735	50.5208	19.1429	37.7807	139.442	26.2007	24.0031	25.654	21.1674	1090.14	12.2958	5.76004	2.48348	12.8716	2.66195
	BnaNPF2.6	0.753733	13.0695	11.0996	0.520535	3.03882	0.762155	2.21888	7.23727	16.128	23.1656	11.5013	1.68005	1.303	0.936117	35.0597	48.5431	36.236	66.809	47.855	43.9814	46.8922	111.905	96.9642	395.466	401.463	183.074	156.59	370.771	348.445	147.746	134.654	250.088	297.284	65.937	62.3623	12.5241	23.8884	48.6771	25.0232	15.4585	16.874	13.8724	264.141	16.9794	11.8942	2.5605	18.6017	0.47381
	BnaNPF2.7	4.36927	15.9377	9.53081	3.41657	0.403733	4.67722	4.16298	4.30227	10.8918	7.01289	0	11.258	6.60072	6.12063	0.260829	5.43019	6.18177	4.15622	3.90766	5.33775	0.838766	0.763652	1.09314	0.897023	0.54686	0	5.8136	5.88671	15.5232	4.09685	3.69898	5.41967	11.6231	0.873322	0.881508	0.391154	0.62366	0.384406	2.04546	3.41123	5.08162	5.21074	0.176962	0.227031	4.90941	80.6124	24.1754	0.0244014
	BnaNPF2.8	5.21172	22.124	17.8126	13.4728	0.761462	13.0131	13.3671	8.27257	10.9309	13.8728	0	8.30908	8.35548	14.4995	2.52031	9.25554	13.0144	10.4126	8.10126	14.7137	5.10072	0.484685	0.73193	0.0764981	0.0377168	0.136203	0.0630175	0.0293621	0.224583	0.064223	0.0684007	0.114955	0.293714	0	0.107013	1.79238	2.37353	0.161377	0	0.258951	1.37128	0.315934	0.358395	0.051301	2.95159	34.9309	54.8341	0.0823727
	BnaNPF2.9	0	0.0453209	0.131291	0	0.0172098	0.166281	0	0	0.155877	0	0	0.0256484	0.097271	0.0869266	0	0.0465715	0	0	0	0	0	0	0.0313013	0	0.0420731	0	0	0	0.0655205	0	0	0	0	0	0.0227251	9.57607	7.23639	0.0567925	0	0	0	0	0.0658155	0.0374657	1.00557	26.8252	23.9399	0.0547503
	BnaNPF2.34	0	2.67654	1.91485	0.880136	0.131696	0.535674	0.156432	0.0960375	0.0518425	0.115808	0	0.0244368	0	0	0.0387353	0.338696	0.0628985	0.173568	0.219058	0	0	0.0274481	0	0	0	0	0	0	0	0	0.0379681	0.0396076	0.037706	0.134761	0.0650365	0.202582	0.775786	0.35178	0.103595	0.20133	0.0967003	0	0	0.124399	0	0	3.93368	0.027832
	BnaNPF2.35	0.693187	8.28599	5.92056	1.42685	0.368396	0.349239	0.337137	0.521237	1.64179	2.21917	0.0720218	0.0563375	0.213023	0.143214	0.17829	0	0.182163	0	0.0590735	0.0878725	0.0302747	0.0325312	0.035666	0	0.0452979	0	0	0.209778	0.039462	0.32401	0.0442336	0.438001	0.144763	0.308183	0.252335	0.0993672	0.289208	0.43909	0.467232	0.161014	0.112086	0	0.277982	0.0623129	4.83006	13.1035	36.4125	0.0643832
	BnaNPF2.36	0.689085	8.91075	4.73791	3.99901	4.50725	6.92739	2.93847	2.04047	2.55729	4.26189	0.289647	0.300086	0.185539	0.0474719	1.20043	0.14805	0.217328	0	0	0.0798076	0	0	0.0354599	0	0.083245	0	0.072971	0.823144	0.544523	0	0.0823574	0.811287	0.460867	0.130996	0.0245063	0.16236	0.153713	0.454027	0.0726796	0.24124	0.524235	0.434875	0	0.912404	31.8903	2.03694	15.4373	0.0305634
	BnaNPF2.38	1.04567	6.59731	4.86425	2.73781	1.00255	3.56776	3.62353	1.3169	0.868675	1.39559	1.92665	0.499393	0.544032	0.343934	1.07063	0.351152	0.716198	0.496202	0.347805	0.457996	0.885234	0.183465	0.426697	0.0456117	0.0371944	0.293502	0.0672985	0.114255	0.240887	0.034543	0.0339474	0.136331	0.326406	0.403604	0.454494	0.302387	0.123549	0.143881	0.0452427	0.015665	0.0351204	0.546848	0.626157	0.172493	0.145877	0	0.0868851	0.0293551
	BnaNPF2.43	1.90561	8.84833	4.23456	2.66985	0.69693	1.6632	1.60493	1.88972	1.34837	1.40603	1.16164	0.641327	0.749116	0.519593	2.21766	0.309001	0.468507	0.885707	0.415434	0.324149	0.263909	0.565879	0.363534	0	0.186228	0	0.319956	0.852064	0.419301	0	0.082486	0	0.345392	0.0572235	0.27091	0.262927	0.044908	0	0.103037	0.037562	0	0.142124	0.187935	0.183362	0.811043	0	0.103812	0
	BnaNPF3.1	0.646428	0.74115	3.13926	23.7913	3.80222	26.7146	16.041	3.19852	11.8443	8.07972	44.4035	19.6897	18.9513	5.98621	24.9219	82.8845	64.7352	99.1234	63.4857	65.375	25.1817	101.106	157.802	706.554	588.021	1.64276	82.791	215.612	299.302	213.242	163.709	33.4584	257.632	86.0744	76.9686	12.8823	15.9504	22.4466	24.656	19.2805	25.9634	27.374	75.5488	9.03385	3.87012	1.46408	0.589569	6.31996
	BnaNPF3.2	0.371562	0.355602	0.153223	0.899004	0.360355	0.465254	0.271911	2.60701	0.464529	0.424297	0.301792	0.951126	1.3411	1.17433	1.64014	1.50696	3.38295	2.70579	1.63675	6.02236	4.11621	1.96088	3.78561	3.84499	9.51185	0	0.322487	0.242213	0.347441	0.106034	0.707089	0.133906	2.46278	0.791376	2.4749	1.73837	1.94166	1.00122	1.90393	0.991741	1.13209	2.68368	0.249458	0.0832403	0.110952	0.0948459	6.86627	14.164
	BnaNPF3.3	1.69133	0.747233	0.777053	0.121761	0.477747	0.334815	0.807098	2.01666	0.61456	0.223508	1.13826	0.101803	0.1568	0.19258	4.04599	6.22052	13.3365	5.17396	6.72204	26.6959	9.38809	23.5524	10.952	50.3409	25.7068	4.74467	2.53864	2.82658	4.21477	8.95325	5.83246	2.90834	2.54888	3.35141	2.25875	0.840898	1.4779	2.40109	0.158115	0.0379771	0.305532	1.79148	1.5278	0.0517652	0.103201	0	0	0
	BnaNPF3.4	1.54969	1.02977	0.706994	4.58192	3.28165	6.27605	2.41866	1.74186	0.536259	0.366215	1.17198	0	0	0.269644	3.96904	1.67418	3.73384	0.824261	1.728	5.78027	2.18303	1.36941	0.922503	5.33431	2.00735	0.132686	0.121893	1.42956	0.817043	1.38044	0.439211	1.62476	0.471856	1.06425	0.928435	0.330941	0.31363	0.18265	0.0979094	0.0768181	0.382629	0.201257	0.322563	0.361518	0.172645	0	0.0396361	0.165004
	BnaNPF3.5	0.125046	0.298476	0.454786	7.35579	1.53917	10.3783	5.18609	0.370029	5.24798	1.14621	7.45808	6.06363	5.17158	2.05651	10.1819	21.1838	19.5904	27.3606	19.8849	19.9663	10.4528	14.4741	26.8612	201.305	170.178	0.822306	12.4494	33.5716	40.9852	39.6625	27.6052	2.43243	37.7591	17.9977	16.3201	3.55638	4.63541	5.36228	9.00286	7.68073	13.4266	14.9045	40.4213	0.995325	0.507539	0.328813	0.280947	0.389063
	BnaNPF3.6	0	0.0924985	0.621	8.72813	0.453311	12.6548	5.46965	0.107562	5.41016	1.18742	14.2219	5.67603	4.89481	1.676	10.1696	26.5894	24.5587	22.7839	20.4322	23.8103	10.7745	21.0389	25.2075	158.831	143.613	0	15.3095	22.0745	38.538	36.1352	17.3925	3.12594	33.3768	15.8354	14.3306	3.16504	2.82461	5.56761	10.8985	8.90032	14.2183	11.1492	49.6505	0.804079	0.149127	0	0	0
	BnaNPF3.7	0.216017	0.563545	1.70626	1.85302	1.32844	0.511773	0.587335	2.03754	2.94915	1.76519	1.97155	1.38751	1.96673	0.883651	12.014	9.06261	22.2661	7.39489	13.029	27.1724	6.01313	4.75169	5.12937	1.17047	0.900421	0	0	0.375317	0.653054	0.146083	0.4076	0	0.220125	3.12739	5.32445	1.40581	2.32356	2.09681	4.67452	6.90363	9.07384	4.16363	0.211919	1.64954	0.714673	0.054678	0	29.4266
	BnaNPF5.1	4.69536	1.76208	1.54462	1.02398	0.15898	0.436505	0.355515	4.48893	0.302602	0.2959	0.339278	1.23461	2.54453	1.12898	2.57904	1.76553	2.32815	2.60277	1.6696	2.70683	11.5891	3.27663	3.88814	3.93854	3.29741	1.70793	1.96662	2.82226	2.01392	1.42339	1.56601	0.606211	2.92927	3.55898	4.61055	2.94948	9.22519	3.83345	1.74199	1.45418	1.05615	1.14404	19.2047	0.290045	0.0456104	0.0786575	1.51578	40.898
	BnaNPF5.7	0.097286	0.0263344	0.402948	0.246417	2.10614	5.34719	4.55591	0.0618015	1.7614	0.463187	4.63981	10.4575	9.18644	7.12295	2.46318	13.747	17.8952	13.6408	14.0137	21.2567	9.59534	15.9752	11.2767	17.7499	17.2544	0	1.08749	8.0896	4.07719	3.03865	2.56597	6.18233	3.02587	0.464702	0.295081	1.24184	2.41736	3.75174	0.935626	1.59812	2.52595	19.8616	0.160501	0.0170093	0.0168919	0	0.0404361	0
	BnaNPF5.8	0.150743	0.380957	3.46701	3.08637	8.77004	14.7784	14.6174	0.354361	3.74366	2.78645	13.9816	10.7523	10.9368	13.8976	18.4455	37.6656	54.7191	31.024	43.9913	55.4562	25.907	11.3584	7.2073	23.4785	11.1552	0	0.811033	5.46531	2.7651	5.34055	2.8994	5.19754	1.66762	1.07218	0.546751	2.16873	1.90761	3.24291	0.427738	1.93249	7.78492	14.4959	2.00521	0.0363099	0.173102	0	0.0842817	0.0266337
	BnaNPF5.9	0.0960539	0.424812	4.39071	0.623339	8.62443	7.5319	8.84813	0.123057	18.6608	0.547186	10.3073	20.757	21.3619	21.9177	24.233	78.8935	117.636	84.6517	107.51	164.544	93.3857	29.8132	24.0037	111.883	100.391	0.981532	8.86813	62.3929	32.6076	44.9273	33.0346	12.7465	29.6819	3.40023	2.41098	2.81822	4.21813	4.03992	2.33432	7.57225	19.2775	104.641	155.599	0.451936	0.707211	2.9424	7.94541	0.30045
	BnaNPF5.10	0	0.271681	2.16783	0.320187	3.14495	1.9521	3.00293	0.0314144	5.86996	0.225307	5.32556	7.69163	8.35311	6.52502	9.14342	33.9719	46.8752	30.2845	40.0399	62.364	32.9635	10.3687	7.45594	25.6161	26.0182	0.144288	2.79477	17.6398	8.1657	9.75563	8.79655	3.78225	6.36969	0.883233	0.453495	1.04202	1.30583	1.89292	0.445108	5.14463	14.6273	29.6662	39.1292	0.198579	0.307933	0.899701	2.10247	0.163397
	BnaNPF5.11	0	0.226794	0.352348	3.87787	0.73321	8.47854	6.86712	0.251394	0.179174	0.102913	0.444966	0.341789	0.384531	0.280262	0.492282	0.207081	0.515768	0.404919	0.571099	0.896849	0.649841	0	0	0.161532	0.501959	3.24482	1.55382	0.098829	0.156051	0	0	0.169394	0.582839	1.24347	1.0862	0	0	0.0255994	0.0827391	0.185045	0.61415	0.703323	2.43522	3.07129	4.60515	15.4207	10.8979	0.080988
	BnaNPF5.63	0	0.131618	0	0.0634965	0.337026	1.40586	0.635563	0	0	0	0	0	0	0	0	0	0	0.054881	0	0	0.105514	0	0	0.0703475	0	0	0	0	0	0	0	0.109076	0	0.0472451	0.0460578	0	0	0.0541325	0	0.0236537	0	0	0	0.108179	0.257995	1.20272	0.756034	0
	BnaNPF5.12	2.58436	3.88901	1.47107	0.422387	0.123061	0.299875	0.540348	2.53444	2.48704	2.71065	0.673655	0.52769	0.212037	0.049437	0.432736	1.01783	0.745251	1.07189	0.767323	1.24437	1.98066	1.5578	1.49038	3.3521	6.74282	0.86998	0.909968	2.08025	2.06201	0.562172	0.919389	0.807989	1.92633	3.02912	1.51303	1.49459	1.82164	1.80877	3.12422	2.30335	3.71087	2.11198	16.2465	0.654721	0.38314	0.615804	2.58835	30.5285
	BnaNPF5.13	1.0959	2.51486	3.4629	2.13603	5.35773	5.70892	7.18093	1.6216	3.53418	3.14255	4.21734	1.89499	3.40191	3.48919	5.53055	2.18996	2.45054	2.9199	1.70671	2.75333	4.63518	1.38239	1.96104	3.09513	4.19208	0.639951	0.8831	2.3518	1.72881	0.183858	0.47487	0.530934	2.01818	2.41002	2.80772	1.30598	1.53802	1.47879	2.87345	1.85874	2.54801	4.6268	4.30604	2.70235	3.44433	2.46469	0.57892	14.9844
	BnaNPF5.14	1.19151	2.57014	3.33141	2.69658	6.84011	5.56826	7.17436	1.67319	2.96734	3.87469	3.41956	3.08623	3.20784	3.62395	5.27955	2.60995	3.43933	3.55047	3.70571	5.36341	7.37659	1.73988	2.43152	3.23844	3.51938	0.156917	0.87597	2.46062	2.23644	0.513684	0.440505	1.17346	1.54124	2.26477	2.34814	1.24899	1.57027	1.3976	1.95067	1.73803	2.63754	6.48159	5.3916	2.70303	4.94922	3.79804	3.74334	19.2822
	BnaNPF5.60	4.99566	1.9146	1.24022	1.24494	0.0309116	0.179256	0.148856	7.33694	0.134587	0.748837	0.126356	1.14887	2.80024	1.81921	3.07057	0.960449	2.13621	1.39279	1.27646	2.77527	4.38379	2.26719	1.9528	1.5613	1.9651	2.2443	1.3129	2.28185	2.77308	0.992062	2.20587	1.60245	2.7102	1.61399	1.97978	1.39308	1.83213	1.82791	1.25263	1.07744	0.42371	0.320865	18.6204	0.356618	0.144638	0.0962245	2.11113	44.0687
	BnaNPF5.65	0	0.284001	0.262956	0	0	0	0	0.150851	0.244235	0.303519	0	0.436646	0.030593	0	0	0.267731	0.293212	0.082277	0.315067	0.176585	0	0.52991	0.688874	0.341124	0.875165	0	0	0.061817	0.16537	0.106671	0.101642	0	0.323729	0.760453	0.555587	0.622859	0.368783	0.628329	1.01008	0.884184	1.83209	0.162467	2.11292	0.0857388	0.246649	0.238652	2.50988	0.0842243
	BnaNPF5.15	7.86816	1.56104	2.19575	1.84506	0.830353	0.635655	0.532114	20.5971	2.44474	1.3652	6.25065	1.18062	1.15973	0.456556	1.88022	0.0422418	0.0315748	0.123207	0	0.131452	0.915766	0.0545385	0.36556	0	0.0387958	0	0	0	0.106149	0	0.0716187	0	0	1.77975	1.42522	0.403577	0.440514	0.593089	4.60732	7.29316	10.0901	1.10535	0.0318839	1.09431	2.25589	1.44544	0.176058	0.0572326
	BnaNPF5.16	17.965	5.484	5.74845	2.11536	0.929196	1.70863	1.23541	13.3388	8.75814	5.72505	6.07886	1.19117	1.34228	0.880276	8.4369	0.480558	1.29533	1.34469	1.05397	1.70817	1.82719	0.147784	0.248231	0.124356	0.225487	0.149817	0.360711	0	0.128631	0.083316	0.10554	0	0	0.606181	0.453427	0.539045	0.710357	0.912298	0.946425	1.50034	2.50807	3.31187	0.625338	0.974663	2.13312	2.81075	0.354584	0.212083
	BnaNPF5.17	13.4244	4.84652	4.28197	0.0669415	0.0494701	0.15053	0.0803922	6.33934	3.73972	3.94736	0.0638206	0.105607	0.0194871	0.167341	2.87441	0.430882	0.944082	0.608691	0.59363	1.03594	0.19693	0.0305689	0	0.0707185	0.0759992	0	0	0	0.035638	0	0.07817	0	0	0.369771	0.449101	0.788752	0.751842	0.122456	0.59219	0.584672	0.622308	0.110373	0.0388493	1.95242	7.09817	6.78981	13.9281	0.16735
	BnaNPF5.18	0.25242	0.557682	0.869174	0.804716	4.48725	2.88372	2.50683	0.901037	0.915648	0.6767	1.13944	6.85899	5.81996	15.5192	0.691153	0.343213	0.785743	0.654442	0.455728	1.11847	1.34116	0.565563	0.575758	1.33721	4.03861	0.733806	1.2543	2.17778	1.26506	0.171807	0.410857	0.634456	1.39352	0.186529	0.179528	0.34186	0.156016	0.337861	0.063701	0.191982	0.720361	1.42245	10.9868	0.763721	2.01295	5.08756	9.88561	0.218325
	BnaNPF5.19	8.9172	7.75765	8.9486	2.51343	0.977542	1.34675	1.41081	9.00253	4.23532	7.12138	13.2996	5.1669	5.96955	5.80948	46.0176	3.47341	12.1688	3.35168	4.3259	7.9256	10.7127	4.35461	7.93785	8.77387	8.44774	11.7572	6.67287	8.63481	7.43406	24.4537	45.6019	7.50197	8.80326	5.81939	5.37575	2.82516	4.57308	6.44871	5.38728	4.85851	2.81383	3.05129	34.8617	2.47849	2.77294	5.65491	15.1979	15.2936
	BnaNPF5.20	14.2422	5.16716	3.30668	0.127432	0.0492464	0.081107	0.0592523	11.2441	4.08983	3.79757	2.84772	1.28857	2.33146	2.03161	20.0739	3.98827	8.49111	3.82786	4.01059	10.473	9.67733	6.37521	11.3451	22.2525	17.233	45.7491	12.7632	9.01115	6.77248	11.8739	12.9837	24.1817	20.6715	6.33596	4.0967	2.34667	4.71087	9.07743	5.61287	3.69726	1.83598	6.27303	99.9061	2.69881	1.9649	1.92461	26.2307	38.6761
	BnaNPF5.21	0	0	0.0445736	0	0.0173914	0.0172128	0.0206955	0.0342306	0	0	0	0	0.0296221	0	0	0	0	0.0573115	0	0	0	0	0	0.264154	0.439084	0.158185	0	0	0.103289	2.4945	3.20613	0	0	0	0	0	0.0314052	0.0324334	0	0	0	0	0	0.156244	0.856073	9.15688	7.01913	2.72573
	BnaNPF5.22	0.614023	0.162678	0.161987	0.110429	0.0904805	0	0.0214907	0.035626	0.10729	0	0	0	0.0214119	0.0460756	0.0420529	0	0.0347252	0.059766	0	0	0	0	0.0324017	0.292857	0.635118	0	0	0.0344028	0	2.71426	3.08601	0	0.143756	0	0	0	0.032794	0.067727	0	0.0129504	0.0324486	0.0621391	0	0.0809626	1.03302	12.6266	9.29909	2.9437
	BnaNPF5.23	1.44112	1.65872	0.266145	0.0328442	0	0.0342259	0.0213236	0.204696	2.48388	0.56743	0	0.653476	0.996281	0.17615	15.0582	5.76673	11.005	6.40358	6.58542	14.0324	1.98862	2.0377	1.04618	1.94943	3.11606	0	0	0.520375	0.065756	1.32211	1.89015	0	0.124586	0.1754	0.023247	0.298818	0.610742	0.790703	0.115964	0.941021	1.62339	6.84859	0.55449	0.057362	0.0188146	0	0	2.04508
	BnaNPF5.2	0.243866	0.0209537	0.0409527	0	0	0	0	0	0	0.0584955	0	0	0.0372179	0.0803528	0	0	0	0	0	0	0	0	0	0	0	0.271672	0	0	0	0	0	0.0377583	0.0848112	0	0	0	0	0	0.0209284	0	0	0	0	0.118674	1.08395	0	0	0
	BnaNPF5.24	0.708118	0.157379	1.91322	0.0270761	0	0.0205113	0.0342587	0.140546	2.40063	0.291545	0.113075	0.448767	1.11358	0.0729922	10.0712	8.37728	12.0962	5.75887	8.88505	9.8784	1.09774	4.97639	2.19815	12.8047	12.0763	0.129768	0.12153	4.5869	0.826796	28.6502	25.3449	0.352903	0.995301	0.573314	0.451206	0.946731	1.8119	0.967247	1.13849	1.3882	2.516	8.74443	0.934584	0.844915	1.51413	0.559315	0.500811	0.120782
	BnaNPF5.25	14.9138	33.1112	16.8929	13.7033	0.383342	7.79984	8.52699	13.4729	14.5947	11.5064	0	0.0526115	0.062065	0.0444418	0.291567	0.04454	0.0668285	0.0459007	0	0.0398853	0	0	0	0	0	0	0.0722035	0	0	0	0	0	0	0	0	0	0.0316627	0.126436	0	0	0	0	0.341064	0	0.0377762	0	0	0
	BnaNPF5.26	18.4183	45.7876	26.9093	7.75527	0.115498	4.06636	4.73689	27.5621	25.1956	32.3896	0	0.0788905	0.0413586	0	0.0919462	0.091986	0.0669655	0.0916345	0.0533215	0	0.110627	0.0592545	0.447435	0.0476697	0	0	0	0	0	0	0	0	0	0.0327366	0	0.0215339	0.214983	1.2661	0	0.0430507	0	0.122464	0.188345	0	0.0377937	0	0	0.117039
	BnaNPF5.27	0.75631	1.49329	0.385289	0.410753	0.263351	0.599611	0.541648	0.8614	0.832436	1.9653	0.876544	1.60178	2.02367	0.309499	0.042402	0	0.100278	0	0	0.352399	0.0307182	0.765108	0.216768	0	0	0	0	0	0	0	0	0.0423294	0	0.0242556	0	0.15488	0.332037	0.266791	0.044883	0.0409731	0.373414	0.185191	0.0818914	0.113407	0.169594	1.16955	0	0
	BnaNPF5.28	2.90696	5.61925	2.10119	5.73402	5.41837	8.06096	7.20652	3.16905	4.38538	9.56695	7.86532	6.5543	6.59532	1.14863	0.855123	0	0.299057	0.192721	0.0883861	0.536664	0.263	1.60969	0.944557	0.130279	0.205942	0.154491	0	0.0857655	0	0.122309	0.0405513	0	0.12151	0.709542	0.61151	2.62132	2.44726	3.01417	2.25225	1.76837	1.45887	1.40548	0.0444041	0.746349	0.652988	2.03903	0.273312	0
	BnaNPF5.66	3.08001	3.1053	0.703471	0.733929	0.0413852	0.393108	0.147516	8.87857	0.445501	0.789764	0	0	0	0	0	0.110044	0	0	0	0	0	0	0	0	0	0	0	0	0	0	0	0	0	0	0	0.205548	0.0456445	0	0	0	0	0	0.084888	0	0	3.1044	1.12609	0.139878
	BnaNPF5.29	0.873951	1.91726	1.19658	1.03849	0.0723952	0.799999	0.946727	0.141485	0.283967	0.191767	0.225517	0	0.0207464	0	0.906939	0.0449862	0	0.056947	0.0900849	0.0401343	0.148308	0	0.0965106	0	0	0	0	0	0	0	0	0	0	0.176826	0.0941359	0.093458	0.0307994	0.096349	0.0920155	0.0401822	0	0	0	0.170217	0.622436	2.92193	0.64868	0
	BnaNPF5.30	1.70445	2.56193	1.71151	1.89878	0.135786	2.02675	1.52913	0.799584	0.559651	0.436802	0.151894	0.0591553	0	0	0.0981155	0	0	0	0	0	0.0311909	0.123515	0.130051	0	0.0415408	0	0	0.0329168	0.0699908	0	0	0	0	0	0.0231848	0	0.0197019	0	0.0234939	0	0	0.194547	0.0382591	0.0190218	0.250204	0.254494	0.556079	0.064443
	BnaNPF5.31	2.23154	4.63258	4.0963	9.25942	4.48304	6.80635	6.49642	0.249748	0.188109	0.266439	0.0784783	0.354379	0.419418	0.229078	0	0	0.034543	0	0	0	0	0.219062	0.130368	0	0	0	0	0.044699	0	0	0	0	0	0	0.215035	0.153024	0.182959	0.243208	0.159737	0.259649	0.539652	0.0669906	0	0.367592	3.87809	5.01396	0.137439	0
	BnaNPF5.32	4.23643	4.4044	3.4082	6.79653	0.23431	3.46746	1.9691	0.144393	0.198748	0.15108	0.0782345	0.054606	0.153283	0.0462069	0.137132	0	0.034613	0.059514	0	0	0	0	0.0338652	0	0	0	0	0	0.0340677	0	0	0	0	0.0591788	0.098809	0	0.0323729	0.087315	0.0695652	0.0301783	0.133632	0	0	0.358663	1.50329	6.02075	0	0.0642313
	BnaNPF5.35	3.18573	13.4121	4.10875	0.727577	0	0	0	3.64391	2.60313	4.39736	0.15717	0	0	0	0.164407	0	0	0.088257	0.0375851	0.0832565	0.0608898	0.0665585	0.0682335	0	0.167824	0	0	0	0	0	0	0	0.057402	0.025609	0	0.046506	0	0	0	0.0130009	0	0	0.127299	0.100414	0.0899926	0	0.0482952	0.03674
	BnaNPF5.36	1.78467	5.29381	1.74369	0.24697	0	0	0.0430169	1.9942	2.07746	3.50979	0	0.0334105	0.0213944	0	0.091615	0.419444	0.208269	0.308466	0.44557	0.136489	0.363672	0.22272	0.359164	0.363066	1.22487	0.485781	0.148412	0	0.271786	0	0	0.0442253	0.114054	0.0328674	0.0237522	0.0240603	0	0	0.0226779	0.0460616	0.0695261	0	0.0870184	0.040165	0.120677	0	0	0
	BnaNPF5.37	6.124	2.05712	0.920891	0.605055	0	0.141088	0.138514	3.38673	0.882823	0.508771	0	0.0288927	0.022794	0	0	0	0	0	0	0	0	0.474764	0.351235	0	0	0	0.079097	0.0358583	0.116964	0.056942	0.0384395	0.063145	0	0.756213	0.617156	0.42516	0.505688	1.17898	1.30152	0.580101	0.0740225	0	0	1.04838	1.01745	0.624813	0.297686	0.208475
	BnaNPF5.38	2.73702	1.12515	0.572676	0.558644	0.0350955	0.104852	0.031901	1.54166	0.958531	0.16338	0.360639	0	0.0448655	0	0	0	0.051316	0	0	0	0	0.547834	0.403318	0.0286998	0	0	0	0.0254275	0.054414	0.1368	0.0592208	0.0780772	0.0321408	0.377205	0.313036	0.310739	0.45208	0.615283	0.442747	0.285418	0.0521445	0	0	0.300786	0.303582	0.486808	0.071751	0.206646
	BnaNPF5.39	3.38192	4.40167	4.3643	5.77027	5.60085	5.59007	4.46162	3.51348	6.12855	6.36125	4.01742	3.6529	4.76759	3.75872	8.70167	8.29311	7.87478	7.80649	6.73623	8.19238	5.05621	4.5174	4.44267	3.8994	3.87238	0	0.0697725	1.4303	0.618563	1.25095	1.13803	0.815117	0.784821	4.4019	5.15377	5.39354	4.97069	4.731	5.54504	6.55925	8.905	5.85559	3.62002	5.72109	7.00075	8.31196	15.7422	1.27362
	BnaNPF5.40	7.55294	7.65751	10.4105	7.39283	10.3027	9.13711	6.6776	7.38464	16.7788	15.7237	11.5747	12.734	12.6855	7.94884	21.9032	17.7452	19.5926	18.4129	18.0683	18.1749	14.7529	12.3281	12.704	8.47081	9.17722	0.152039	1.01189	5.1395	4.58163	5.08906	4.58681	3.89108	3.72235	11.3556	10.7257	11.7382	11.232	10.2024	15.4878	16.0082	26.0815	16.2475	11.5081	12.5165	12.8998	15.0547	15.2302	1.5745
	BnaNPF5.61	0	0.030569	0.0904015	1.00948	0	0.0911015	0.137438	0.045352	0	0.08178	0	0	0	0	0.54149	0	0.0440431	0	0.0473099	0	0.339896	0	0.0429254	0	0	0	0	0	0	0	0	0	0	0	0	0	0	0	0	0	0.0407731	0.150665	0	0	0	0	0	0
	BnaNPF5.43	0	0.439901	0.64308	0.824348	0.0720107	0.194302	0.208485	0.0619285	0.272834	0.0285637	0.0647847	0.119118	0.458654	0.525067	0	0	0.060902	0.0253669	0	0	0.0251905	8.90733	4.3648	0.067724	0.0697305	0.145915	0.414469	0.296787	0.503379	0	0	0.107219	0.678838	0.901282	0.55662	0.0398905	0	0.0544332	0.0643355	0.392227	2.0103	0	0.079211	0	0	0	0.463832	0.0866567
	BnaNPF5.44	0	0.0792506	0.452577	1.98428	10.8433	13.1111	16.8773	0.254159	0.105707	0.384792	2.28544	19.7657	12.6725	73.9616	0.489814	1.88362	6.47794	6.91603	3.04852	3.16301	1.7304	1.14859	1.86096	6.71253	7.71375	0	3.36474	13.6013	12.0144	2.44836	1.75709	7.94338	8.80384	0.222801	0.237721	0.705655	1.75389	4.90918	0.365821	0.182231	0.179323	0	1.26687	0.247751	0.0344207	0	0.0833397	0.0606834
	BnaNPF5.45	0.0988239	0.0507932	0.874703	0.187306	1.87282	1.64548	4.48232	0.224393	1.02608	2.10856	0.212593	8.2049	3.31544	42.1156	1.44625	3.6014	10.4325	6.89465	4.84673	6.80899	2.08172	0.691317	2.29341	6.05836	9.16618	0	4.04809	21.996	19.2305	5.15443	5.81185	17.0547	12.5813	0.169628	0.211251	1.37615	3.30221	7.19871	0.341155	0.236082	1.04255	1.26069	4.03218	0.231924	0.0171204	0	0.0830344	0
	BnaNPF5.46	0	0.194824	0.147754	2.56873	4.575	9.6814	6.34467	0.0683365	0.35628	0.216717	8.64014	3.79733	8.54744	7.72702	1.3802	0.93047	1.08059	1.06197	0.609429	1.07182	1.34355	1.70934	4.81859	0.0699605	0.227102	0	0	0.244855	0.245168	0	0	0.054192	0.192112	0.0767882	0.110624	0	0	0.486113	0	0.0355943	0.475225	0.468748	0.478933	0	0	0	0.0429925	0.148121
	BnaNPF5.47	0	0.0286411	0.063583	3.9179	10.6916	23.1071	11.6115	0.03391	0.0188472	0.0496348	10.3027	3.23931	9.38071	0.422723	0.0400594	0	0	0.087493	0	0.107365	0.085464	1.04123	0.367439	0	0.155165	0	0.0683355	0.500594	0.255776	0.082945	0.111105	0.434773	0.285208	0.0701455	0.0218781	0	0.0370497	0.179791	0.0221438	0.0119273	0.0639706	0.0581553	0	0.0189256	0	0	0	0.0610132
	BnaNPF5.48	0	0.0806265	1.0387	4.49051	39.6114	51.9626	59.6063	0.0322529	0.0926394	0.0285076	0.064603	0.379344	0.517356	2.59198	1.03373	0.934524	0.720387	1.07829	0.701223	1.67738	3.28422	0	0.026116	0.143471	0.842914	0	0.273076	0.0285866	0.087963	0	0	0	0.105894	0.19932	0.10166	0.0377442	0.0342257	0.05505	0.0407062	0	0	0.165762	6.13265	0.0504571	0.0705314	0.491595	12.1247	0.0547733
	BnaNPF5.67	0.0583046	0.0500715	0.414413	2.21296	12.8573	20.581	23.8628	0	0.170609	0.0347312	0.393696	0.330824	0.561644	0.530329	2.24756	0.736746	1.84478	2.58729	2.20415	2.31001	4.56391	0	0.0685759	0.0898239	0.4212	0.171951	0	0	0	0	0	0	0.350511	0	0.0256235	0.0468696	0.066045	0.0689005	0	0.0135783	0.0392894	0.54139	15.0212	0.0217047	0	0	0.147883	0.033427
	BnaNPF5.49	0.0958435	0.0485744	1.09257	0.44857	1.16899	2.64044	1.4248	0.39388	0.0596659	0.0477227	0.467247	0.0517958	0.186026	4.26262	0.302372	0.279075	0.296212	0.920116	0.518365	0.706869	1.46846	0	0.241443	0.326212	1.34766	0	0	0.224901	0	0.0312617	0	0	0.19203	0.0217972	0	0.0602886	0.11389	0.730184	0.0207146	0.0891244	0.0319673	0	1.26774	0.0344029	0.0716	0	0.323862	12.5728
	BnaNPF5.50	0.048357	0	2.05928	0.0588415	1.80357	3.92448	2.16524	0.70621	0.117356	0.152202	0.339937	0.232103	0.143696	8.23585	0.07916	0.440122	0.654635	1.34228	1.10944	0.968089	0.892438	0	0.243872	0.435828	1.24667	0	0.064319	0.0378981	0.0900878	0	0.0306645	0	0.134214	0.0219218	0.0205481	0.057749	0	0.0284843	0.07819	0.0671019	0.0276471	0	0.496258	0	0	0.052115	0.0398428	0.504343
	BnaNPF5.51	0	0.0915118	0.205616	0.28362	3.08871	2.50542	3.87894	0.96612	1.35729	0.0860058	0.133175	0.480831	0.306649	3.68199	7.82287	7.88414	9.88959	7.1348	9.46234	7.82742	3.74451	14.7945	12.7454	4.9707	2.3731	25.7112	7.86912	1.54994	2.77512	5.94515	10.7674	10.0963	6.46025	1.30034	1.07795	0.246064	0.603729	2.051	1.4046	1.76971	7.38547	0.984431	1.9169	0.109231	0.0172469	0.0740015	0.922235	0.918097
	BnaNPF5.68	0	0	0	1.59333	7.07133	2.24863	1.88273	0.53093	0.73186	0	1.6525	0.250884	0.318763	0.863181	16.0077	9.43736	7.02952	11.8244	9.63146	19.8901	9.32813	18.7141	19.0991	21.7304	21.7053	863.065	311.269	7.71396	13.2767	16.298	19.1795	165.205	130.452	2.30828	2.46685	0.182721	0.349378	2.14856	0.218765	0.63932	2.9188	1.81341	7.60904	0.274874	0.371015	1.37906	1.06585	0.594543
	BnaNPF5.52	0.682484	2.40088	5.38091	9.86691	9.57808	10.2387	24.7909	1.44244	9.51695	3.38783	9.39883	15.8036	13.2919	27.1238	11.8313	10.4953	9.78868	26.6852	14.8869	15.9531	24.411	0.335225	3.37182	19.8781	27.8004	0.424191	4.05669	17.2723	14.6705	2.31029	3.21622	3.15944	10.8922	0.557144	0.258372	0.179208	0.12973	0.339335	0.146568	0.401196	1.88908	16.4967	22.1121	0.690707	1.64314	0.870005	1.92556	8.23459
	BnaNPF5.53	0	0.164489	0.20855	0.515011	0.427026	0.490595	1.34033	0.0313865	0.4417	0.139749	0.563028	0.560203	0.746389	1.06729	0.671353	0.253279	0.216734	0.846465	0.298905	0.369699	1.31716	0.143533	0.177331	1.36944	1.64926	0	0	1.21486	0.471724	0.1005	0.172175	0.174463	0.62412	0	0	0	0.084919	0	0	0	0.0672855	0.642063	1.40149	0.0177639	0.0403591	0	0.0436512	0.593999
	BnaNPF5.54	0	0	0	0	0.0477595	0	0	0	0	0	0	0.029611	0	0.0408693	0	0	0.0928435	0.0426197	0.081825	0	0	0	0	0	0	1.83621	0.677503	0.0301311	0.0585225	0	0	0.078507	0.249248	0	0	0	0	0	0	0.0115019	0.11932	0	0	0	0.0448298	0.26064	0.0424246	0
	BnaNPF5.55	0	0.118887	0.952513	0.614133	3.13096	2.12216	7.08257	0.22627	2.8348	0.0477781	7.36871	7.32329	4.56177	1.00921	23.2336	32.8361	36.1843	40.2408	44.1419	57.2632	44.8876	0.910581	6.80771	40.4835	52.6011	70.8806	28.5766	20.6254	28.1965	2.55035	3.19791	21.3312	46.6719	0.157093	0.382261	0.158136	0.486569	0.453946	0.122503	0.0636133	1.60556	8.4273	69.0582	0.288214	0.780339	22.724	3.23862	0.0588184
	BnaNPF5.56	0	0.368459	0.497997	2.47273	3.81191	2.2876	5.37986	0.094595	1.10777	0.250001	2.65684	3.1132	2.80207	3.0627	9.54492	8.57072	13.3846	15.0393	12.3195	17.4885	25.1134	0.0291962	1.36136	5.08549	11.1468	8.8481	4.44864	0.971036	1.44543	0.111753	0.554383	1.26991	2.57803	0	0.0211799	0.100393	0.127303	0.343283	0.0404116	0.0541133	0.184981	3.4637	27.4591	0.109674	0.124261	4.18642	2.72928	0.055306
	BnaNPF5.57	0	0.455793	0.368828	1.10152	4.53747	2.43839	5.28218	0.167924	0.0758255	0.392303	3.82184	7.46118	6.45436	8.06677	2.29717	5.31818	3.83356	3.77132	4.8421	2.93202	2.61696	1.96656	1.66263	6.47454	8.55468	144.509	80.1587	10.0947	9.81133	3.79518	3.17378	36.6805	31.0117	0.141107	0.021955	0.254842	0.256834	0.0904945	0.0654867	0.0510787	0.069259	0.368812	6.57313	0.0180732	0	1.17684	6.60273	0
	BnaNPF5.70	0.0620809	0.385003	0.601577	0.39275	2.04089	1.75364	2.85665	0	0	0.473902	0.680863	1.55454	2.0169	2.40646	0.0496794	0.310256	0.230847	0.723498	0.411157	0.969688	1.56759	0	0.0344962	2.94059	4.33642	40.9909	21.7702	7.85491	7.03289	1.03524	0.947188	13.5865	14.5578	0.155639	0.0536655	0.0753682	0.0902692	0.103934	0	0	0.0415305	0	3.6479	0.0685765	0	0.219476	4.08406	0.0360523
	BnaNPF5.4	0.0602561	0.103395	0.102238	2.17762	0.202052	0.193591	0.609358	0.0385414	0.0752064	0.346395	0.0759826	0	0.0554506	0	0.194241	0	0.0371296	0.0313939	0.0992297	0.0441616	0	0	0	0	0	0	0	0	0	0	0	0	0	0	0.0266093	0.395953	0.82116	0	0	0.0164758	0.0745882	0.518127	0.138636	0.0444806	0.0271994	0	0	0.0323788
	BnaNPF5.5	0	0.123607	0.0732625	1.32873	0.0582285	0.11788	0.425025	0.071447	0.0719325	0.066213	0	0	0	0	0.992843	0	0	0.0302026	0.0952039	0.309219	1.58299	0	0	0	0	0	0	0	0	0	0	0	0	0	0	0.499355	1.48399	0	0	0	0	0.737742	0.0361003	0.0200836	0.0200747	0	0	0
	BnaNPF5.6	0.0496761	0.167702	0.101671	0	0.0320129	0.095301	0.0574085	0.0322515	0.138945	0.0284478	0	0.0240179	0.0277779	0.24507	0.0832289	0	0.0308238	0	0	0.0299448	0	0.0265838	0.0279174	0	0	0	0	0	0	0	0	0.0389197	0	0	0	0.039296	0	0	0.0214147	0.0457505	0	0	0	0	0.0345562	0	154.472	3.2152
	BnaNPF6.5	20.6164	122.898	72.5249	15.185	52.0941	11.8324	12.5244	59.6516	110.577	114.363	76.8205	83.0202	52.1187	11.3649	15.2109	64.2905	68.2473	55.9068	57.3065	46.9162	21.4066	66.7772	72.4941	95.5796	121.601	1.68466	17.3657	65.658	54.6915	32.0949	24.4026	23.2789	54.1559	9.72233	10.9842	45.6998	44.8669	8.44895	21.7868	54.3528	91.6174	73.2485	184.007	2.25916	1.38157	1.49089	5.64115	0.484984
	BnaNPF6.6	21.0572	53.3498	36.0759	47.2982	142.394	28.5622	28.6908	38.4924	74.1436	70.1362	76.6734	90.7894	79.262	17.8131	17.6575	68.1035	70.8515	45.3117	65.0285	55.5472	24.5726	64.5367	81.627	78.7241	65.9078	18.909	26.924	75.3277	58.9691	91.6702	62.1818	58.4632	47.8378	3.88997	2.91468	22.6497	25.0603	4.81102	3.55019	14.4644	55.9724	38.7061	89.5066	2.06869	1.15042	1.88815	2.58245	0.512585
	BnaNPF6.7	3.8806	6.48362	4.66244	5.34101	13.3379	2.63355	2.67427	8.98454	12.8301	16.2073	9.96917	15.9743	11.5115	2.55023	4.78955	15.8851	15.514	6.64204	15.9842	12.6924	3.99069	17.8196	12.9962	11.8994	10.8454	1.89037	3.82558	10.0456	9.28318	9.90634	7.39138	10.1041	6.56224	1.15505	1.36781	3.17805	2.68838	1.69896	0.903142	2.20371	6.53902	3.62891	9.06504	0.74172	0.262986	0.069518	0.496224	0.0821645
	BnaNPF7.1	0.314894	1.84668	0.355526	4.28698	0.528692	0.315709	0.139726	2.72723	0.0791786	0.48398	1.22108	0.044206	0.138329	3.59797	0.940018	0	0.055719	0	0	0	0.0254507	0	0.107488	0.275968	0.192332	1.03994	1.53472	0.838678	0.926607	0.239326	1.22083	0.757378	2.67225	0.061787	0.0778535	0.0909152	0.215595	1.45117	0.0184112	0.0313047	0	0	5.30528	0.271152	0.357954	4.01058	21.0988	602.811
	BnaNPF7.10	0.570272	2.41845	0.357003	6.39405	1.63984	0.0979125	0.329641	6.68075	0.178199	1.28996	0.942771	0.0783835	0.255503	3.431	1.76134	0	0.0446409	0	0.0477803	0	0.07269	0	0.317759	0	0	1.85228	1.63728	0.708893	1.41603	0	0.0450289	0.606161	2.05261	0	0	0.0582238	0.441456	1.29508	0	0.116189	0	0	12.8928	0.102814	0.534519	25.4122	23.8851	908.527
	BnaNPF7.2	0.092325	0.135846	0.0384081	1.35911	0.0298605	0.173996	0.0715887	0.630462	0.105173	0.160723	0.121966	0.028011	0.113272	7.71396	1.00652	0.154593	0.0284327	1.43119	0.153378	0	0.0755243	0.128058	2.3434	5.84619	11.2546	6.14621	9.90517	12.8647	20.3529	54.5925	123.262	14.1103	22.1919	0.323313	0.854216	0	0.271223	2.59373	0.0189603	0.0320397	0.0621935	0	26.0876	0.294381	0.33665	2.91657	5.06005	33.5153
	BnaNPF7.3	0.465218	0.748366	0.215437	6.73956	1.42475	1.44784	1.04748	0.618165	0.058006	0.220741	0.250844	0	0.053659	4.17361	0.570105	0.0396949	0.0287261	0.676105	0.0620695	0.0345078	0.0501238	2.52138	7.25766	5.19859	8.99357	13.1004	13.3134	18.6088	29.772	45.2069	99.2557	15.7961	28.9334	0.416841	1.08157	0	0.557728	1.41194	0	0.0237154	0.125429	0	27.8459	0.282717	0.285162	1.88081	4.47325	41.6729
	BnaNPF7.4	0.130767	15.9004	36.4082	46.9357	32.293	3.69645	10.004	4.35113	1.08735	4.14318	0.264486	36.9025	26.2929	102.211	14.2791	8.01816	12.657	23.4566	13.1628	13.0982	8.03082	0.0730273	0.474724	26.1791	80.4412	34.7394	35.4905	57.8569	41.6322	0.598038	1.22364	8.87472	67.1582	0.993817	0.866887	0.0364828	0.048568	2.3374	0.184706	0.251686	0.0550425	6.11566	228.817	0.334243	0.34054	26.6964	46.584	4.10421
	BnaNPF7.5	0.130464	18.5445	55.0848	47.3248	50.0622	10.7394	27.2559	5.94681	1.7367	6.40977	2.98483	28.0766	21.6921	97.8082	10.1498	15.7981	21.8602	25.631	21.6233	21.3065	11.4109	0.128009	0.57736	6.10468	15.0998	4.00439	4.23277	9.56535	6.08644	0.95257	1.21312	2.07122	8.44031	0.274927	0.328488	0.054172	0.0161744	0.722511	0.0564195	0.06505	0.0549541	5.04315	78.3681	0.308354	0.11227	16.548	27.1905	1.31394
	BnaNPF7.6	0.336427	16.8049	35.0293	20.3068	9.19776	4.59776	25.5506	3.65709	34.806	6.34663	11.0065	41.1728	23.0624	24.0822	16.0906	25.65	21.4979	50.6991	19.8023	28.8015	16.9901	56.8798	56.1081	170.461	262.087	13.4872	41.8175	115.461	106.991	7.10518	8.58108	19.5207	125.88	4.80508	2.48368	1.49004	2.69339	7.61879	3.04697	4.46485	9.46362	86.1377	89.9597	0.63099	1.46336	0.502058	0.507059	1.35827
	BnaNPF7.7	0.63285	7.146	9.70591	12.3825	9.48142	4.64082	14.5106	2.13192	26.1856	3.56794	12.6781	22.8647	15.9987	34.0974	11.1357	27.3808	30.0803	50.053	27.291	33.2092	23.1416	69.2049	68.6036	137.44	155.796	1.11186	53.5917	155.483	183.711	73.9882	87.8554	85.5453	206.047	1.41391	1.12751	0.225822	0.392792	3.1734	0.985465	0.868866	3.81522	69.3372	3.65929	1.0956	1.92571	0.72686	5.68395	0.985078
	BnaCLCa.1	3.23226	4.83433	1.60249	19.7065	7.58971	7.11659	10.3422	1.83289	3.06074	2.30766	9.46531	4.25723	2.21675	4.14246	1.35248	6.83186	5.1417	4.33968	5.93412	6.1098	5.09308	1.05244	1.91495	5.30844	5.03814	0.294893	0.761373	1.53192	0.823523	0.543146	0.556191	1.07165	0.802106	1.9656	1.93378	1.0644	1.46894	2.43778	5.00929	7.58478	9.2042	2.01833	0.929592	0.87356	0.607544	0.139417	0.177478	0.0207093
	BnaCLCa.2	10.2637	7.9265	7.60798	9.06381	4.82766	2.30117	3.69376	10.7568	15.7701	18.6563	4.51251	7.65122	4.37005	4.29366	8.94618	14.1659	4.95335	9.09784	7.75623	4.81672	7.71701	4.67081	5.28311	30.6827	17.9633	0.59434	4.36498	18.9611	12.436	22.8141	17.9605	14.3758	11.2684	1.67901	1.56106	1.73098	1.86284	3.5507	2.30654	7.142	18.7265	26.2249	27.8383	0.532224	0.370235	0.262609	0.565298	0.177268
	BnaCLCa.3	1.46103	2.70685	1.78242	7.10514	2.54984	2.29475	4.10634	1.33236	2.28909	2.08568	2.33604	3.01476	1.73307	2.95791	0.892322	5.68243	3.51977	3.42578	3.09032	3.87362	2.66345	0.536211	0.687755	2.31862	2.72336	0.102646	0	0.457446	0.198918	0.063695	0.095069	0.074195	0.460734	0.196112	0.251361	0.28226	0.269582	0.359077	0.725448	1.20077	2.78213	1.48592	1.9931	0.144078	0.266215	0.197409	0.117991	0.0206791
	BnaCLCa.4	12.4754	7.13271	7.76108	3.71477	2.72578	2.18441	3.0656	8.93088	16.7503	13.1997	3.68358	7.59488	5.56388	4.87638	6.15407	7.9215	2.85536	7.48327	4.45481	3.44442	6.97328	2.86908	3.8574	29.0048	22.8441	0.602676	6.159	30.4494	20.5866	39.8123	42.7361	28.5337	14.0053	1.58631	1.03963	1.0311	1.01857	1.27141	0.901115	3.82235	13.4429	30.007	8.21936	0.161849	0.149353	0	0.327166	0.059174
	BnaCLCb.1	0.496283	0.904009	0.911941	4.40569	1.10264	4.31326	6.95017	0.378957	0.574447	2.54441	0.455659	0.241214	0.295618	0.487863	0.159517	0.556393	0.453834	0.175723	0.480119	0.250202	0.0370306	0.079125	0.0203287	0	0.0478631	0.568851	0.0452557	0	0	0.0221386	0.025021	0.135087	0.06891	0	0.0287792	0.350957	0.401609	0.269491	0.0958651	0.224258	0.0861446	0.116339	0	0.0369798	0.0452557	0	0	0
	BnaCLCb.2	0.370803	0.750009	0.664216	1.7847	4.89229	7.4909	7.90655	0.215093	3.29555	0.202372	2.139	3.00753	4.28658	6.89634	2.40896	12.0034	11.3861	14.878	12.0722	10.8543	7.87389	2.26033	2.50882	2.04646	0.873045	0	0.433478	0.455474	0.32874	0.117162	0.102604	0.698282	0.293216	2.04377	1.62301	0.362553	0.512301	0.810808	1.72379	3.15613	4.34881	9.05992	0.33913	1.88422	1.25913	0.0881919	0.355073	0.0804421
	BnaCLCb.3	0.132038	0.0564575	0.728842	1.00886	0.26331	0.65097	1.20923	0.308053	0.302738	0.139699	0.267252	0.0687805	0.0699753	0.0271321	1.69001	2.90943	1.77664	3.30157	2.0286	1.19219	0.465234	0	0.0184593	0.0960935	0.0480446	0	0.379091	0	0.022964	0.196499	0.535018	0	0.0495249	0	0	0.0138592	0	0	0.0135531	0.0801261	0.450682	0.265605	0	0.0123675	0	0	0	0.0181254
	BnaCLCb.4	2.12983	2.2957	0.935891	5.56724	14.9768	22.6551	18.2527	1.29099	6.16881	2.87147	4.28079	7.79312	9.5069	27.996	3.88477	25.6462	19.9906	32.4559	26.9443	22.3745	20.5583	4.67548	4.42376	4.85158	3.30816	0.100175	0.285137	1.03437	0.238682	0.462371	0.15543	1.11238	0.232979	3.667	1.70003	0.460494	0.553535	1.02169	2.49652	5.87336	7.50348	17.6218	2.03344	1.53179	2.00436	0.0681195	0.089895	0.327424
	BnaCLCc.1	10.03	15.4066	11.2971	4.70629	4.68978	7.0722	6.97207	9.72909	13.2369	16.1132	6.74535	16.4892	11.4112	15.522	17.8524	17.5767	17.6562	20.511	17.1371	17.249	21.1104	13.4399	16.8989	35.5391	40.3618	86.8072	129.983	40.6289	42.31	31.1808	35.9448	42.2596	55.0996	7.87464	9.2211	8.27763	7.24135	7.76072	8.32789	8.98222	11.5799	13.5122	44.0813	3.9875	2.79826	5.50075	3.44618	0.866798
	BnaCLCc.2	7.04989	9.85702	9.48001	6.98395	15.9671	17.2247	18.3394	6.77127	11.4245	13.1492	10.813	33.5195	24.3068	29.9674	11.2812	10.7461	9.12523	11.0533	9.07702	10.5247	9.85325	12.4738	15.7598	14.3963	18.1396	24.1459	15.7743	18.0178	20.9942	13.0089	15.6717	14.3422	21.8552	9.43932	12.5125	9.059	8.92587	10.6737	11.5562	14.4667	15.092	13.438	19.489	10.43	10.8194	14.842	6.6904	1.18333
	BnaCLCc.3	6.57333	13.3381	11.4886	3.47403	2.12176	4.40118	5.43075	8.43708	14.9523	16.447	3.76301	11.0806	8.49226	16.0692	21.1087	19.8399	21.2779	22.6304	20.5425	19.7211	21.8148	13.4301	13.367	27.9273	33.9081	118.883	165.476	33.8816	33.9875	24.8636	25.6298	42.9506	54.0418	7.9375	9.22124	6.46298	6.21897	7.20955	7.07781	8.97152	13.5879	16.0281	41.8102	8.17887	6.61833	10.3657	5.19476	1.92286
	BnaCLCc.4	10.4101	16.4418	13.1109	6.76619	12.7658	11.7595	11.5316	10.4185	16.9293	17.0121	18.103	32.9389	27.5544	23.8947	13.1758	13.0862	10.8006	12.6677	11.1384	10.2799	11.3479	17.3507	19.9973	17.9521	24.9646	83.1697	82.0918	24.7812	25.0189	19.5937	21.5273	29.4305	37.9293	11.0648	13.2093	10.8254	10.3593	10.5285	12.0608	14.5449	17.7507	15.3083	27.247	9.42733	6.45304	8.38389	9.25728	1.48004
	BnaCLCd.1	3.4218	4.05722	2.91216	3.29018	4.21921	4.87564	3.47659	3.68881	3.34761	4.11876	4.11436	5.47574	5.04969	5.07035	3.95485	3.77199	3.33026	3.36008	3.80483	3.64695	3.89249	3.76285	3.39913	4.99238	6.63017	8.95055	8.93383	5.56239	6.21064	6.61238	6.99139	7.33433	7.02665	2.71472	3.48569	2.55673	2.17441	2.18687	2.3785	3.15293	5.63567	4.46769	6.93857	3.75763	4.61886	2.8822	4.65368	4.52873
	BnaCLCd.2	5.88765	5.26056	4.4977	5.27114	6.75205	6.55915	6.18858	5.99016	5.30336	5.55243	7.53573	8.93136	8.05231	10.0343	7.13594	6.1059	6.02285	6.52992	7.72518	7.84133	8.23148	5.44494	5.69866	10.5733	14.5378	11.6496	11.8845	10.6843	13.7136	8.89752	10.4649	9.39185	12.5263	4.0862	4.16033	3.6303	3.40478	3.17394	3.70348	3.80663	4.85538	7.61908	15.9992	5.44996	6.38422	3.69337	6.11618	6.14074
	BnaCLCg.1	9.54179	15.2033	10.9617	13.2992	9.37824	11.7287	12.2038	10.2001	11.2839	13.7597	15.5119	10.0322	9.6389	7.54215	14.1318	7.9931	7.16405	7.34897	7.09139	6.64305	7.27549	6.47771	6.69937	9.90206	16.5625	1.02375	4.50365	10.6131	14.4055	3.87059	6.0031	3.64665	13.4404	3.36821	3.60213	4.28447	3.83045	4.90922	7.21786	8.24955	9.35381	11.2457	12.4967	1.74864	3.09848	4.21177	5.99362	6.49212
	BnaCLCg.2	6.2989	10.3626	8.18529	12.1449	11.6348	14.4627	12.8827	8.54388	10.153	11.4021	12.9519	10.6782	11.3992	9.71279	10.3067	6.86236	6.68741	6.14499	6.9756	6.33807	8.0217	5.03599	5.64279	5.58544	10.3614	1.02142	3.09963	7.06084	9.17382	2.92792	4.34335	2.81761	8.27337	3.63265	5.24601	4.64498	4.02141	4.52682	6.21973	6.50378	7.09148	9.02325	10.4982	3.93096	5.60455	6.82235	7.97721	7.09417
	BnaSALH3.1	0.243514	0.295347	0.0610482	0	0.0780165	0.0154683	0	0.0324332	0.239341	0	0	0.0234342	0.0368324	0	0	0	0.092376	0	0	0.066436	0	0	0	0	0	3.87251	6.36615	0.0287513	0.032502	0	0	1.23187	0.572613	0.0292937	0.0204196	0	0	0.058462	0.121386	0.0750973	0.119922	0.280835	0.1066	0.0177168	0.178433	0.628619	1.06477	0.0267408
	BnaSALH3.2	0.263344	1.73422	9.9829	4.73783	18.1585	12.2292	21.6846	0.264135	0.332758	1.09855	0.386457	10.3794	8.69136	7.0014	0.028302	1.08568	0.309213	0.0930933	0.279604	0	0.0438324	0.819483	0.178691	2.86183	0.84414	3.94291	1.81692	1.08766	1.1784	8.24966	4.45754	1.79867	1.59073	0.655192	0.879401	0.688414	1.05803	1.41654	0.362573	0.27376	0.122841	0.124377	1.27788	0.631509	0.676814	0.787483	0.157959	0.0431376
	BnaSALH3.3	0	0.105166	0	0.0322573	0.0316548	0.156575	0.113864	0.0651591	0.457102	0.0673389	0.134487	0.052727	0.112074	0.040309	0.39441	0	0.248503	0.0268631	0.10047	0.0980879	0.0510595	0	0.115265	0	0.0351482	0.401462	0.607245	0.0582585	0.31335	0	0.0321418	0.214307	0.144584	0.0965155	0.276618	0.0215812	0.045927	0.0255677	0.245098	0.308494	0.271347	0.230488	0	0.140219	0.401892	1.02574	0.252681	0
	BnaSALH3.4	0.836263	1.1848	4.98872	2.02239	7.50547	6.23562	10.4991	0.238953	0.266347	0.524997	0.243834	6.21705	7.86012	7.07897	0.163846	0.466103	0.116613	0.0497868	0.0466348	0	0.0238953	0.915701	0.687324	1.82492	0.349315	21.9698	6.16404	0.441527	0.69807	11.4305	5.38996	5.15247	2.99413	0.84735	0.68211	0.30277	0.955021	2.88703	0.290728	0.281946	0.193714	0	0.591393	0.656766	2.12401	3.70101	0.315167	0
	BnaSALH3.5	0.0483189	0.98839	3.81188	5.26643	32.4357	8.57651	20.6367	0.186715	8.33895	1.42272	2.51921	20.9613	20.2571	26.9105	3.74893	7.01466	6.78607	4.22293	5.76537	2.30404	0.258796	2.70005	7.16044	5.92263	3.29448	49.9755	21.5155	2.32232	3.34877	6.97345	9.2544	20.3301	12.8806	1.29569	1.26443	1.77468	3.48215	14.8907	0.846992	2.04145	16.2141	4.49328	0.764903	0.743318	0.498939	0.176233	1.06233	0.0265034
	BnaSALH3.6	0.358561	0.437739	2.06399	0.620565	1.97125	2.13966	3.17277	0	0.176705	0.176909	0	2.2753	2.74624	3.9523	0.318889	0.394131	0	0	0.0802335	0	0	0.467585	0.352633	0.56151	0.348216	8.81223	3.49812	0	0.407553	4.17711	2.18391	3.70343	1.33511	0.437886	0.493083	0.190144	0.772541	1.47019	0.294964	0.085986	0.655188	0	0.351628	0.65943	1.20832	2.58066	0	0.0605337
	BnaSALH2.1	8.57104	11.771	13.9414	25.5973	45.6351	40.4471	35.7323	9.60567	16.0063	15.638	35.927	47.4129	45.6945	46.8842	31.0334	42.0336	55.4192	47.9107	46.8644	42.3166	30.2379	40.296	43.2146	80.5238	63.5343	288.658	273.564	113.368	104.567	94.984	67.9104	112.356	107.62	15.6207	12.6526	13.0114	14.419	18.7386	8.71513	11.9971	21.6148	22.8723	26.3716	14.9718	18.3082	35.8285	17.1674	18.1926
	BnaSALH2.2	3.2917	8.75595	3.23374	0.765571	0	0.0416714	0	6.029	2.47054	9.63913	2.17207	0.795833	0.0363348	0	0.0598145	0	0	0.0914592	0	0	0	0.601357	0.0774035	0	0	0.187295	0	0	0	0	0	0.0508575	0	0	0.0601775	0	0.211418	0	0	0	0	0	0.0513855	0.0228628	0	0	0	0
	BnaSALH2.3	7.94446	14.7331	12.8564	13.346	24.2764	12.5417	16.0741	4.86067	6.38984	7.23096	19.9772	18.1666	16.9127	26.1791	16.8244	5.8168	9.98121	10.1653	8.24002	11.1708	17.8978	6.24094	9.3314	15.6788	12.1876	53.7016	30.8045	19.8552	19.4177	15.4749	11.1518	16.6204	22.5076	5.36189	4.7357	3.61334	5.1676	7.02127	2.91755	3.04815	3.08315	15.8186	8.63623	4.25791	6.98581	11.5023	7.54681	1.43142
	BnaSALH2.4	13.0935	17.5416	15.2072	31.5567	47.4942	36.4261	39.1234	17.0168	18.3596	23.2002	39.3581	47.5163	42.8602	31.9995	31.1898	29.072	30.7735	39.2433	28.313	27.2591	27.3441	51.3109	61.1745	68.2662	57.3649	103.162	88.2947	99.0067	95.33	98.1328	75.2475	77.6173	76.152	18.8347	17.8023	16.5075	18.6263	30.276	11.8005	14.7766	16.3286	19.7901	23.6776	13.2981	13.4077	18.5893	13.8816	43.9979
	BnaSALH2.6	0.522507	1.00204	0.384705	0	0	0	0	0.89081	0.272875	0.961932	0	0	0	0	0	0	0	0	0	0	0	0	0	0	0	0	0	0.0387759	0	0	0	0	0	0	0	0	0.141814	0	0	0	0	0	0	0	0	0	0.0576295	0.0677643
	BnaSALH2.7	0	0.4232	0.107351	0.978273	0.331083	0.134111	0.174626	0.0415252	0.0570228	0.0491627	0.975455	1.08363	1.34368	0.157764	0	0	0	0.054568	0.064307	0	0	0.0723575	0	0	0	0	0	0	0.0396533	0	0	0	0	0	0	0	0	0.0728204	0	0.0175942	0	0	0	0	0	0	0.0556255	0.0771247
	BnaSALC1.1	0.302714	0.546281	1.44777	0.766466	0.799147	0.661334	0.432733	0.523214	2.84188	0.570791	0.611362	1.17362	1.61192	0.874362	8.07024	19.6248	12.1445	14.0417	11.9688	20.9872	11.519	6.09922	5.6271	12.1891	16.8749	5.00869	2.41939	0.525366	0.716277	0.602853	0.556712	1.15737	1.23965	0.684913	0.770149	0.990321	1.09661	1.30814	0.80501	1.79109	5.14179	3.44721	3.54606	0.950087	1.01621	0.288662	0.698816	1.01245
	BnaSALC1.2	0.479856	0.171672	1.93899	0.490333	0.614645	0.884267	1.01287	0.339187	3.11509	0.820642	0.320108	1.96277	2.27241	2.42106	9.87862	25.5608	15.8869	16.5312	17.8561	22.3011	15.8275	7.67557	6.12383	13.0564	15.8924	6.64517	3.46864	0.307399	0.368258	0.223205	0.494488	2.13883	0.582444	1.08874	0.609227	1.59502	1.42582	1.62837	0.869803	3.95134	7.7564	6.16256	2.5886	0.875411	0.822787	0.350077	0.705842	0.0573777
	BnaSALH1.1	0	0	0.0911375	0.540632	0.534224	0.234837	0.331157	0	0.476575	0	0	0.339915	0.251163	0	0	0	0	0	0	0	0	0	0	0	0	6.17163	1.51807	0	0	0	0	0.225358	0.907052	2.6196	3.59617	0	0	0.111695	1.25275	1.81932	2.48415	0.472395	0	1.14382	0.515535	0	0	0
	BnaSALH1.2	0	0	0.52249	3.7848	2.41253	0.89291	1.41614	0	0	0	0	0.178494	0.174782	0.136175	0	0	0.0520075	0.263313	0	0	0	0	0	2.19433	2.28934	228.471	101.784	16.9439	13.7447	6.18386	10.1094	59.381	55.8606	2.04321	5.03261	0	0	0	0	0	0.0553505	0	0	0.090426	0	0	0.917682	0
	BnaSALH1.3	0	0	0.309954	7.93495	0.464367	0.305319	1.45537	0.112262	2.14039	0.0632795	7.34265	1.50982	2.49702	0.674984	0	0	0	0	0	0	0.124404	0	0	0	0.176281	6.49736	6.60651	0.177996	0.209369	0	0.114012	0.960819	2.03277	0.110934	0.0722395	0.260022	0.122781	0.175603	0.573427	0.925161	2.17457	1.15213	0	0.200133	0.348003	0	0	0.048222
	BnaSALH1.5	0	0.0806055	0	0.121666	0	0	0.143653	0.346558	0	0	0	0	0.099304	0	0	0	0.115649	0	0	1.02468	0.0942065	0	0	0	0	0	0	0	0	0	0	0	0	0	0.081709	0	0.0668835	0	0	0	0	0	0	0	0.0839705	0	0	0
	BnaSALH1.7	0	0	0	0.106374	0	0	0	0	0.119846	0	0	0	0.0463445	0	0	0	0	0	0	0	0	0	0	0	0.119562	29.2269	15.9956	0.0487841	0	0	0	5.38575	5.69405	15.7038	29.8723	0	0	0	0.470098	1.63956	0.925759	0	0	3.57233	0.919949	0.0804885	0	0
	BnaSALH1.9	0.616406	2.39601	2.64474	0.909942	0.237083	0.35455	0.079857	0.131474	0.105991	0.349232	0	0.765281	0.330481	0.338875	0	0	0	0	0	0	0.116141	0	0	0	0	0	0	0	0	0	0	0.163079	0	0.0924815	0.181338	0	0	0.121303	0.0885765	0.111602	0.253738	0	0	0	0	0	0.184776	0
	BnaSALH1.10	0	0.141106	1.55261	2.0853	3.0076	1.07643	2.12214	0.158519	0.0849515	0.062945	0	0.0792095	0.0781188	0	0	0	0	0	0	0.0601405	0.0415705	0.0443188	0	0	0	331.381	165.073	0.260079	0.269526	0	0	59.9937	56.7669	0.535205	0.494524	0	0.0463735	0	0.166372	0.0709059	0.1637	0	0	0.50555	0.0366414	0	0.141864	0
	BnaSALH1.12	0	0.542608	0.320435	0.615954	0	0.147228	0.299824	0.488081	0.200461	0	0.2474	0	0	0	1.29741	0.323495	1.30421	0.159997	0	3.125	3.46455	0	0	0	0.268475	0	0	0	0	0	0	0	0	0	0	0.331336	0.136916	0	0	0.0445077	0	0	0.642597	0	0	0	2.98852	0
	BnaNRT2.1	0.232659	0.530388	7.04398	0.489085	0.354833	0.567592	0.253099	1.22457	1.41359	2.9804	2.07924	1.3705	5.4611	1.81134	27.9457	41.743	102.604	48.7396	63.5531	91.8919	43.1521	6.80934	4.96853	6.75596	2.17776	0	0.0951355	0.471124	1.1747	0.42322	0.469575	0.306217	0.549939	2.87823	1.63945	3.60091	3.48375	4.03505	1.23773	2.08947	4.01661	2.50965	1.01628	0.502055	3.49692	2.7126	8.28283	69.5428
	BnaNRT2.11	0.0748597	0.127036	6.7291	0.688337	1.26144	0.676133	1.73432	0.386105	1.24602	0.693555	0.769056	1.86651	3.68031	0.997713	17.4526	47.2297	106.954	48.4912	62.0785	103.786	28.9793	2.78541	3.15203	6.71806	2.1025	0.191875	0.183678	0.441093	0.770303	0.354309	0.280182	0.373663	0.258568	0.634215	0.878618	2.74427	2.49891	2.23576	1.06852	1.47943	2.85257	2.789	8.22849	0.304189	0.506157	0.130601	14.793	26.4631
	BnaAMT2.1	2.77707	2.86026	2.59674	6.62776	2.40277	6.05746	5.52324	1.8948	1.99409	3.44639	2.66099	1.68975	2.49354	2.23757	10.2042	4.31198	6.33515	4.05481	5.0481	3.81012	5.93637	1.87418	2.74585	0.957623	0.811311	0.180411	0.0839335	0.209396	0.2027	0.0632715	0.0920178	0	0.199433	4.76388	3.35173	2.7869	2.52799	3.61247	3.10986	2.55787	1.24395	2.19859	14.1073	1.33386	1.27812	0.840712	0.501189	0.389193
	BnaAMT2.2	1.01703	0.609901	3.40626	2.25772	3.40397	2.469	2.25016	0.812199	1.94802	1.17146	1.52005	4.16804	7.02699	14.4066	7.37093	1.03915	3.06642	0.524402	0.730973	2.84725	9.13534	0.901734	4.06865	0.0444466	0	0	0.0844635	0	0.0446465	0	0	0	0	2.4805	4.08915	2.54274	5.76877	13.4502	3.65776	4.72234	10.0941	3.15669	12.8449	1.33212	0.581059	0	0.056805	0.743046
	BnaAMT2.3	1.57894	2.21988	3.58221	3.43326	1.97689	2.41944	2.34663	2.24074	1.8067	1.37569	2.42405	1.82253	5.51611	4.49261	8.5822	2.71586	6.76464	2.02126	3.60628	5.40763	12.8008	2.98421	6.76541	0	0.105349	0.202632	0.094241	0.0441962	0	0	0.112182	0	0.131198	5.52536	7.46213	4.18295	5.1571	12.6187	4.66212	4.26187	3.62001	1.767	8.87706	4.21871	2.08767	0	0.434932	0.870086
	BnaAMT2.5	1.69666	0.669811	1.34604	1.36566	1.18554	1.90415	1.82265	0.656054	1.03347	0.850077	0.845422	1.68728	1.17819	2.64487	3.03484	1.14769	1.94958	0.884577	1.15474	1.11377	3.01597	0.413766	1.87316	0.145921	0.192077	0.178786	0	0.195214	0.157049	0	0	0	0.0494204	1.21808	1.69439	1.33846	2.1263	3.3835	1.51677	0.932179	0.836958	0.368058	4.81082	0.73251	0.229239	0.271267	0.167181	0.235558
	BnaAMT2.6	19.5138	11.712	13.9759	22.4555	18.2311	28.4025	26.489	12.513	6.22832	11.6006	11.7466	13.128	9.85487	14.6705	37.3421	13.2609	12.3111	11.3171	11.9752	6.94079	31.2064	7.73907	10.1282	3.81391	8.67573	0.50128	1.17125	6.23916	5.75926	0.963564	1.01155	1.79053	5.80042	7.63343	10.8566	9.63743	6.44376	10.6028	7.73792	5.1891	3.17875	4.81277	113.371	4.747	3.00445	1.67135	1.21493	0.61269
N assimilation gene network	BnaSPL9.1	0.663086	0.132113	1.24761	4.26763	1.11272	1.89867	1.61947	1.02801	2.50096	4.02712	4.93181	6.11013	4.69445	1.52856	1.37662	7.42071	8.62276	3.86027	6.77637	6.2513	2.70162	6.25936	3.82479	0.26624	0.165697	0.408678	0	0.116481	0.0979888	0.104087	0	0.061372	0.0788225	21.3509	16.0041	18.5998	28.8943	17.9199	34.584	17.3712	4.59877	1.11979	0	1.05193	0.369046	0	1.29369	0.146575
	BnaSPL9.2	0	0.102279	0.339971	0.292687	0	0.07126	0.171536	1.15396	2.59546	3.55334	4.2542	5.9168	3.9704	0.908419	0.269535	1.10695	1.5934	0.823537	0.961343	1.4711	0.116944	6.50277	4.54879	1.35733	0.990786	0	0.694165	3.3451	2.47119	2.88227	1.18355	3.14202	1.61416	18.2884	15.7882	13.8284	16.1303	12.7938	22.1804	18.9522	7.0449	0.437267	0	1.2035	0.338927	0	0.125756	0.0356073
	BnaSPL9.3	0.216758	0.257983	1.44446	0.94112	0.219094	0.288159	0.342002	2.07217	6.80853	7.6982	9.88236	16.745	11.7976	2.35165	1.45211	3.61497	4.74561	2.62404	2.01147	2.89766	0.0425828	23.95	17.3091	8.97881	7.68912	0	1.98546	6.97072	4.98928	12.5732	6.40599	8.07378	2.58343	39.9345	37.0324	34.2112	40.0458	38.2243	59.5384	46.9102	23.8118	0.577472	0	2.51218	0.960723	0.0379371	0.127582	0
	BnaSPL9.5	0.437592	0.140544	0.646239	1.05584	0.626127	1.51485	1.28785	1.4364	1.21102	2.51996	3.34925	3.37568	3.37614	0.36369	0.415828	2.49688	4.11745	1.09995	2.11128	2.21828	0.599469	4.43586	2.72498	0.701956	0.383321	0	0	0.683522	0.333283	0	0.0473594	0	0.412114	13.1428	9.95607	10.6968	15.72	15.8637	19.449	15.3435	4.00219	0.590601	0.0525325	0.837676	0.0954005	0	0.380599	0.035456
	BnaSPL15.1	0.18502	0.0913428	0.156188	2.63833	2.56807	1.77377	2.32791	0.296137	0.329576	0.266443	2.39099	3.42523	2.99563	1.1488	0.0828315	0.945359	0.235247	0.209714	0.526869	0	0.0527155	1.31717	0.71653	0.0635195	0.0654525	0	0	0.113167	0.224827	0.52425	0.187158	0.245111	0.067789	5.79058	3.40484	3.16305	5.73367	7.81558	6.04195	7.50716	1.87379	0.511079	0	0.260661	0.181854	0	0	0.0568993
	BnaSPL15.2	0.27743	0.143702	0.540601	0.639173	0.330206	0.166763	0.141581	0.118444	0.963174	0.41229	0.121527	1.94146	0.949217	0.991551	0.0715325	1.64308	1.22413	1.69598	1.91289	0.972152	0.486391	3.18982	2.6104	0.140366	0.465864	0	0	0.336997	0.213612	0.482653	1.19705	0	0.347898	3.99193	2.26963	4.08716	7.00337	8.56568	4.13295	6.4101	2.57878	1.02322	0	0.263414	0	0	0.387296	0
	BnaSPL15.3	0.610779	0.188461	0.40243	4.6459	2.25414	1.57957	0.908766	0.332574	0.968066	1.04843	4.10454	0.995838	0.743496	0.505174	0	3.33685	2.08939	1.86182	2.18341	0.632653	0.189856	2.71135	1.16834	1.78879	0.57946	0	0.114827	1.41701	0.648639	2.47659	1.49091	0.767497	0.434708	1.35034	0.225	3.19654	7.29005	5.62844	1.55265	3.62531	0.933302	0.186479	0	0.254275	0	0	0.144824	0
	BnaSPL15.4	0.534367	0.288763	0.332903	0.917828	1.35454	1.28667	2.00392	0.397601	0.730114	0.254	1.47875	3.14722	1.5996	1.6825	0	2.42403	0.842514	1.10282	1.3076	0.330039	0.0454858	6.42358	6.62795	1.5321	1.28581	0	0.113658	2.26913	2.8458	2.06204	3.71213	1.04541	1.77563	10.0551	6.69438	6.57808	9.12618	8.58911	7.71536	9.53428	3.51292	0.67237	0.186049	0.707749	0.15152	0	1.33614	0
	BnaNIA1.1	0.0481795	1.18611	3.99035	4.49821	0.126969	0.17476	0.415465	0.061666	0.0178708	0.24043	0.0583888	0	0.0621713	0	0.143964	0.168377	0.215351	0.04252	0.32968	0.202538	0.101325	0	0	0	0.0353796	1.33449	1.04236	0	0	0	0	0.242261	0.146242	0.0961307	0.08312	0	0	0	0.0425382	0.0420535	0	0	0.144661	0.018312	0.0169684	0	0.118404	0
	BnaNIA1.2	0.498407	4.00893	12.426	20.2948	1.42084	7.53933	3.76572	3.17436	2.9618	1.17402	31.6464	8.79674	20.4538	10.8643	15.7539	72.1335	200.858	98.1702	189.814	326.567	63.8757	12.415	11.1495	19.8005	23.8094	0.480679	1.97241	4.42401	4.61954	0.0399424	0.452637	0.694366	5.04161	5.08855	4.95232	2.0635	1.80861	1.87304	0.216153	0.103718	1.65833	26.4166	10.4751	2.25618	0.489095	0.383933	1.34949	2.04747
	BnaNIA1.3	21.1581	38.7054	76.876	71.3108	20.7578	23.6448	16.8305	41.1816	18.282	8.33612	115.691	17.0938	34.5194	46.3977	144.59	198.019	299.853	264.476	432.78	324.137	192.963	11.7757	12.8009	7.28751	10.8274	12.4642	11.3802	43.1791	37.1056	19.4708	24.7361	11.4927	34.4776	21.6556	18.7233	2.718	5.6524	5.70671	6.21538	11.6891	47.8411	81.1955	121.569	4.51268	4.51434	2.15294	3.4361	0.996326
	BnaNIA1.4	9.8466	15.5	34.2731	29.8785	5.46215	8.60332	5.82234	16.8363	7.09236	2.86254	39.7079	5.54856	10.9178	17.9321	50.9554	77.7742	129.304	85.4036	158.62	134.849	45.7069	3.64394	4.39132	1.88863	3.32377	5.81768	5.40715	7.86235	10.3401	4.37931	6.92646	4.02645	9.77392	5.51928	5.59942	1.23778	1.50591	1.96731	2.25372	5.24035	29.8545	12.9231	40.8072	2.63594	2.50404	0.468537	1.3171	0.48265
	BnaNIA1.5	5.45464	8.4626	6.88495	17.1875	2.20434	14.2964	5.06428	17.9945	0.969391	0.384494	5.5227	2.34386	4.77974	2.92113	14.6508	6.67752	12.5623	17.4969	21.2175	17.4667	12.4238	0.554592	1.08626	9.94234	30.4896	2.66477	15.544	19.9801	35.4989	2.56353	2.38937	4.70918	34.1346	1.84536	2.55906	1.13974	1.93369	1.49651	0.0504189	0.0159933	0.228437	0.3518	14.8895	1.67669	0.145005	0.0480916	7.84729	2.74212
	BnaNIA1.6	31.3112	48.3328	89.9178	55.5521	12.6492	13.8532	9.84399	49.5668	20.0472	21.2985	183.169	30.1578	67.3434	85.7098	159.683	339.028	566.021	412.51	606.138	588.269	244.103	129.044	94.6164	131.638	176.094	4.08325	7.43593	15.3723	23.2687	7.13196	13.5551	4.67668	23.3581	15.2493	14.8732	2.81325	3.34885	17.8633	3.20782	10.25	50.3244	40.7492	96.2712	2.57686	2.0226	0.757834	1.43155	1.27025
	BnaNIA1.7	0.141072	0.226319	1.4174	11.4016	1.53757	0.390197	0.68032	0.0886981	0.180556	0.0271558	2.06153	0.990503	0.741562	0.966216	0.0800302	0	0.134795	0.0501684	0	0.125942	0.0393452	0.497495	0.357741	0	0	1.10403	0.776917	0.043971	0	0	0	0.0947037	0.244024	0.0331965	0	0.0143862	0.013151	0.0375752	0	0.0476873	0.287791	0.0734249	0.0262787	0.0126308	0.0499537	0.969989	1.46307	0.0197898
	BnaNiR1.1	1.24706	1.24645	0.198869	6.95393	1.07045	1.11229	0.873601	0.899112	0.451929	0.173053	5.54485	1.19115	1.31451	1.76212	1.25142	1.08121	2.90073	0.760375	1.39929	3.28578	0.802462	0.300588	0.229016	0.17143	0.223274	0.244198	0.825644	0.805278	0.973659	0.735127	0.686157	0.503231	0.792246	0.181289	0.208614	0.200569	0.112712	0.0942054	0.114307	0.28967	0.40915	0.173166	0.553258	0.107675	0.232769	0.138193	0.110654	0.284396
	BnaNiR1.2	17.9272	17.0675	4.52402	104.652	15.3979	20.9607	20.5252	13.6743	9.39572	3.21202	105.245	20.7897	17.739	26.5319	22.8959	20.4165	65.4176	27.5563	33.6069	67.1452	17.4989	3.75222	2.59193	3.66498	5.55282	7.82736	14.7831	11.6291	20.6996	13.65	18.6327	8.67866	28.6975	2.47535	3.11299	2.01688	2.62261	2.55923	2.63502	5.76545	11.3006	4.70872	16.1541	3.15474	4.02316	2.2024	3.20626	4.07935
	BnaNiR1.3	1.02115	0.526291	3.163	10.7271	1.9529	1.28984	1.25175	1.04662	8.54093	0.708579	27.5274	6.67224	9.02899	5.6018	48.8613	98.2955	100.494	62.9522	105.477	59.3757	16.6555	3.30232	2.65655	1.90238	1.46842	0	0.0574415	0.162721	0.147168	0.678518	0.288114	0	0.23248	0.311414	0.113432	1.71496	2.26887	4.27557	0.821528	6.92382	15.5874	11.5267	1.43559	0.187309	0.095936	0.0451537	0.373905	0.319275
	BnaNiR1.5	8.64086	7.09227	1.81905	36.0525	4.97629	5.37873	5.07877	6.01643	3.76743	1.54424	53.8446	11.7534	8.34371	10.564	8.97088	6.80771	15.4981	7.1667	10.5633	13.8361	3.82669	1.27201	1.22594	0.855077	1.49801	0.125108	2.96497	6.88667	10.0627	6.19564	6.90255	3.99417	11.467	0.673251	0.84708	0.693736	0.624685	0.762445	1.06316	1.47054	3.99805	2.58131	0.76859	0.580539	0.794453	0.543378	0.736167	0.613315
	BnaNiR1.6	2.32221	1.61772	6.94755	11.5352	3.73247	3.67929	3.11841	4.67932	18.9006	3.51422	22.4299	18.4261	21.2521	21.2854	48.9855	95.4794	91.4259	80.6004	102.48	71.5393	40.406	8.16246	7.62756	15.1351	13.2849	0	0.298465	1.05045	1.2092	7.06539	6.1557	0.522752	0.88824	0.668964	0.275122	2.13262	3.70796	6.60838	1.62162	11.0661	21.8595	26.4808	3.74745	0.270266	0.240174	0.209773	2.11749	0.215931
	BnaGLN1.1	332.697	399.488	286.007	20.0263	12.3731	14.9235	22.0572	587.224	121.471	58.9663	11.5438	94.5751	125.674	135.982	229.786	244.526	512.943	395.563	318.598	436.44	353.476	20.2908	28.1726	309.662	397.57	2.92346	12.7917	121.395	41.301	8.19256	10.9432	15.5707	63.6121	10.2298	12.3537	12.2303	10.0669	24.5728	13.7496	7.49429	78.1008	346.946	792.237	0.988267	2.15688	65.4815	38.5603	12.0828
	BnaGLN1.2	216.886	165.628	133.135	22.9206	35.748	33.5767	32.4767	403.447	150.038	48.4532	29.972	221.502	308.496	354.58	219.442	193.613	474.81	378.981	285.894	372.731	350.093	98.5451	98.7328	372.07	485.747	5.63428	17.5553	103.096	53.1689	9.95992	13.533	9.96333	71.4403	10.4151	10.2725	12.5427	12.3053	20.0878	14.5288	16.0837	181.907	408.167	638.297	1.96792	3.75413	75.4106	42.5668	23.267
	BnaGLN1.17	0	0	0	0.229347	0	0	0	0	0	0	0	0	0	0	0.276471	0	0.219995	0	0	0	0	0	0	0	0	2.69984	0	0.253482	0	0	0	0	0	0	0.145841	0.13423	0	0	0.152617	0.168366	0.201076	0	0	0.119193	0.155758	0	0.255003	0.218987
	BnaGLN1.3	15.7041	59.0746	74.5019	91.2425	13.9951	40.4827	39.015	27.5921	102.197	21.8431	276.576	190.992	121.226	21.3335	131.925	405.009	307.975	279.544	355.846	307.011	151.355	38.9207	46.4881	229.415	90.4561	4.91567	2.15511	8.27255	2.61065	14.414	4.12289	1.84655	3.79195	110.639	79.4952	45.1345	42.427	51.5063	94.6432	177.565	142.656	76.9088	94.2032	129.188	88.0125	34.4249	43.3843	11.1984
	BnaGLN1.4	4.25234	13.447	31.2014	54.2653	2.83081	15.4174	15.6826	21.7019	70.194	17.3483	203.095	64.9419	48.101	18.8927	41.7571	213.238	118.876	152.187	136.85	87.2131	77.8156	33.8474	59.8129	202.229	145.548	25.2619	26.6961	85.3276	66.6769	74.0366	67.2381	37.9655	54.5851	51.3355	49.837	28.0389	32.6036	62.8029	72.4519	130.154	125.403	70.1735	60.9898	59.0456	104.061	176.124	73.0111	5.93212
	BnaGLN1.5	3.24056	3.065	2.35482	11.0757	16.8623	28.6585	25.4389	5.31582	5.54829	7.00487	20.0497	6.86904	7.42777	7.12555	1.4079	0.136983	1.00027	1.04533	0.724278	1.7293	2.39433	2.60074	2.38389	0.568485	0.775203	0.891485	1.47718	4.30871	4.03474	0.441129	0.576373	1.30346	4.44722	1.86447	1.64144	10.142	7.04965	7.14654	2.3037	1.86504	1.77744	1.07033	10.005	1.41509	1.83107	10.931	18.3055	0.327463
	BnaGLN1.6	630.154	316.101	110.703	45.4993	46.5389	72.923	80.8948	460.999	275.555	163.321	78.4964	63.0448	75.2218	32.3317	30.4927	10.5678	12.2409	20.1959	5.58607	4.85273	8.24193	77.065	100.412	95.7565	129.676	11.9497	95.3049	343.107	356.279	15.129	13.5562	32.7822	338.765	91.8658	84.3119	39.6974	44.1975	69.3187	95.4517	123.403	249.362	54.7361	918.809	58.1092	52.8076	259.635	82.5717	128.743
	BnaGLN1.7	8.86969	9.47826	7.36545	15.6385	9.90608	24.4894	30.01	4.66154	17.9395	6.04539	9.73254	8.32728	9.57273	10.7616	0.159915	0.203392	0.0495384	0.479277	0	0.098743	0	0.971463	0.43149	0.853801	0.474976	8.43521	9.03057	1.72302	1.67529	0.326136	0.222295	2.43638	2.4208	2.19209	2.88293	0.644945	0.63838	1.103	2.25824	4.95245	24.5179	21.6468	1.45699	2.23591	0.40124	1.58551	1.71581	18.7434
	BnaGLN1.8	14.7984	19.287	16.8167	31.3593	81.8149	68.4648	82.4335	26.8881	28.047	35.2726	68.3267	53.814	55.3863	93.635	13.3109	4.11426	6.14147	6.47482	3.56785	6.50457	14.6103	36.8856	32.3674	5.00699	7.40278	2.88692	5.6687	24.9911	22.1469	7.85163	6.15878	8.42489	21.4975	56.1368	45.1435	19.409	22.0557	25.6076	39.826	36.8568	52.8734	13.0138	37.9821	14.5746	10.8987	24.6383	15.0937	1.12084
	BnaGLN1.9	790.267	426.456	249.456	183.504	158.191	277.252	268.562	732.112	417.318	246.549	103.607	257.755	174.431	131.905	66.9055	54.3466	39.5042	62.6309	30.5976	30.2542	35.7108	442.074	309.907	458.247	333.267	397.024	310.921	793.555	591.419	337.631	305.599	391.8	638.23	360.663	351.621	152.909	187.208	273.25	225.113	252.379	349.194	65.3134	442.17	182.379	151.504	252.681	117.805	164.825
	BnaGLN1.10	7.46554	2.08708	1.71337	0.664426	0.488952	1.53322	1.65587	16.7976	6.07789	3.77222	0.189743	0.38302	0.30147	0.76482	0.579329	0	0.242511	0.586174	0	0.108204	0.219157	4.79115	5.83078	1.21202	6.47741	1.94482	14.5003	36.5202	39.0223	0.0529975	0.40011	1.41756	44.7106	4.37568	4.70126	4.31054	6.02602	11.0863	1.33064	1.18861	1.41611	1.91935	55.2524	3.18477	6.28392	24.9952	3.3191	0.724216
	BnaGLN1.11	8.68719	252.87	304.318	56.495	252.696	489.388	316.007	41.1511	83.3845	118.113	168.61	401.197	500.723	611.02	458.409	112.379	286.579	243.089	185.726	164.332	96.0998	1513.8	1141.38	1278.15	1315.84	2.15716	266.605	1218.38	1010.43	2004.39	1700.08	1091.91	759.603	135.919	144.318	14.638	36.4567	58.8993	22.548	15.0082	127.403	77.599	167.87	4.79289	1.92473	13.4217	6.80109	11.5217
	BnaGLN1.12	0.999455	7.59355	10.6418	0.52795	0.487939	3.20189	1.64368	2.55449	9.56996	35.3666	11.196	23.9879	39.4402	6.43694	131.944	6.79399	192.098	33.8814	66.388	177.044	44.6495	11.3929	8.50188	3.16925	2.74889	0.4402	0.101661	0.06194	0.054821	0.21406	0.152737	0.063498	0	1.16253	0.862963	0.129315	0.279246	0.447844	0.819522	1.16774	3.21551	11.831	0.530536	0.121638	0.219052	0.412199	0.197464	3.47994
	BnaGLN1.13	10.4987	184.916	179.302	34.8946	76.5823	166.565	89.9854	38.4974	99.3132	78.2909	89.6192	206.079	263.935	275.854	575.236	205.769	626.624	338.543	413.836	412.221	273.14	142.306	80.7575	57.7428	65.6264	0.436781	1.66819	7.81168	3.02266	8.46831	6.96179	0.479623	3.74158	13.6004	12.6365	4.40196	10.5998	13.601	15.4753	8.02051	64.3569	169.406	111.577	7.77872	4.90379	8.53	11.988	55.7719
	BnaGLN1.14	0.152098	5.12216	9.85635	0.0981325	0.0892337	5.01875	1.43852	1.28365	1.27175	8.78365	10.6751	2.83656	11.7871	0.888899	127.862	19.3336	191.748	50.7393	95.185	176.241	66.1994	1.69941	0.650049	0.473771	0.643715	0.218933	0	0	0	0.158689	0	0	0	0.291282	0.341317	0.0944515	0.362857	0.400254	1.98954	0.904021	2.19133	2.31339	2.21115	0.323662	0.162503	0	0	1.13044
	BnaGLN1.15	0.0739838	0.063307	0.0625475	0	0	0.0481166	0	0.0461315	0.103388	0.081354	0.278993	0.0364501	0.0394523	0.0610531	0.0624125	0	0	0	0	0	0	0	0.0411329	0	0	0.220816	1.13798	0	0	0	0	0.327743	0.550158	0	0	0.0608205	0.0399071	0	0	0.0345237	0	0	0.157839	0	0.130673	0.0380535	81.9026	14.3481
	BnaGLN1.16	0.671764	0.359483	0.627344	0	0.0241249	0.190723	0.0575521	0.611121	0.559249	0.826175	0.094089	0.110215	0.05797	0	0.725552	0.129848	0.141325	0.141996	0.124818	0.600208	0.0840375	0.0393954	0.213317	0.31398	0.111075	4.24545	10.9576	0.216317	0	0.050649	0	1.47089	1.293	0.0417868	0.0642765	0.0612385	0.0404258	0.039477	0.0327561	0.0810233	0	0.395882	0.148134	0.052842	0.08736	0.421192	94.19	36.3785
	BnaGS2.1	15.6578	19.508	151.527	6.32674	3.81579	4.86071	4.21847	31.0115	109.4	73.7544	67.3865	46.2126	49.1289	25.7269	399.792	700.182	440.968	354.538	486.857	251.532	108.007	241.375	225.689	98.8087	69.96	1.35078	6.18995	20.2089	16.2006	11.9624	9.57413	20.8321	11.5254	36.1352	27.7649	52.5173	71.736	149.029	67.2276	209.94	219.558	99.794	9.55626	16.2387	8.30141	10.6889	12.4115	1.1687
	BnaGS2.2	4.87094	5.7006	57.7682	1.84192	1.35044	1.22799	1.37335	5.88387	37.0656	14.39	6.85701	13.3052	13.5264	16.829	188.864	335.673	207.461	186.459	251.467	145.794	68.8713	81.4289	75.0803	17.3696	15.6713	1.13065	3.23345	5.05998	5.94114	3.66716	3.85529	5.63377	5.44979	10.0589	9.15218	11.0288	14.3459	36.0303	14.1418	61.0017	71.7299	30.2099	4.02728	2.82944	0.975369	0.0680422	2.70823	0.616715
	BnaGS2.3	5.39186	8.44365	87.9142	3.99575	0.73095	0.882734	1.42673	15.7931	72.6914	36.8794	25.3292	18.6623	23.39	9.67298	245.582	487.778	338.534	237.421	352.417	185.271	63.4712	147.653	132.618	59.7166	35.6104	1.76485	3.19267	5.05773	4.5442	4.35081	3.00221	4.71696	5.21739	14.8102	12.9209	22.3597	36.4098	82.6457	25.3237	108.086	144.572	79.5002	4.227	5.38169	1.87377	4.16751	7.42661	0.800245
	BnaGS2.4	3.41568	3.06934	50.3183	2.74763	3.76412	2.32068	2.69278	5.01993	32.0166	13.5381	11.1758	14.1432	15.1438	18.3591	163.585	277.717	180.521	139.115	211.6	150.419	70.3204	85.1723	83.1697	17.0938	14.3994	0	1.00112	2.48533	1.71622	0.617909	0.651239	1.70857	1.37026	6.84082	7.35004	7.26241	10.6951	26.4716	11.6808	50.4751	67.2097	31.3689	5.53562	2.9604	0.638648	0.0609755	4.25798	0.362955
	BnaGLU1.1	0.0993594	0.871103	28.703	0.454416	0.182795	0.173544	0.166496	3.54688	40.5491	14.4745	6.38746	21.0262	32.9178	15.571	273.65	369.234	345.63	162.454	363.244	316.64	127.817	112.12	97.4049	79.8023	56.3842	0.610291	1.396	6.59193	4.01605	5.63331	3.26659	4.86237	2.69819	11.9204	10.6556	11.3584	18.9093	35.8768	23.2424	70.3786	107.151	73.0768	14.1641	3.27824	1.41402	0.0291249	0.0121647	0.816891
	BnaGLU1.2	0.271931	1.0336	31.3187	0.344599	0.229984	0.123983	0.206728	4.84746	62.7228	15.955	9.86219	28.9376	49.9928	22.7834	359.816	491.389	479.767	211.708	471.779	415.598	165.773	132.661	114.696	120.698	76.823	0.742337	1.13254	8.29973	3.18599	11.0566	5.24563	6.90278	2.49798	15.9871	14.4279	13.1094	23.8928	46.2879	30.2322	87.1993	140.705	114.864	21.3416	3.32538	0.844461	0.0073467	0.0736965	0.954031
	BnaGLU2.1	8.61597	10.2255	10.6116	11.3056	9.99557	9.83617	9.99492	6.03219	7.23408	6.13156	9.06564	6.41491	5.17815	4.30728	3.1953	2.09397	2.13206	1.32729	1.63821	1.56793	1.26467	3.05773	3.54918	1.94468	2.07561	3.35204	3.35902	3.1765	3.61092	3.19916	3.31968	3.77445	3.04349	5.79089	6.55401	6.47955	4.76142	5.34107	6.29753	5.34219	4.89299	22.0539	6.0415	15.0442	25.9499	10.9964	36.5105	21.1845
	BnaGLU2.2	10.4498	12.4497	10.6078	17.6956	17.4992	22.5898	17.0383	7.40714	8.5776	9.47598	16.2912	31.542	25.4282	28.96	5.03163	3.49107	3.72107	2.30299	3.12067	3.46096	2.01107	22.9353	19.0451	9.19046	9.35279	8.83235	9.38395	16.5853	19.31	11.3967	13.9667	14.8544	16.8345	7.149	8.9977	9.56316	7.80553	9.30737	9.81276	9.04858	11.3789	4.97365	4.14525	10.745	15.4709	7.20265	9.60455	24.7452
	BnaGLU2.3	4.17166	6.14302	5.99522	9.25815	6.86027	8.24866	6.11416	3.02691	6.0659	4.42681	7.55293	5.60745	4.42055	4.33244	2.55182	1.3942	1.71903	0.776305	1.38436	1.31642	0.882539	1.86765	1.84704	1.07743	1.28454	0.996874	2.05222	2.78485	3.17274	1.45297	1.36391	2.21029	2.37821	4.1056	4.12313	4.70872	3.6796	2.97761	4.68388	4.07166	4.28045	13.6047	7.48125	12.1694	27.7064	12.3191	17.2396	8.34095
	BnaGLU2.4	14.4278	20.2411	16.1359	17.6455	15.5455	20.7976	15.8899	7.85222	8.03979	10.1751	12.7599	17.2292	16.023	20.3655	3.13803	2.20643	2.29439	1.67866	1.72237	2.50488	1.84139	15.0046	12.9128	5.51034	6.17749	3.62199	5.58695	11.8365	13.2728	9.14535	11.5912	10.0869	11.4015	9.01358	10.84	10.6199	8.57166	7.65853	9.84023	8.09794	8.23045	4.45966	4.38882	13.4095	17.6645	9.47293	8.98107	30.4239
	BnaGLT1.1	24.2274	20.3487	16.7805	89.7669	35.7044	28.8616	23.8743	21.8311	23.4982	15.1132	36.6053	49.2272	32.7165	54.3701	9.66634	5.26926	7.38425	5.7846	5.98184	7.60856	9.02483	11.3692	14.4511	25.0205	25.8867	38.1399	26.5189	20.0479	21.4312	18.3784	20.4131	30.8117	19.6369	14.5453	15.5338	10.3211	9.90517	10.4055	17.6818	18.804	31.6204	26.3591	17.1169	27.0127	44.2814	17.1035	24.6187	29.3419
	BnaGLT1.2	56.2096	44.7904	37.386	104.255	100.749	71.4739	64.8406	49.516	38.2784	43.1569	57.2121	133.299	101.702	138.735	12.7718	10.5126	12.0892	8.76711	10.7113	11.8048	12.2839	34.7523	40.9703	26.2574	34.7275	47.906	44.9695	60.0527	71.6749	47.0996	60.5336	64.2225	52.3811	31.8236	36.1581	26.9854	25.569	30.4468	35.2543	35.5184	34.2807	35.3776	27.2584	38.3535	47.2362	32.2987	49.7686	94.8896
	BnaGLT1.3	39.3238	32.4997	20.718	77.3549	33.1624	47.3387	22.1653	35.5703	21.4057	27.7765	38.9885	79.8665	45.1258	73.359	6.58516	6.80441	7.55136	2.94608	6.88101	7.44012	4.44777	12.2613	15.6607	11.894	11.5245	19.4289	17.9949	20.2128	24.9085	15.1905	19.8566	34.63	22.5331	11.0565	15.076	10.6852	10.0503	10.3085	21.403	22.2469	28.0317	18.6994	18.9412	31.4451	42.9201	14.5946	31.8907	60.9731
Common regulating genes of N uptake and assimialation networks	BnaLBD46	5.51786	7.12864	7.84541	50.8669	15.2953	7.78627	29.3047	5.78221	37.626	13.3398	25.3984	4.98579	11.479	21.4255	38.4538	96.654	80.6227	205.639	83.8983	96.3629	186.651	19.023	28.6868	40.3087	52.7114	2.17789	2.06997	11.3816	8.21608	2.98623	2.35343	1.26418	8.56846	3.19525	4.32043	2.21907	6.54824	16.4283	9.89966	28.4975	35.5763	91.4348	26.6977	5.41781	7.94351	16.7426	3.73851	0.356657
Common regulating genes of N uptake and assimialation genes	BnaLBD56	1.90788	2.3447	0.440491	6.14897	0.909488	0.223609	0.897023	1.66985	1.75391	0.622113	3.29429	0.388166	0.353899	0.722525	1.42872	6.14314	1.28251	9.22161	2.49633	2.06427	6.16259	0.206392	0.107726	0.243731	0	0	0	0.69042	0.221033	0.117963	0	0	0.443634	0.300164	0.0814075	0.139642	0.16861	0.094657	0	0.221164	1.27752	1.86455	0	0	0.143244	0	0	0.168927
	BnaLBD61	8.17895	8.45325	2.39497	7.2516	1.24837	1.1429	1.95725	2.21038	6.59552	0.684418	5.54036	1.03939	0.725135	0.728027	1.42154	14.6366	8.28314	43.0496	15.4244	5.47377	19.2173	0.102161	0	1.23039	0.690268	0.498713	0.429001	0.655815	1.02484	2.8032	2.37646	0	0.446251	0.304042	0.151111	0.299912	0.276686	0.316132	0.078936	0.698909	1.78949	8.5572	0.407801	0.254109	0.0823195	0	0	0
	BnaLBD68	4.12082	3.19666	1.67962	10.8028	1.8728	0.576243	1.51404	2.25586	2.31573	0.450547	7.71347	0.761566	0.878706	1.70711	1.30304	7.71498	2.8235	21.3239	5.62233	2.88991	11.8458	0.405259	0.206535	0.79716	0.138793	0	0	0.797332	0.659554	0.693464	0.38214	0.486063	0.432659	0.107661	0.239481	0.077616	0.661069	0.950541	0.148817	0.293615	2.38787	4.36171	0	0.060659	0.181625	0	0	0
	BnaLBD111	1.33822	8.2562	2.48504	41.9869	7.46354	1.23208	7.86784	1.62247	2.73724	3.75705	29.5938	5.89976	2.55064	2.22073	3.96206	60.6547	25.7927	84.0883	53.4597	12.6355	22.0694	3.61028	4.26445	1.27766	0.550892	0.415058	0.18003	0.207877	0.490484	0.0976095	0.393085	0.60215	0.40109	0.495645	0.582709	0.633594	0.909112	1.249	0.380216	3.59453	2.53507	4.14766	0.0823735	0.107569	0.104452	0.0749645	0	0
	BnaLBD120	6.00739	7.97419	3.09871	34.2034	16.6506	5.73497	25.3873	3.78952	27.2479	5.04849	20.0951	6.33231	7.49732	15.0852	20.9919	97.126	56.2171	133.292	78.5888	65.3777	98.1331	19.8658	20.7885	28.4177	29.5812	0.421463	2.85213	9.57183	6.62332	4.52107	6.34033	2.85651	6.17895	5.29757	5.30868	1.75171	5.24891	10.8223	11.2519	33.8349	27.6335	58.3732	2.6094	4.73231	5.6422	12.2831	0.70612	0.0809937
	BnaLBD15	1.81127	4.5993	2.37467	23	4.07239	2.04882	4.7135	3.46021	4.39546	7.07868	4.39038	5.0176	3.81418	4.69949	0.519679	2.14879	1.77018	6.32752	3.00362	0.723292	1.51722	3.15206	2.65738	1.16539	0.496372	0.82959	0.37186	3.23431	1.39644	3.93931	3.00855	2.28812	0.786497	9.2236	6.49775	6.60731	9.73982	7.51874	7.64981	10.9221	4.15605	1.22834	0.432177	8.28534	10.5836	8.08254	2.53597	0
	BnaLBD104	3.29528	8.54154	2.10036	23.8998	8.43143	2.2884	8.83282	3.20883	5.98843	6.56306	5.8848	11.0776	11.1734	10.6876	1.17199	9.4396	2.57469	8.15269	6.0746	2.17712	2.85865	5.91714	5.3319	7.22763	3.32552	0	0.556265	5.03878	5.05996	8.12194	5.63209	6.9069	3.38721	12.4127	9.39533	6.45356	7.18952	5.34516	9.23566	12.2504	2.05995	2.88981	0.324929	9.75319	9.8823	8.30116	5.42317	0.0740767
	BnaLBD106	1.57597	2.82162	1.89572	5.2198	1.97564	0.307142	1.19898	2.18169	3.3824	1.6627	2.92188	4.47444	1.33296	2.36767	0.258887	1.66704	1.51707	0.298188	0.486005	0.381449	0	2.4356	1.84803	2.74388	0.426389	0	1.28133	6.36864	2.73345	1.9585	1.29304	5.24345	2.44217	4.88155	3.64666	4.07352	4.01555	4.78425	1.93678	3.48253	2.12663	1.4357	0.299221	3.21649	1.81488	1.09661	0.300382	0.0849957
	BnaLBD3	1.68921	4.33905	2.53849	38.6249	22.8764	1.896	5.42718	0.100084	0.305704	0.52908	16.1587	16.5227	26.1653	11.7563	3.12253	6.68291	3.77577	13.5314	6.63315	5.91595	9.32769	8.38262	7.68432	0.107897	0.50112	0.828717	5.58425	15.5811	23.0051	5.65252	4.71746	9.45584	20.5996	6.50228	5.39205	5.26175	3.65949	2.7801	2.53855	4.34365	2.24445	0.139987	0	6.05094	2.60698	2.93504	3.91464	0.0640297
	BnaLBD16	0.658517	0.142357	0.420793	9.9454	0.42262	0.307567	0	0	0.320647	0.081235	6.69729	1.5355	1.00137	1.37315	0.109008	0.282954	0.400197	0.365463	0.28054	0	0	4.8978	3.12404	6.0647	4.26588	0.881555	2.40621	9.41979	9.77681	14.6446	23.0425	13.1211	8.38561	1.32383	0.954458	2.08417	2.12129	2.48194	1.59339	0.482598	0	0	0	0.606742	0.54007	0.165365	0	0
	BnaLBD64	4.5944	4.70676	3.02178	20.9448	4.61857	0.076959	1.58337	0.214221	1.74426	1.25172	6.40193	3.06501	2.47166	1.23246	2.12362	8.21575	5.44211	7.94754	6.87989	6.23034	5.68751	3.75007	4.71811	0.624633	0.135596	0.934385	3.16409	7.20672	9.07973	5.39709	3.12286	6.61528	7.22952	2.9087	3.11599	2.71672	1.90067	1.15387	2.3974	3.02506	0.953218	0.298956	0	2.41761	0.739719	0.09539	0.437823	0
	BnaLBD105	0.96919	2.58796	2.27784	11.1156	1.90935	0	0.251867	0.353359	0.14409	0.86452	5.43942	1.08805	0.950375	0.269659	0.555006	0.283094	0.196384	0.671445	0.603102	0.223286	0.254106	2.75248	1.68691	0.417826	1.15477	0	3.97607	2.23855	2.81024	0.109196	0.896354	2.4406	2.49606	3.14432	1.43519	0.675652	0.453715	0.752109	1.04142	0.988419	0.110179	0.314632	0	5.40687	3.15575	6.85866	4.07373	0.286958
	BnaLBD110	0.296285	1.82513	2.39495	0.387827	1.08173	0	0.060953	0	0	0.114119	0.649348	0.0924655	0.325966	0.246558	0	0	0	0	0.150463	0	0	0	0	0	0	0.386687	0	0.215135	0.0942375	0.152218	0.555593	0.84074	0	0.070284	0.326522	0.643199	0.377918	0.0925335	0.319605	0.162004	0	0	0	0.163747	0.052267	0.310955	0	0
	BnaNLP6-1	5.11176	6.04209	4.59624	8.52341	7.14998	18.6145	13.0862	4.57917	1.55001	3.11522	0.796142	2.25002	1.87207	2.94947	2.15581	5.51915	4.55858	4.52341	6.36633	3.7633	3.27884	0.962006	1.45697	3.21698	2.38895	0.3717	0.632349	1.07803	1.24138	3.94521	4.91254	0.943961	1.27588	0.829551	0.971388	1.64889	0.960482	0.35244	0.583932	0.404242	0.811468	1.74695	0.832097	0.183047	0.116168	0.575885	5.3545	0.273397
	BnaNLP6-2	7.65664	7.98307	5.76717	20.563	12.6619	35.0172	30.1374	6.04528	4.46239	4.71526	1.44847	4.67056	4.4844	5.20065	2.61979	10.1181	7.47632	5.88664	9.65453	7.35023	4.17812	3.87746	3.02149	4.31317	3.81625	0.565756	1.03371	1.74196	2.38367	4.6874	5.77764	2.00727	1.6642	2.86747	2.95153	3.75317	3.75751	2.95294	4.43619	4.19913	3.21636	4.0857	0.783263	0.971586	0.323685	1.37279	8.1852	0.871643
	BnaNLP7-1	5.99661	5.39086	12.2681	7.95243	4.37755	6.92063	6.3109	9.61326	4.36468	6.91107	4.76632	2.96977	3.90706	4.81717	9.60544	13.1838	22.2194	17.7172	15.8074	32.8276	28.5418	3.00278	4.54597	11.9463	14.3267	3.89642	3.56975	3.16046	3.81941	4.99042	6.14996	2.17023	3.74103	2.90532	3.63526	3.53869	3.03898	2.56757	2.28441	2.95183	2.51818	7.64416	16.4712	2.0262	1.47125	0.797131	3.95539	10.3979
	BnaNLP7-2	3.99169	3.47544	8.86694	4.64241	5.56717	4.33935	5.1684	5.86993	7.91463	6.29786	2.61483	5.37048	6.33041	6.64715	7.53019	18.3154	17.6471	16.5333	18.6501	23.3276	23.8799	7.33581	9.06706	12.5126	15.8468	8.1722	8.03181	6.0037	9.98736	8.37668	12.7251	8.7302	8.09999	4.84068	6.06709	4.87895	3.9599	4.9419	4.97641	7.26252	8.90948	17.2037	19.078	5.23178	5.16997	4.26785	5.04542	5.31412
	BnaNLP7-3	4.19192	3.45134	12.3627	10.8829	4.75834	9.17223	6.76837	4.58026	4.18162	6.73324	3.89113	3.11502	3.34361	8.27165	8.50535	12.8903	24.0277	18.7167	17.9583	34.5155	24.5577	2.82825	4.20996	8.21663	10.945	2.4777	1.40691	2.85713	3.1125	3.29912	5.56196	1.87573	3.3864	3.14842	4.40538	3.89016	4.08786	4.07616	2.87264	3.15216	2.05449	5.32379	11.4928	3.32164	3.20612	2.48103	4.82155	4.14969
	BnaNLP7-4	4.31244	4.15214	11.9326	6.10501	5.75097	7.32559	9.04769	6.6761	6.2821	9.00957	4.26779	3.58523	3.59565	4.18364	7.14023	18.6839	20.1302	17.7426	19.463	25.1127	17.2111	6.64906	10.0214	9.24104	10.2215	4.85804	6.27156	6.26125	8.93411	6.63414	9.1876	6.78707	8.59299	4.41556	6.4203	6.19839	4.56824	5.99433	5.64029	6.72491	7.51065	8.98911	9.41887	5.7462	5.54828	3.50938	6.96039	7.41994
	BnaTCP16	2.49167	2.04144	1.89384	1.62687	0.894107	0.826994	1.08663	3.78646	2.61942	1.6583	1.59304	0.923153	1.12838	1.66139	2.31536	1.20762	1.87356	1.14033	0.893799	1.78619	2.02475	0.347964	0.467932	0.742349	0.572733	0	1.05188	0.471248	0.592402	0.417287	0.647323	0.373916	0	3.54924	3.88623	3.91695	3.75185	1.13258	3.21505	1.80531	0.928657	2.13361	0.31492	4.3355	4.5336	3.46639	3.35743	6.69118
	BnaTCP39	0.165761	0.147021	0.27683	0	0.162281	0	0.065907	0.297432	0.382508	0.13872	0	0.080379	0.127318	0	0.204611	0.138353	0	0.141255	0.442562	0	0.181513	0	0	0.147303	0	0	0	0	0	0	0	0	0	0.831715	0.669183	0.203445	0.706645	0.0884605	0.436042	0.175053	0.111697	0.15153	0.189798	0.490201	0.725677	1.25372	0.13818	0.950388
	BnaTCP9	3.35639	6.01252	10.5619	8.68519	0.835463	3.60963	6.44703	5.44191	10.4074	23.0099	25.7411	4.90286	5.41197	9.31618	24.8831	21.0173	29.1893	23.3089	17.3194	7.85975	8.2348	32.3695	66.6199	8.24906	7.372	0	7.7439	6.84333	28.0855	6.03646	12.1342	5.1224	7.34639	5.15123	5.62967	17.1682	22.0669	55.3737	5.92675	10.818	4.27733	7.05038	3.612	4.91125	1.18366	0	6.57076	0
	BnaTCP21	14.4617	11.0532	14.3388	17.3377	5.8792	5.68316	8.1216	19.3435	32.9151	46.2353	27.4982	3.07069	1.80998	1.25778	11.4714	9.0677	12.0852	8.34933	8.27044	6.77384	3.01712	9.21031	11.496	1.75547	0.737475	0	0.17379	1.20671	2.41528	1.72232	2.13291	0.654498	1.30621	14.3559	13.1293	12.8642	19.6469	18.7835	33.5918	26.9508	27.098	17.2881	1.57383	11.0004	18.382	24.1748	8.28051	0.178529
	BnaTCP29	13.8913	24.395	32.9159	15.6488	2.0415	5.43474	4.14695	18.5362	18.6125	40.7028	34.2584	2.82028	3.21151	0.139243	13.8737	12.2964	17.5704	9.23352	15.8949	11.8845	4.14051	17.9294	14.3904	0.892944	0.764716	0	0.193457	1.85378	1.57288	7.07672	7.33274	1.61877	1.85273	23.8772	25.5541	17.9695	23.993	29.591	31.7489	19.6963	11.6164	2.65478	1.08163	25.9448	18.6961	8.30326	4.34242	0.299702
	BnaTCP32	8.04527	7.16897	7.78328	6.20782	5.39459	4.92345	12.2876	12.9026	7.74381	26.7811	19.9434	7.8008	6.38171	29.8793	29.3708	4.35267	6.69968	7.38358	4.92972	4.88708	2.18542	10.2275	19.7291	1.62998	0.827149	1.28367	1.6938	5.43587	8.87463	2.29216	7.73144	6.76015	4.47275	2.48172	2.79317	8.50362	9.05256	21.5601	1.72615	3.19562	6.61368	10.4501	3.79678	1.64945	1.67284	3.27593	10.3588	1.32666
	BnaTCP36	1.99493	3.01859	3.42596	5.52556	4.92591	7.48595	4.87779	3.04062	3.45639	4.33038	4.87164	3.25249	3.4401	3.68815	6.69554	4.28565	4.06182	3.37742	4.42335	4.78257	6.78682	3.06963	3.5504	2.96411	3.97005	6.96858	5.34923	2.22724	2.77276	3.10438	3.64596	3.75888	2.96033	2.1427	3.07092	1.98659	1.88336	2.48705	3.42779	3.12774	3.44721	5.27237	5.8716	2.24883	1.94389	0.929796	2.52205	5.63811
	BnaTCP40	9.50308	12.5642	12.1947	4.45642	1.39556	2.13546	5.66946	10.0754	13.8507	20.4179	5.03404	2.51386	1.52519	17.2955	22.4945	3.10966	6.03088	6.65608	3.18053	2.87231	2.55539	16.5904	37.3421	1.28549	1.88659	1.32159	4.5431	5.98489	12.903	4.35948	5.95864	8.7677	8.1289	4.01831	3.98649	12.4815	12.9116	34.2168	3.73833	1.85039	1.78607	13.0412	6.14905	1.99939	0.059197	1.65719	10.8114	1.26611
	BnaTCP45	0.152902	0.197583	0.379865	0.381413	0.65636	1.02769	0.962194	0.301247	0.560945	0.880815	0.715372	0.526226	1.01156	0.12607	0.124025	0	0.378671	0	0.259746	0.2326	0.251264	1.26743	0.834726	0	0	0	0	0.125566	0.403648	0.104426	0	0.12313	0.117728	0.425077	0.136724	0.521949	0.731938	1.30702	1.06202	0.765966	0.266075	0.467137	0	0.0546775	0	0.085002	0.125293	0.0827713
	BnaTCP47	0.315303	2.00595	1.90588	1.03493	0.240982	1.37624	2.03277	0.81905	2.06546	3.54173	0.698549	1.14504	0.966052	1.56609	0.61261	0.271848	0.600145	0.135702	0	0.219626	0	1.28749	1.05204	0	0.126958	0	0	0.350216	0.291627	0.259541	0.24	0	0.235281	1.64431	2.22278	0.509014	1.9568	1.90343	1.84531	0.403217	1.19597	0.453771	6.95368	1.21858	0.47215	0	0	0
	BnaTCP49	24.9915	32.857	36.1813	51.6594	17.1754	20.4327	18.4245	34.1596	59.0035	89.883	73.6073	20.0307	17.1944	8.3738	17.2099	20.3832	23.5726	13.3372	18.3184	11.1188	4.28798	36.7836	25.6949	2.9641	1.68944	0	2.68197	10.1528	10.1154	17.6791	11.6924	8.81673	7.02181	46.4626	44.8395	38.1013	41.1427	33.7146	82.9	61.3667	38.82	20.1636	2.1463	41.7264	45.6824	48.1137	6.0967	0.856277
	BnaTCP51	3.81612	12.9999	14.024	14.5012	2.21976	9.28407	30.2978	16.131	16.69	26.0349	26.7466	21.9515	18.0883	40.3599	36.6553	33.2386	31.0146	31.4977	21.1628	17.4934	14.2681	54.4042	118.965	14.746	22.8916	0	16.3349	19.1832	69.2597	27.2182	46.6073	22.9147	23.4785	11.1081	12.595	25.6531	35.6831	110.066	15.871	27.3629	26.7095	11.7893	19.4714	9.53776	3.70149	0	5.24533	1.14691
	BnaTCP70	7.10449	9.77035	12.9342	9.97216	3.11691	7.10954	11.0818	7.39836	6.49128	17.0408	13.1181	2.22721	1.80934	1.39892	14.1123	3.60396	6.04366	6.1616	5.01791	2.56238	2.36737	5.02057	8.2622	0.270799	0.382012	0	1.47023	1.12073	1.30513	2.6673	2.87033	0.462197	0.664748	8.21082	8.25315	6.12624	5.86608	8.21113	13.0095	9.41829	7.15505	3.43236	0.89172	10.8233	19.4636	11.1634	1.92292	0
	BnaTCP71	8.29678	7.54906	4.88056	9.44297	0.93232	6.46143	7.45771	9.51462	16.1655	21.3551	13.2795	4.44057	4.74062	8.18716	23.517	11.3824	10.7718	6.8324	6.68442	4.88777	5.41242	14.428	23.4472	0.66754	0.72431	0	1.09529	2.42721	4.52949	4.0581	4.20112	2.39304	2.41357	6.81693	6.52023	11.9568	10.9938	31.3772	8.08215	11.4668	19.8727	7.38079	3.27703	7.246	5.43167	3.42191	10.657	12.6176
	BnaTCP20	2.81613	2.37003	7.57788	3.19491	2.51319	2.77937	4.87112	4.12918	4.99946	9.82335	6.0682	7.15243	3.48044	3.46289	2.38189	7.64501	8.45437	9.30148	9.43728	9.909	9.58135	3.14082	2.99162	0.60767	0.731198	0	0	4.94722	2.73999	1.19227	0.66872	2.9837	1.99812	9.25862	7.72482	4.19665	6.57806	4.45141	12.2379	5.55044	2.93735	4.03192	2.07812	6.887	3.91357	1.9366	0.475531	0.166051
	BnaTCP55	10.5793	8.11746	22.3916	8.20399	2.12536	5.08715	11.3514	16.2178	13.7635	27.403	5.81803	8.39629	8.5136	8.24356	11.6685	12.8083	17.5778	13.4851	13.8803	12.0084	11.8031	3.10055	3.58852	0.89354	0.56575	0	1.16464	3.43209	2.7972	1.97426	1.10591	2.77655	1.88679	14.8339	16.3771	10.1035	8.42544	8.84387	23.8661	13.8535	2.28464	3.85397	1.33008	7.72469	2.19828	0.700909	0.698373	0.407864
	BnaTCP14	0.215382	0.873803	0.741061	0.355563	0.853106	0.913852	1.05321	0.314995	0.931192	0.569305	0.536134	1.0317	0.988859	1.7353	1.7444	3.12409	1.62669	1.81239	3.66045	1.34005	1.84856	4.35224	5.71382	2.0186	2.42546	3.48263	0.130763	0.667919	1.45088	1.84948	1.96376	0.712931	2.28574	1.82246	3.114	1.31683	0.510833	0.588926	1.50645	1.33578	0.914989	1.04723	1.03799	0.944063	0.453304	0.526141	1.39068	0.899521
	BnaTCP17	5.50864	8.897	8.51323	7.06528	5.04122	8.7503	16.054	12.6974	9.0896	13.7806	10.5658	4.46158	3.66854	12.7162	7.92883	3.17189	1.97739	3.60927	2.45976	2.63326	7.72222	5.34714	9.02721	21.5724	18.4817	21.6486	16.5914	30.447	25.9855	29.7244	26.1084	28.0782	21.6416	12.3771	12.7962	6.72648	4.16434	2.15801	7.76494	4.41055	4.83024	4.41959	14.885	8.32188	4.61707	3.62566	2.92997	3.43462
	BnaTCP52	0.470094	2.83833	2.64744	1.03495	1.13658	3.67924	3.63175	1.43685	5.50554	4.56029	5.7769	6.05593	8.26326	18.4713	3.23678	2.76044	1.70371	1.71504	3.47725	1.62917	1.41636	8.45709	15.1622	4.70918	3.0788	3.51202	3.38092	5.06666	7.643	3.32394	3.18041	5.50411	5.31602	4.7813	4.789	5.46589	5.01529	5.36946	4.4681	4.91666	5.48406	3.70859	2.35866	3.21152	2.41394	1.3234	1.19456	0.880072
	BnaTCP56	6.92191	8.76489	10.8803	6.95969	9.14521	15.2012	25.4781	13.376	8.27818	13.1715	5.1375	2.68621	2.74304	7.86479	8.4604	4.95303	3.67706	6.38793	5.80448	5.09228	10.2841	4.91432	7.52409	15.5037	21.1529	70.1078	34.6206	38.3195	34.6243	40.9806	51.0401	43.9314	34.8658	13.5823	18.281	13.1985	5.57339	3.21434	8.04341	4.73462	3.77552	4.24063	13.4661	10.4158	6.78575	6.17559	5.31032	5.11169
	BnaTCP3	2.23704	1.00022	2.53954	1.92462	0.166539	0.283527	0.758135	3.18738	0.672906	0.673782	0	0.075787	0.337135	0.396397	0.314435	1.06526	1.05703	1.34174	0.996053	0.65561	2.13738	0	0.229533	0	0.100113	1.5868	1.24743	0.482706	0.161855	0.291627	0.276396	0.672986	0.54921	4.287	4.08781	8.80607	4.31162	0.85644	0.431412	0.327963	0.365519	1.44708	0.313324	5.49683	5.31663	1.91493	0.520317	4.72423
	BnaTCP41	1.34393	1.40228	2.88099	1.14232	0.149172	0.341481	0.362151	2.83539	0.346233	0.656929	0.112049	0.199626	0.0933717	0	0.748538	0.200771	0.712338	0.653949	0.079494	0.608693	1.03845	0.0711995	0.427028	0.189659	0.180302	3.87384	1.81934	0.0956415	0.07243	0	0.0786145	0.612541	0.979995	3.37817	2.33147	7.31357	4.87926	0.66542	0.713153	0.342958	0	0	0.426824	4.38833	2.35178	1.90233	0.792247	3.81117
	BnaTCP22	5.90243	7.50178	5.88563	5.53093	21.4957	12.1741	13.3987	7.82347	4.74598	3.41471	9.87822	10.3302	14.7199	15.3332	5.24187	5.29357	4.7829	5.17943	3.49237	3.85543	4.93785	1.11756	2.41314	2.4692	2.52201	1.79568	0.951815	2.6518	1.68232	2.61184	2.99122	1.47866	1.10566	1.64147	1.59025	3.20371	2.17672	1.27441	1.48734	2.05941	4.89302	3.86456	6.39487	1.05207	2.26959	12.5071	9.27379	10.4892
	BnaTCP28	0.57761	1.01636	0.678262	1.55679	2.38417	2.35959	1.29562	1.00084	0.970726	0.648094	1.00822	1.11699	1.19592	1.23558	0.837082	0.288386	0.433621	0.47366	0.466933	0.530892	0.543752	0.331266	0.473572	0.079413	0.255504	0	0	0.157538	0.416626	0.076788	0.087312	0.12128	0	0.065694	0	0.0454732	0.105952	0.0672925	0	0.0890035	0.977181	1.61089	1.62548	0.127254	0.305691	2.48416	2.5976	1.35573
	BnaTCP67	5.68028	4.90137	5.8922	7.18006	13.7748	14.8047	11.8453	8.17703	4.22818	5.27572	11.7817	8.05635	11.0455	9.94829	4.88935	4.48144	3.14436	3.59529	3.6561	2.6039	4.17497	2.86709	2.96956	3.7025	2.28566	1.83129	1.02448	2.86937	3.28187	2.76706	3.28315	1.92849	2.3237	2.44191	1.4528	2.72462	1.84249	1.60834	3.08683	3.12568	9.44622	5.56431	5.59945	1.89332	2.2931	11.7644	5.42609	9.02066
	BnaTCP69	1.99707	2.49142	1.71556	3.59309	3.82993	4.71174	4.34862	2.56007	2.73266	1.86299	5.83284	3.89715	6.21479	5.77574	1.8583	1.96801	2.35021	3.20054	3.15167	1.68592	2.02639	2.98398	3.20887	2.14661	1.78619	0	0.142654	1.48488	2.14651	5.07146	3.3721	1.27508	1.42321	1.66936	1.39321	0.589559	0.918728	1.24684	1.75899	1.47633	3.19688	4.75501	2.32252	1.63601	2.67806	6.99104	5.48095	1.95666
	BnaTCP6	4.24369	6.85206	15.385	20.8081	25.3873	21.8182	32.1049	6.58446	12.1468	12.3684	14.9523	15.7828	20.1593	38.6556	15.539	7.08412	8.97715	8.61463	7.16366	7.80936	7.00894	7.00123	11.5784	3.38962	3.33658	0.97203	1.69915	3.68954	2.60726	1.72851	2.17669	0.818765	2.56407	7.24469	5.3224	8.10096	7.68898	10.6014	7.58942	10.0863	11.3113	9.50878	5.07027	5.71056	7.02694	6.24092	3.35103	3.55675
	BnaTCP25	8.86798	9.23974	18.6608	45.5913	40.5778	55.1064	56.1465	9.62582	13.8785	12.7125	22.1798	11.6188	11.2218	12.9368	19.624	4.62317	9.86964	7.49724	3.75107	9.11466	13.8912	4.01426	6.28856	0.629804	1.13909	2.38006	0.545135	1.37946	0.971129	0.261589	0.634673	0.670027	1.14821	6.47741	7.66395	10.7052	9.2571	12.747	9.40297	11.4301	7.87135	11.7839	3.1536	5.14123	3.1457	4.68347	3.24562	0.812427
	BnaTCP46	5.95459	7.8301	24.3317	17.433	22.2312	19.9829	34.8126	8.83843	18.6083	16.1038	14.3012	16.0293	18.5224	28.7021	27.8779	12.0401	15.1501	12.9322	9.81662	12.7832	12.8731	11.4432	17.2546	4.77321	6.57488	0.974298	1.34471	5.56419	6.86467	4.68009	5.28589	1.98859	4.97627	7.98803	7.73163	13.0954	13.5354	15.3238	12.2005	15.86	18.4903	13.2395	10.4857	7.85848	8.51856	9.75376	3.58148	4.71863
	BnaTCP65	8.49931	8.22246	15.8875	52.3657	35.7767	73.6984	60.2225	7.24611	10.0748	13.3288	20.3815	9.33439	11.8155	12.1565	23.8676	6.37152	12.8198	10.9975	6.02381	15.0863	19.7469	1.43357	2.57417	0.793929	0.95639	2.05706	1.11847	0.825541	0.685209	0.389359	0.462846	0.691238	1.22256	3.80886	5.31612	7.78941	6.30871	5.48787	3.83229	4.49648	2.19184	8.66998	4.09261	2.38232	0.768571	0.858751	1.33611	1.45505
	BnaTCP34	0.436955	1.60251	3.15411	3.39436	1.75768	4.19963	4.28763	9.91751	16.1189	29.5567	6.94095	2.91093	5.5967	1.0806	1.4989	2.56297	2.26433	1.24756	1.42829	1.31841	0.502908	12.5318	9.31335	0.304434	0.160482	0	0	0.22101	0	0.14641	0.790968	0.33095	0	15.6623	11.0665	11.1205	15.9461	13.4304	31.1421	22.7121	14.4889	5.38283	0.280196	2.39538	0.369549	0.055349	0	0
	BnaTCP62	0.545314	1.81983	1.6535	4.36528	0.752804	4.99808	5.34764	3.50849	5.84408	13.8036	7.72441	5.64281	4.33547	1.25642	1.89197	3.20211	1.50448	1.7206	1.31872	1.33256	0.477973	4.13589	2.46075	0	0	0	0	0	0.074277	0	0	0	0.0825825	12.5062	8.83042	6.34354	10.1938	9.73127	26.6694	22.479	14.0601	3.77647	0.141384	1.37892	0.292533	0	0	0
	BnaTCP30	9.31005	14.5395	14.7915	25.6784	18.5113	24.1289	19.3079	12.5254	12.6618	10.8326	19.9075	20.6356	21.3635	32.9094	15.6942	5.19862	8.90848	9.01756	7.28509	7.52623	10.5268	25.9748	17.4855	7.76103	9.02201	6.08996	3.4627	6.39547	7.17118	18.3223	12.5116	7.19353	5.30079	20.8817	21.5291	19.0033	14.8589	10.8852	14.5761	8.10396	5.67258	11.1816	12.2623	14.7542	11.7708	10.3261	13.9199	14.8856
	BnaTCP75	13.4801	10.4418	11.3738	13.3502	10.978	11.8712	11.042	15.4987	11.9287	12.428	8.44623	8.83304	9.53559	11.5614	13.5182	7.94778	10.4218	9.68532	9.84406	8.17737	11.3607	10.4157	9.54886	6.45209	6.04316	2.26914	3.23669	5.76207	4.80063	9.95983	9.03303	3.50439	4.02535	11.116	10.5656	10.1948	9.63096	8.03941	8.0768	4.3576	3.80624	11.1611	11.9741	8.68722	10.1747	10.0644	9.54242	7.68096
	BnaA2.SPX1	0.955443	1.34383	1.69406	0	0	0.0694775	0.0812595	3.34506	2.18711	1.75382	0	0.0646865	0.496912	0.179116	0.662455	0.897909	0.46644	0.398561	0.966985	0.739384	0.22297	2.02701	1.59375	14.6894	2.3026	0	0.427677	0.342731	0.332515	1.17104	0.968903	0.483205	0.734919	9.79818	3.99617	7.32723	3.83188	0.808782	0.131008	0.109305	0.411191	0.120867	0.210747	1.27805	0.486276	0.277485	1.94205	0.05759
	BnaA3.SPX1	28.4054	7.03267	21.2373	11.069	19.0483	22.3201	17.9152	28.8309	9.62496	8.48327	5.55495	22.8055	27.6692	28.2421	9.07867	25.3775	18.0393	24.3866	22.8246	30.7402	52.15	11.5333	13.4615	235.3	91.6768	17.6	10.8392	8.00175	7.71283	8.32364	9.27088	9.26542	8.18107	81.3139	60.4456	69.281	25.574	16.6219	8.59234	15.0271	11.4678	21.128	8.25348	33.7832	24.0943	15.3984	70.2672	7.08482
	BnaC3.SPX1	11.4282	3.86827	10.6243	4.45228	7.88003	9.83591	8.39981	12.193	5.04729	2.93874	1.44629	7.40298	10.3094	10.7143	7.74308	14.4695	8.99642	11.0058	9.4326	10.3381	25.3958	2.80472	4.25539	84.0425	36.4148	7.50677	4.58894	2.45713	3.20316	2.39858	2.53999	2.25846	2.85439	42.9571	28.6576	32.7629	11.5074	7.19638	4.83971	9.45659	9.87514	10.6019	2.92834	16.307	14.3792	8.92191	30.5688	3.26945
	BnaA3.SPX2	5.69895	3.33232	2.13503	4.90811	5.57376	5.1696	3.84469	5.04139	3.55044	2.05717	3.19464	5.54425	4.18295	4.61519	4.76724	7.54404	6.1679	10.4648	8.2326	7.74177	14.3766	3.70314	5.40861	26.6291	25.6592	12.4432	7.97917	13.1613	13.3248	11.0152	10.3365	7.2575	12.7619	9.40756	6.57499	8.43642	4.37243	3.21509	2.92544	3.76101	5.04799	6.80947	11.7419	3.22147	3.28418	4.88057	12.2511	6.61031
	BnaC3.SPX2	22.711	13.7288	12.6253	13.2361	15.8221	19.0742	15.2963	20.2349	11.6192	11.5134	10.1645	14.5233	16.3227	11.2531	16.896	30.3938	21.952	36.2263	25.1066	27.3923	43.4215	14.3092	17.0183	69.4333	67.7926	85.3184	72.8343	32.857	33.2048	39.2956	33.4691	35.2354	37.4977	32.8909	23.3502	28.2857	13.9785	12.4493	12.5379	12.0106	9.94583	21.8177	30.147	13.3118	10.7764	11.3614	36.3712	17.3796
	BnaA4.SPX3	0.217445	0.140952	0.370753	0.0736205	0.0359588	0.12337	0.0857796	0.19052	0.0569645	0.28828	0	0.165019	0.0964254	0.276486	0.0713295	0.279892	0.134345	0.376302	0.106706	0.1375	9.253	0.067379	0.122958	6.2844	13.9818	1.47866	0	0.437762	0.416574	0	0.171911	0.216001	0.167703	0.176863	0.145782	0.83166	0.391672	1.23753	0.191125	0.082001	0.217024	3.29096	0.35711	0.0432416	0.0786615	1.45319	13.9658	0
	BnaC4.SPX3	0.700751	0.211727	0.595823	0.153087	0	0	0.186046	0.559501	0.271142	0.150699	0	0.204588	0.0465096	0.099153	0	0.301641	0.513267	0.309374	0.229524	0.147418	14.1778	0.206163	0.0750355	2.43293	2.49426	0	0.165202	0.727038	0.841525	1.07594	0.592582	0.695712	1.56638	0.548021	0.363546	0.445476	0.394427	1.24427	0.516366	0.30015	0.606681	1.89011	0.550814	0.267254	0.334732	0.0610705	3.34305	0.0581683
	BnaA10.SPX4	4.91231	7.57804	4.16682	7.32448	7.45628	10.4691	7.39017	6.79244	5.26522	5.92189	7.39051	7.1076	10.826	7.4664	5.28026	6.14213	4.49362	5.43142	6.22509	6.39458	5.67382	10.4483	7.59159	4.28676	5.78106	1.08754	4.12821	6.93418	7.476	4.84618	5.01225	4.7057	5.65122	7.3561	6.08641	8.46777	7.60166	6.6819	5.04458	5.23797	5.19219	6.73038	3.52836	8.50291	12.5914	11.2699	5.60156	5.19144
	BnaC9.SPX4	12.2058	13.3818	12.5202	11.0132	11.0465	10.1538	10.6316	8.51908	7.09355	8.87998	10.9022	7.70072	9.24922	10.9116	10.5099	8.28927	7.9542	9.09487	7.77892	9.34482	9.43281	11.2856	9.68721	13.2576	16.3076	12.1191	10.4481	18.1796	17.0924	14.857	16.7114	13.5929	14.0301	17.3039	11.7316	13.9904	14.8768	9.58075	9.24426	9.24839	7.26502	7.50061	11.5463	12.6041	13.2549	13.0948	9.6946	16.3811
	BnaCPK7.1	9.63997	10.003	7.13089	9.54432	6.89477	8.64307	7.96816	6.69111	6.45749	8.90756	7.96077	7.12386	7.52475	7.82486	7.93661	12.1945	8.04617	16.0153	11.3989	9.1576	21.9937	13.8498	19.7347	13.7629	25.5724	2.86946	7.07494	18.3756	18.2597	18.2281	18.3625	18.1073	11.7989	11.7602	16.0719	11.7344	8.81498	9.64305	11.3148	6.92852	5.57173	11.6295	21.2014	10.0868	5.40985	5.86092	5.134	13.657
	BnaCPK7.2	12.2908	9.32319	9.39617	8.96588	5.41129	6.21738	7.06655	11.7376	7.40879	9.02391	7.5406	6.79946	6.42951	6.66796	10.821	9.00647	7.79768	9.52491	9.27586	8.78347	20.0382	11.296	20.3256	10.7909	14.3602	4.56483	6.55739	12.6787	15.001	16.3557	16.1718	14.144	11.3793	12.2248	14.0614	12.1198	10.0395	14.3789	9.63349	7.43407	8.81122	11.7376	12.3591	11.3429	7.28809	6.25486	4.25671	15.374
	BnaCPK8.1	9.48124	9.66613	9.37095	5.72637	6.50024	8.98968	7.90708	12.6538	9.29808	10.7743	5.94674	6.47753	5.01894	5.64162	17.7809	11.3625	12.5998	13.3623	11.4103	13.515	14.1745	8.7538	11.0017	9.12276	13.5917	4.64692	7.52709	15.6379	18.2354	8.94179	12.8773	16.1578	12.3329	8.13298	8.14351	8.68962	8.56721	8.68251	5.66949	7.67407	11.057	13.6423	13.6719	9.98968	10.1533	9.27978	4.56091	21.8123
	BnaCPK8.2	19.2695	12.1774	15.3684	12.7038	12.6332	14.0768	14.6311	23.5108	16.9025	16.3809	9.80972	13.0861	13.8762	15.7885	22.4776	16.1458	15.5343	17.2641	17.1622	17.8723	20.4978	15.2645	17.3365	13.156	17.3971	10.0809	13.0027	14.574	14.0664	12.5938	13.2676	13.1516	14.2828	15.0344	18.081	16.2078	13.8242	16.5656	17.3306	16.4206	17.2509	19.6179	28.6577	20.683	16.3006	10.8974	9.48921	35.3996
	BnaCPK8.3	22.962	18.2849	20.106	14.667	14.3862	18.7663	20.3844	25.8111	22.4066	31.0589	10.2932	10.1532	10.6288	11.6602	30.6374	21.4271	22.2334	24.9969	20.5046	22.5986	21.6228	18.5745	19.9684	16.3175	22.182	9.99038	16.5786	25.5121	28.8144	21.8582	25.2363	26.1668	20.8663	21.2604	23.2611	18.856	17.7827	16.0411	16.5419	12.5063	10.8175	26.9743	24.8368	19.9988	20.4025	18.0669	11.0168	31.7482
	BnaCPK8.4	16.7601	12.3435	12.9529	9.78554	9.63387	11.1602	13.6	21.2542	14.6987	14.1525	13.0736	13.494	13.4524	15.1784	20.746	14.5332	13.624	15.7416	13.5125	16.1091	19.0169	15.0282	16.7269	13.1679	21.3021	20.7483	17.1162	12.8855	14.4555	10.034	13.8867	15.2123	15.1181	14.4756	16.9902	13.6584	12.8853	15.2267	15.859	16.8874	17.5753	17.2139	27.711	18.393	14.4094	9.44036	7.64715	35.8365
	BnaCPK14.1	0	0.126619	0.0186777	0.309646	0	0.0641238	0.0514328	0	0.0454232	0	0	0	0	0	0	0	0	0	0	0	0	0	0	0.0309644	0	8.18042	9.66395	0	0.0314041	0	0.0270779	1.11145	1.21658	0.0207418	0	0	0	0	0	0	0	0	0	0	0	0	0	0
	BnaCPK14.2	0	0	0	0	0	0	0	0	0	0	0	0	0.0245427	0.0749029	0	0	0	0.114132	0	0	0.0698635	0	0	0.643956	0.457745	461.719	620.543	1.07974	1.12781	0.449647	1.19991	95.9819	90.0173	0.501626	0.608245	0	0	0.0494648	0	0.0139714	0.433568	0	0	0.138801	0	0	0	0
	BnaCPK14.3	0	0	0	0	0	0	0.0197797	0.195785	0	0.774199	0	0.322187	0.154857	0.387884	0.226345	0	0.0655272	0.150885	0	0.0392554	0.187302	0.112492	0.0326601	0.447569	0.559941	366.305	454.602	1.03699	1.14735	0.315819	0.846634	72.5896	68.9515	0.420845	0.49551	0	0	0	0.0227723	0	0.320907	0	0	0.198932	0.0184277	0	0.0430283	0
	BnaCPK14.4	0	0.133373	0.0207042	0.225613	0	0.251878	0.131847	0.0305405	0	0	0	0	0.0279024	0	0	0	0	0	0	0	0	0	0	0.0342947	0	17.3603	22.7273	0	0.0346797	0.0332317	0.0374674	4.25544	4.71131	0	0.0214081	0	0	0	0	0	0	0	0	0.0187239	0	0	0	0
	BnaCPK32.1	10.9267	16.9621	16.1642	11.2741	5.74357	12.9059	9.79679	8.88753	6.49097	12.8102	13.0284	3.3628	4.75709	9.57083	19.9993	3.54285	7.89655	6.07027	5.82008	9.95227	20.5393	5.29569	14.1477	5.28656	5.84666	12.2302	12.3394	5.01571	6.60771	4.69585	2.82605	6.68006	6.32202	2.30595	2.77262	1.14393	2.29886	10.3875	1.57263	2.17317	3.85867	4.10091	22.7893	3.18913	4.75886	2.69264	1.16927	8.18952
	BnaCPK32.2	4.51656	12.5053	6.5778	2.39779	0.503764	1.73965	5.08061	6.17591	6.37655	9.30296	4.19167	1.0168	1.07152	3.404	26.6952	1.61533	1.63271	1.84833	1.38013	1.62616	37.3597	4.13581	31.6521	0.995019	1.85613	4.06008	8.38584	1.12182	3.76201	0.766508	0.539921	1.76915	1.82131	1.0512	1.33072	2.72031	13.4202	35.6159	1.26085	2.12707	21.0125	1.13831	14.3319	1.03504	1.13365	0.390263	0.0738771	0.198076
	BnaCPK32.3	4.37274	14.7471	7.16602	2.74217	1.32905	2.19101	5.21666	7.01398	7.80227	8.98513	3.93108	1.39358	2.02611	4.1352	24.3231	1.99356	2.61793	2.16305	2.0863	2.24444	41.1355	4.75241	32.7034	2.45803	3.66455	2.0382	5.60612	2.14705	5.6356	1.05567	1.61745	1.91748	1.7916	1.38482	1.83143	4.28646	17.0969	52.6505	2.06779	2.56513	13.3976	2.02418	17.5634	1.20771	0.834009	0.458857	0.111497	0.332884
	BnaCPK32.4	14.2284	17.7762	14.125	12.6949	5.14276	14.0084	9.85271	9.8722	8.81767	13.382	14.3532	4.60058	5.99819	9.7075	19.4708	2.91077	5.59931	4.48928	4.46208	6.61578	20.423	6.25469	17.3828	3.83348	3.77846	9.8849	17.6501	5.42381	7.37959	4.70928	4.07688	7.1691	6.09957	2.8129	3.82298	3.05072	6.45678	20.9664	3.26557	3.65889	5.91603	3.16496	15.7691	4.18945	6.3898	2.77116	1.54057	6.11754
	BnaCPK13.1	9.62508	8.56206	8.2061	9.10577	7.75093	11.4341	10.1271	6.40235	7.71631	9.5707	9.53595	13.0086	9.47147	7.87766	4.23466	2.82259	2.11641	1.60732	1.34847	1.80831	0.973637	5.15657	5.03153	0.334637	0.542817	0	0.47899	1.55066	1.81194	0.781265	1.19965	1.13966	1.39289	8.30218	10.5136	10.677	8.65277	8.13209	9.88709	9.46627	9.40161	2.86477	1.1425	9.79084	13.0556	15.61	10.3341	4.79422
	BnaCPK13.2	21.1279	13.8172	13.4276	15.6715	11.0424	18.0658	11.8377	14.1676	13.3955	20.3496	24.1495	6.21981	7.63791	3.06949	7.37772	3.51602	5.84025	1.88446	2.91027	4.07748	1.65146	4.4223	3.2191	0.934843	0.401285	0.706964	0.200728	0.940313	0.941341	0.578924	0.287083	0.149097	0.59875	7.75893	8.37459	9.85874	8.4624	7.75047	11.8034	9.93438	12.6204	2.44357	1.16914	6.75908	6.70614	6.23635	10.908	2.02588
	BnaCPK13.3	7.02626	5.7643	6.00027	5.51222	5.28179	8.48222	6.81519	7.46816	8.88748	12.0392	10.1107	7.9252	7.404	4.99851	4.66112	1.70649	2.42658	1.86005	1.52642	1.46487	1.11535	4.76115	4.60686	1.02174	1.53399	0.573933	0.796765	1.6132	2.54054	2.27031	2.79944	1.67955	1.8947	6.56605	7.40816	8.09029	8.2886	7.19426	9.07021	7.93961	7.34056	3.49051	2.22996	9.51332	9.47213	10.8235	5.3247	0.974324
	BnaCPK13.4	21.8807	13.5311	13.3291	18.8677	11.1016	18.9979	11.2454	12.9983	15.1914	17.3468	26.1612	12.6164	14.1532	7.70473	11.4631	3.01097	5.87571	2.37708	4.02131	5.91896	2.01199	6.98239	5.14997	0.791831	0.718544	0.285734	0.550604	1.01686	1.10162	0.447716	0.456659	0.433885	1.08597	10.9755	13.9169	13.2183	11.3456	10.4251	17.9717	13.524	11.4276	3.57816	2.19521	12.6392	14.2085	12.4397	11.5224	2.73448
	BnaCPK13.5	10.9942	12.9955	11.3643	8.86604	10.1988	13.6077	11.5938	9.99043	13.714	14.9271	15.504	16.1964	15.3947	15.1789	6.59102	2.5751	2.76226	2.29521	2.61463	1.62218	0.983985	24.5223	14.3922	2.94172	3.0811	0	2.84389	4.65797	8.39475	1.75517	2.36803	3.02144	5.89666	9.78539	11.4987	10.2294	8.15288	6.90465	9.24329	9.73429	14.0068	5.6725	3.73054	11.3484	19.6469	23.5574	12.6037	5.89527
	BnaCPK13.6	4.44334	4.19988	4.06757	3.77483	4.47779	5.63401	4.28915	3.67255	6.33272	7.34954	8.08704	7.49956	7.98339	7.36951	3.27417	1.95003	3.62966	2.48374	1.56032	1.98762	0.99627	4.90843	3.79883	2.41753	1.68268	0.983785	0.52711	2.70739	2.1784	2.40157	3.1723	2.05993	1.50318	5.36559	5.84209	5.62798	4.94755	3.69216	6.15558	6.10027	6.33311	2.86056	3.04515	5.29258	4.79721	4.48876	3.59896	6.49331
	BnaCPK30.1	4.4589	5.508	8.99664	9.13461	16.5608	22.0236	16.9005	4.1704	9.91928	12.9882	5.62779	44.6906	29.9226	35.9166	3.13258	4.08158	4.55188	3.49911	5.16052	2.73251	2.13996	14.5547	17.9706	4.06554	3.97734	1.18775	2.97794	4.67521	7.29094	12.2476	15.2064	7.49734	5.24995	0.879657	1.03355	2.27947	2.6489	5.94682	2.22764	6.73645	7.43125	3.92796	0.60232	0.717992	2.24104	0.641303	0.959615	1.22548
	BnaCPK30.2	3.29441	4.12713	6.86954	5.79526	6.66887	10.6617	9.81478	3.18526	5.46541	10.2363	4.71023	14.0427	8.92103	9.37047	1.67585	3.06982	1.38136	1.7146	1.75683	0.855116	0.501975	7.88427	13.1347	0.543095	0.994047	1.55415	2.27529	1.29585	2.39354	2.06022	3.87884	1.86661	1.87435	0.543602	1.57084	1.30763	1.98115	3.36374	1.95863	4.74655	5.41377	1.42297	0.358984	0.132764	0.216644	0.0232951	0.684357	2.46477
	BnaCPK10.1	2.87249	5.43807	3.23171	3.27853	3.508	3.08484	3.74005	4.49574	5.55655	4.09721	3.56289	3.14955	4.66993	4.37034	5.45158	5.47314	5.81512	5.2954	6.03537	6.8545	6.82493	4.8704	4.67247	4.47727	4.76891	1.22378	2.54456	2.94076	3.74519	2.34483	2.13541	2.43823	3.37215	2.7657	2.69105	2.4006	2.65387	2.71375	2.37791	3.01615	3.98953	4.84442	8.13945	2.20876	2.12313	2.45176	2.8077	6.33312
	BnaCPK10.2	5.73476	8.67529	5.94683	4.98335	7.53038	6.85655	6.06962	7.77335	10.4836	9.99508	8.29786	7.42463	7.40538	7.86282	6.53036	3.70332	3.93856	4.26593	4.16564	4.74955	5.91579	3.84495	8.68331	4.08838	2.89434	5.31171	4.19402	3.36505	4.47103	4.85206	4.61524	4.92924	4.21258	5.63523	5.94848	3.96004	5.55703	11.3074	5.50005	5.97125	16.1702	4.44493	6.5025	10.7998	12.2667	9.16094	6.36842	7.31137
	BnaCPK10.3	2.11503	11.0118	4.92808	2.39926	0.892163	1.31875	1.6359	3.82712	7.03858	3.48525	1.06287	1.80427	1.44528	1.03809	15.0846	9.57841	7.4543	7.67598	8.16587	7.46017	12.1599	4.32287	5.65635	4.3347	4.04336	0.616213	1.77132	5.66916	4.48041	3.24761	1.58548	6.07654	3.27369	0.883614	1.01242	1.38725	2.09016	3.80086	1.25525	2.08567	5.37252	7.55098	29.1735	0.661763	0.259808	0.641185	0.723385	7.23611
	BnaCPK10.4	4.52305	9.43839	5.5756	4.52717	7.45329	5.86308	6.58493	7.97953	8.80716	9.78397	7.41296	13.927	8.49196	7.5121	5.84839	4.96989	4.20783	4.35863	3.9515	3.0834	6.36887	7.1267	16.42	3.29136	3.30121	3.4453	1.98854	3.94163	4.13812	5.08166	4.52016	4.24197	3.1658	5.84485	5.51589	4.3959	5.31399	13.1609	5.56349	5.98139	22.4235	3.40197	6.86773	10.2746	11.2498	11.1866	5.22158	5.27752
	BnaCPK24.1	0	0	0	0	0.0212078	0.0400995	0.179064	0	0	0	0	0	0.129671	0.318398	0	0.0355765	0.0802235	0.858909	0.114325	0.265013	0.954355	0.0476302	0.0965732	2.43284	2.8138	1936.48	2558.89	4.65998	4.97666	2.94821	8.52192	398.273	394.256	1.03946	2.76126	0.0174504	0.116147	0.0907341	0.180373	0.0436614	1.10601	0.09149	0	0.553949	0.0197977	0	0	0
	BnaCPK24.2	0	0	0	0	0	0.0195836	0.0794479	0	0	0	0	0	0.0161546	0.034335	0	0	0.207557	0.344937	0.055541	0.0254747	0.308946	0.0462488	0.0778175	1.35707	1.22209	852.286	1142.25	3.09172	3.5229	1.21662	2.90292	153.296	160.217	0.52838	1.16534	0	0.0467892	0	0.0708265	0	0.62285	0	0	0.270037	0	0	0	0
	BnaCPK24.3	0	0	0	0	0	0.0209333	0.0170316	0	0.0325796	0.0169404	0	0	0.0346704	0.110667	0	0	0.0552906	0.254645	0.059511	0.154405	0.367168	0	0.0277661	0.919255	0.481114	806.431	1047.87	1.89505	2.05556	1.1606	2.83023	149.404	152.782	0.442105	0.960592	0.0182766	0.0333209	0	0.0759309	0.0901555	0.871255	0	0	0.337044	0	0	0	0
	BnaCPK24.4	0	0	0	0	0	0.128328	0.147406	0	0	0	0.0552099	0.0265886	0.163651	0.106403	0	0	0.160366	1.23291	0.114658	0.137435	0.981693	0.117474	0.257247	3.68838	4.2766	2414.61	3181.61	6.0846	5.06531	5.07554	11.0651	439.972	448.334	1.73364	3.31683	0.0174928	0.148467	0.0910079	0.201798	0.125647	2.06504	0.0922414	0	0.598455	0.059531	0	0	0
	BnaCPK24.5	0	0	0.0187134	0	0.0222786	0.0773704	0.06839	0	0	0	0	0	0	0.0369095	0	0.0371737	0.055801	0.22742	0.0298552	0.133638	0.368732	0	0.0245502	1.54806	1.07084	1001.52	1349.63	1.91697	1.99163	1.05129	3.20721	175.274	181.936	0.795898	1.31181	0	0.117042	0	0.151784	0.0527486	0.609255	0	0	0.204071	0	0	0	0
	BnaCPK24.6	0	0	0	0	0	0.057736	0.187453	0	0	0	0	0	0	0.16931	0	0	0.0255104	0.613764	0.0545475	0.116444	0.441461	0.107978	0.146384	3.02757	3.44558	1098.57	1506.51	19.6272	22.2069	8.14394	10.804	209.207	223.63	0.692017	1.30571	0.0839197	0.133198	0.063502	0.0170133	0.0499347	0.75065	0	0	0.28149	0.0288171	0	0	0
	BnaCIPK1.1	4.69989	3.80401	14.537	2.56063	4.48024	2.01905	4.05917	3.7929	9.26104	6.55085	2.77265	7.32679	6.11688	4.75011	17.8643	61.5761	95.9739	56.0588	71.9085	81.7402	35.9402	1.60047	2.25779	11.4043	14.8532	3.10278	1.82225	5.80926	1.85112	4.00796	2.13422	1.8131	1.74064	1.57869	2.00918	1.97752	1.27925	3.72528	2.12699	1.9481	5.99714	37.3384	43.0326	0.510394	4.10095	0.876981	7.43129	0.228513
	BnaCIPK1.2	1.73128	2.0759	4.09992	2.03914	2.43958	2.89526	4.10107	2.48242	13.3327	2.88082	0.974253	4.95485	2.60084	3.16558	3.89471	24.4335	16.5592	16.359	22.1595	11.8089	10.345	6.35404	4.59431	6.50991	4.8266	365.106	505.682	5.62059	4.85762	5.55804	6.54884	78.6067	77.9673	2.56007	1.68146	1.63983	2.03994	2.23012	2.7246	5.64834	8.19484	45.0048	10.1803	1.75759	7.50085	2.18872	4.93546	0.114916
	BnaCIPK1.3	2.72126	4.9437	13.4551	1.85111	8.55271	3.87257	5.56024	4.34035	17.3274	6.40842	2.15553	6.05415	4.13165	6.14328	12.9486	72.1531	81.1307	47.1746	75.267	54.5164	20.7029	3.51625	3.34211	99.0445	54.0127	6.04098	9.26674	15.0051	17.0346	8.71156	4.06389	5.30616	15.1116	1.13795	1.46372	1.12495	1.24166	2.04315	3.14405	5.72032	12.7007	52.42	30.6936	0.534976	2.54282	0.500112	4.38322	0.415894
	BnaCIPK1.4	2.13206	2.12083	4.69339	2.12534	2.48691	2.97988	4.73456	1.06973	9.94543	1.3341	0.937173	3.35677	1.8122	1.64261	4.45199	13.4984	6.72429	7.67288	8.17038	3.7655	6.1312	2.59978	2.25181	2.52595	3.99881	241.389	315.633	3.20016	2.5972	1.56604	2.34667	49.2016	50.0742	2.15943	2.24718	1.91625	1.67091	3.07747	1.61397	3.20378	4.7214	43.3831	15.5675	1.00241	2.7273	1.47018	4.31546	0.387047
	BnaCIPK17.1	3.99882	3.26262	4.4858	0.39737	0.118748	0.454265	0.613665	4.31088	7.70931	9.38555	3.66857	4.22445	2.31699	2.43334	10.6705	3.09511	8.27354	1.97911	3.55204	5.10554	2.39752	0.875582	2.27134	3.5949	3.19738	0	0.091389	2.79073	1.20472	0.507892	0.174574	0.327697	1.79549	0.487287	0.256558	0.463251	0.994637	3.77667	0.449226	0.950572	0.128346	1.73504	11.3697	0.264509	0.315623	0.100816	0.391388	1.32313
	BnaCIPK17.2	0.492783	0.837268	1.18428	0.990287	1.26763	1.15447	1.22083	1.08913	1.2007	1.62453	1.94413	3.73808	2.18358	2.49815	0.419808	0.154784	0.46472	0.704634	0.709947	0.425231	0.611288	0.339325	0.760029	0.404533	1.28783	0.186875	0.689214	2.80336	2.08585	0.41052	0.480812	1.03348	2.65003	0.227852	0.236464	0.555186	0.677859	0.976975	0.31199	0.163823	0.184888	2.46893	1.56969	0.0216424	0	0.473679	1.42147	0.103299
	BnaCIPK17.3	0	0.0873125	0.387988	0.524174	0.200008	0.384865	0.377831	0.118101	0.0640345	0.496647	0.563043	1.60466	0.257837	0.563125	1.40953	0.105105	0.039405	0.0857538	0.122232	0	0.132871	0	0.102939	0.187817	0.268454	0.185234	0.0838525	0.432371	0.0424657	0	0.0766395	0	0.182151	0	0.0263268	0.127065	0.066655	0.0638885	0.0253037	0	0.041682	0.0682384	0.247517	0.0447328	0.0217821	0	0.254524	0
	BnaCIPK17.4	0	0.299488	0.211475	0.557281	0.194068	0.516002	0.389493	0.157777	0.495576	0.542217	0.344242	0.324871	0.232793	0.156886	0.250592	0.161655	0.277046	0.454526	0.208179	0.0386609	0.134309	0.102935	0.112254	0.051141	0.135913	0	0	0.0390819	0.194557	0.0419069	0.0772565	0	0.0655735	0.127381	0.187603	0.10288	0.146911	0.103684	0.0786432	0.134436	0.523456	1.52984	0.654214	0.291758	0.29892	0.195288	0.213203	0
	BnaCIPK17.5	0	0.268014	0.574296	0.605425	0.22335	0.742684	0.334869	0.395504	0.142653	0.676463	1.04439	1.44465	0.706322	0.618699	1.70595	0.157676	0.55145	0.904718	0.394375	0.538925	0.13706	0.14034	0.373171	0.180478	0.546293	0	0.25491	0.926781	0.526176	0.670756	0.343479	0.43628	0.627615	0.0352551	0.0265761	0.0261665	0.147258	0.297114	0	0.0547843	0	1.42943	0.416031	0	0	0.251528	0.664225	0
	BnaCIPK17.6	0.305785	1.45198	1.22691	1.73311	0.554709	1.57542	1.37634	0.540143	1.18639	2.97729	2.25434	3.57945	1.62583	1.56542	0.572526	0.104006	0.229953	0.114778	0.081935	0.037354	0.0650725	0.167905	0.104628	0.275131	0.262364	0	0.08435	0.771776	0.23159	0.0808365	0.0374878	0.367078	0.180376	0.0619027	0.0259689	0.198933	0.321547	0.747735	0.127165	0.155645	0	0.342052	0.55228	0	0	0.0616595	1.65765	0
	BnaCIPK21.1	0.309831	1.31225	1.26115	1.41631	1.39717	0.9341	0.974944	0.800682	0.289801	0.796049	2.47152	0.736128	0.517112	1.07467	17.0446	0.609597	0.920894	0.948655	0.377011	1.67935	2.91106	0.103575	0.136546	0.237712	0.131321	2.57051	1.56188	0.21921	0.512472	0.175856	0.297676	2.46646	1.44117	0.0949262	0.0781312	0.222692	0.34017	0.265128	0.129453	0.111307	0.195407	2.06063	0.715115	0.0897252	0.0217289	0.188763	1.80758	4.40213
	BnaCIPK21.2	4.02867	9.23721	8.17347	7.24524	1.10514	2.9552	4.17422	3.18291	3.79472	4.19394	1.45149	1.33468	0.913644	0.109787	0.713651	0.111319	0.373278	0.580547	0.414812	1.02421	1.848	0.256335	0.308749	0.0454417	0.384764	0.179618	0.089234	0.646802	1.02636	0.175594	0.100451	0.336252	1.15395	0.287266	0.312802	0.19164	0.362256	0.349269	0.277734	0.246175	0.372303	0.771228	3.5071	0.173503	0.123674	0.0337097	1.04412	0.268029
	BnaCIPK21.3	0.763168	6.05767	3.93415	4.59589	4.82739	4.83047	4.64703	1.33668	0.96646	2.27867	7.41802	2.56562	2.12738	1.74491	35.7233	1.0168	2.94668	1.30477	1.18122	5.41759	3.76346	0.68824	0.303147	0.376902	0.484803	1.96294	1.89139	0.451149	0.917934	0.26822	0.0437761	2.28325	2.40549	0.147819	0.245231	0.469898	0.882513	0.368308	0.0716744	0.226795	0.443493	2.02862	2.32065	0.105288	0.155371	0.118309	1.90038	4.77188
	BnaCIPK21.4	8.7784	13.9009	12.49	10.098	4.05624	8.75713	9.56158	7.88649	8.66351	8.95821	2.07769	1.72812	1.72259	1.00763	1.61504	0.356405	1.29423	1.03974	0.837063	1.73497	3.6886	1.29415	1.56228	1.25475	1.42816	0.162822	0.499208	1.80049	2.38633	0.876279	0.507378	1.36369	2.58909	0.694989	0.566482	0.937829	0.631834	0.837423	0.810803	0.854352	0.351845	2.02727	6.15335	0.109558	0.22362	0.314128	0.89339	0.960702
	BnaCIPK8.1	24.4236	29.6224	26.3524	35.3272	37.2762	37.4771	37.6437	27.2971	24.6283	27.7013	35.6366	29.7125	26.0499	27.3523	28.9284	17.3808	15.9194	23.431	16.6558	19.4631	25.5779	24.5724	28.3967	42.2191	52.5698	162.406	92.178	87.4716	98.4177	87.7877	86.3121	90.0943	102.694	18.4761	21.4792	15.4779	16.2952	16.5534	14.6886	16.3537	17.5025	24.1364	39.8059	18.4937	24.4862	26.058	20.9126	14.9582
	BnaCIPK8.3	3.44984	6.829	6.12141	9.45478	13.0573	13.903	10.7174	4.91684	7.87043	9.19011	6.55207	9.34628	6.47576	7.0422	7.11988	4.3892	4.07386	5.37779	3.60313	3.87953	6.54741	7.04456	10.4551	12.602	15.6145	24.0521	19.0641	24.11	24.9167	17.5791	15.6831	15.5085	21.9455	6.01418	6.64859	4.17004	4.57016	5.5801	6.22635	5.69888	10.1064	7.53749	18.697	5.07611	3.56595	7.81142	4.23391	4.3218
	BnaCIPK24.1	5.48547	5.87148	7.41935	4.99047	6.72855	6.25928	5.21212	5.81873	8.00736	7.72215	7.57382	6.41287	8.27406	6.73246	11.3885	11.267	13.3932	12.1483	17.6245	18.8887	12.9184	6.78431	8.35566	23.7741	23.9657	4.39102	10.0854	13.7752	19.0027	12.7896	18.2797	14.1492	14.3068	4.70379	5.33328	4.15512	2.67465	1.80608	3.21596	3.45714	6.99502	19.6375	17.2964	7.07342	10.6707	4.96713	7.82619	6.29679
	BnaCIPK24.2	3.38159	5.58848	4.6017	5.19098	7.15573	7.38402	6.60928	3.84845	5.39499	6.08845	8.20573	6.82067	6.98618	8.93832	7.01311	5.31213	7.51537	6.99957	7.48878	9.06816	7.40936	6.19063	7.04236	9.17279	9.69297	3.54277	4.94975	8.80578	9.66623	8.40002	9.21505	7.628	7.59077	3.90484	5.04152	3.86083	3.15313	2.48184	3.07606	3.48403	5.87612	10.6598	6.52289	7.10483	10.0523	6.12637	5.97401	5.46351
	BnaCIPK3.1	0	0.393493	0.509072	0.333929	0.131523	0.788426	0.381378	0.036126	0.0807672	0.110456	0.280974	0.19112	0.141736	0.0480734	0.224865	0.0972723	0.216314	0.0289147	0.0386731	0.156618	0.487151	0	0.0671698	0	0.0822646	0.659177	0.079882	0.307372	0.105887	0	0.114564	0.332224	0.188454	0.243793	0.172036	0.117834	0.179096	0.029729	0	0.126279	0.0337494	0.178553	3.86883	0.814409	2.05567	2.01344	4.57564	0.408215
	BnaCIPK3.2	7.3586	6.83528	7.01857	9.48361	4.26298	4.67282	4.92239	7.23168	5.46058	7.39246	8.07767	6.8414	6.93057	5.26303	4.34136	5.27011	3.76398	3.52043	4.23455	3.08082	2.14457	3.22088	3.96725	1.30336	1.4011	0.453443	1.23216	2.35244	3.15387	6.05464	7.29534	1.40725	2.88145	3.28736	3.41972	2.23162	2.45955	3.84687	3.15588	4.35687	3.60909	3.91622	1.5691	2.88508	2.86345	3.15593	3.47159	17.5654
	BnaCIPK3.3	8.15883	7.77412	10.9694	8.6854	12.1374	14.5073	11.2441	9.18552	18.2067	15.5496	7.93222	19.863	20.8917	16.1355	29.2184	29.7889	31.0269	39.4502	30.1752	32.6985	32.6234	24.8274	27.9278	57.2082	70.9847	27.762	32.4298	52.4702	48.4023	60.9159	56.7884	44.5221	49.2386	15.1811	14.1497	9.48895	9.41909	13.7827	11.1812	15.082	17.9734	24.4094	56.498	9.37744	11.9287	15.6036	32.9849	1.54633
	BnaCIPK3.4	11.148	7.5488	6.82136	23.1895	9.58987	10.0479	8.59947	8.54718	8.62028	9.83039	26.0089	11.7159	11.6072	9.45804	8.48455	8.03311	7.99195	8.8784	9.10693	7.58127	6.18465	7.12074	9.63817	4.15217	4.51617	2.12551	3.01842	4.97351	6.11917	8.95148	9.63124	4.7032	5.55198	5.0697	6.35497	5.66258	5.24153	7.8915	5.23106	6.65267	7.7584	7.64437	9.43155	4.99259	5.80961	3.86195	7.85548	13.2811
	BnaCIPK3.5	5.97239	4.70427	8.98826	5.21805	6.7728	7.61573	7.2988	10.5809	11.553	9.15947	8.29213	14.7957	14.068	9.51181	15.6076	35.4224	32.1521	35.3832	34.3139	30.6377	31.8432	22.7396	21.8038	50.2852	57.7408	25.6664	14.7561	30.0217	25.8725	35.9177	31.4972	24.0315	27.4591	14.0897	11.2859	11.7733	11.318	15.3074	10.3254	13.0156	17.0799	19.3174	37.9444	9.13364	7.94426	5.9524	17.1632	7.10547
	BnaCIPK9.1	0.176419	0.0805357	12.32	0	0.0190372	0	0.0225503	2.69366	4.87153	4.91101	0	0.463618	0.521369	0	11.9818	30.6272	27.7796	21.71	23.8996	20.7362	21.2802	5.02248	12.4147	10.8763	16.7118	6.58771	9.67008	5.39133	5.32668	0.0931348	0.29561	1.46244	5.17152	0.0273368	0.0505325	0.0479263	0.564507	10.4095	0.223797	1.81845	2.47353	7.19731	24.4827	0.171031	0.062272	0.186367	0	0.1233
	BnaCIPK9.2	24.9377	21.5301	27.3747	2.27459	3.4203	6.48027	11.2368	50.8328	55.248	61.1919	4.68243	12.2704	9.93432	12.162	32.6837	37.4287	50.9775	33.2746	41.2071	40.8503	43.1085	37.4373	66.5874	60.029	50.5962	7.74956	17.9893	43.1428	57.7974	19.4343	15.1854	37.7957	41.9624	2.95369	2.58845	3.81273	9.93621	58.6072	0.724347	9.01768	19.2075	27.1434	66.7803	2.67649	2.30149	7.40541	26.6396	0.501084
	BnaCIPK9.3	15.407	11.8995	13.7893	0.627382	1.24295	2.66445	4.65957	32.5934	32.2007	36.4402	1.2948	10.0139	5.76811	4.89694	26.8237	73.3971	59.5244	65.4374	61.1005	41.2321	47.5654	46.299	87.7864	119.59	131.262	4.54618	21.1604	56.4252	76.4769	25.0737	20.7386	46.1998	52.0331	4.55527	3.29662	2.58376	7.2419	52.2966	0.481923	4.42027	15.9935	32.5697	74.2112	0.27415	0.451661	7.09483	15.8552	0.428196
	BnaCIPK9.4	0.469458	0.374557	15.2711	0.0421644	0.0985197	0.0217572	0.0258019	3.55936	13.0066	5.18084	1.05775	3.11355	3.74799	0.779908	19.5654	48.172	39.841	32.5446	40.2332	34.5104	25.2309	29.139	44.0637	23.0847	10.0886	3.58156	3.99458	1.05539	1.84106	3.28509	1.61826	1.26699	2.39955	8.90591	11.0022	4.29639	8.89337	41.9155	14.1567	31.3252	33.9755	20.2811	5.32885	2.61656	0.97784	0.0341457	0	0.0346097
	BnaCIPK9.5	0	0.211129	9.05016	0	0	0.0433637	0	3.90213	11.1859	3.14074	0.162555	2.5276	3.01169	0.562986	13.4505	31.8828	24.1324	28.8847	26.8653	19.4159	24.3316	23.3656	41.1247	27.7841	9.54837	2.95006	7.24741	0.439112	1.06731	3.31217	1.4826	0.751053	1.45945	12.4234	9.84448	2.54774	8.25742	38.0461	9.51527	19.8516	25.6342	21.5365	4.0745	2.60114	0.721877	0.0674275	0.107177	0
	BnaCIPK23.1	10.7641	30.8424	25.5626	9.86606	11.4142	9.35111	10.2452	15.1794	12.2774	14.1564	11.0366	11.3004	11.3861	11.3375	12.1295	11.5944	14.73	12.1191	16.473	18.6267	20.2258	7.59649	8.21585	9.46964	11.6142	6.71781	5.64536	7.74385	7.84487	6.12762	6.8025	7.6326	7.6428	6.01818	6.54584	4.75479	5.19547	6.15113	5.94949	5.92982	9.5616	17.884	7.4611	5.93154	5.69207	2.32898	11.5466	9.41917
	BnaCIPK23.2	0.0534008	0.0829495	0.179923	2.6586	11.1272	14.5677	8.04914	0.298735	0.575234	0.229478	3.89928	4.54927	5.91939	5.2589	2.46965	0.674449	0.936897	1.05289	0.81032	1.61185	1.9	1.06451	0.60112	0.19043	0.115434	0.162383	0.750025	0.066031	0.104262	0.0355219	0.0331594	0.145072	0.17348	0.42482	0.181887	0.305572	0.688648	1.14846	0.0887066	0.706958	1.48065	1.54675	1.27497	0.288284	0.344227	0.165179	0.178948	0.134213
	BnaCIPK23.3	7.86483	14.0838	5.63341	9.43449	4.20269	11.7404	6.81908	1.5199	1.73331	1.38082	1.40733	3.02942	1.87353	2.53212	1.03337	0.665098	0.81615	0.887374	1.03461	2.33202	1.8202	2.44529	1.9576	1.6711	1.57677	118.98	173.836	3.47567	3.35555	0.692749	1.30761	25.4572	25.6564	1.74269	2.06763	0.878059	0.983047	0.947816	1.40374	1.40958	0.660902	1.74367	5.73405	0.897627	0.82501	0.461939	1.88168	2.22241
	BnaCIPK23.5	9.34584	38.7804	46.3233	16.7743	25.4335	23.4963	21.6547	16.7148	12.7346	21.7521	17.9995	36.5853	27.2878	31.146	15.1539	9.2042	13.6809	14.1388	12.6654	19.4901	25.8808	12.2464	12.2276	17.1787	22.9345	18.6456	19.3265	18.9685	23.2831	20.8313	22.9714	19.7998	18.248	8.09567	10.0846	5.69738	7.23606	8.84287	8.86946	9.70919	12.4366	17.9307	21.8235	9.78162	14.2869	5.12058	16.4616	15.763
	BnaCIPK23.6	10.5918	14.3378	10.1434	17.5541	11.1298	15.6026	9.89904	7.83679	7.06521	8.22041	8.85338	13.0689	12.164	8.77941	6.86365	7.68273	10.7092	8.08037	10.7125	13.4632	12.5995	8.63941	7.58802	8.24111	13.3695	99.2932	124.872	11.0134	10.581	7.18539	8.50985	28.2508	26.1354	4.29843	5.07397	3.64799	4.01225	5.17518	4.04386	5.01919	6.05901	8.8851	10.1483	4.28244	5.38616	5.1552	8.52869	10.2471
	BnaCBL1.1	1.59486	8.53402	9.70355	0.946499	0.398767	1.22034	0.961525	7.18473	2.31375	5.04963	0.732248	0.763217	1.07047	1.08227	5.74991	0.701354	0.886416	0.899295	1.00301	0.84161	26.3147	1.94118	27.3715	2.64872	4.58011	103.612	98.374	0.769409	11.3181	1.76021	1.20412	17.0233	21.4234	1.18921	1.475	1.7729	8.36113	53.4309	0.425335	0.612729	4.39604	1.06659	24.2402	0.735958	1.8992	0.366164	0.356658	0.789759
	BnaCBL1.2	5.80397	4.14288	3.07896	0.756534	0.501425	0.468641	2.00112	11.4797	1.49404	1.98336	0	1.74111	1.93024	1.59875	3.89403	0.47799	0.633657	0.619775	1.2218	1.19687	5.04316	0.236062	1.78351	0.879264	0.101026	5.16801	6.23322	0.108016	0.666775	0.130766	0.200414	1.51658	1.06529	0.752041	0.311715	0.846457	0.989124	7.18918	0.182405	0.276338	1.31303	1.11525	12.1279	0.156296	0.341371	0.521542	1.36469	0.238556
	BnaCBL1.3	1.0153	2.7557	2.11245	0.182617	0	0.196753	0.0566535	1.17903	0.626012	1.02492	0.544665	0	0.266079	0.360265	2.55459	0.115625	0.266607	0.604179	0	0.188758	7.10428	0.375228	7.65692	0.112873	2.35076	22.6059	21.6263	0.407551	4.52438	0.351239	0.283969	4.51461	4.78605	0.198753	0.183368	0.414752	1.97619	15.2293	0.062405	0.228985	1.20051	0.15137	4.59086	0.475484	0.246604	0.071915	0.353471	0.380682
	BnaCBL1.4	10.275	6.80305	4.25966	1.83157	2.82775	1.90991	3.90092	6.85051	2.48092	2.84145	0.191126	2.23214	2.5733	0.876125	1.74062	0.851318	0.551531	0.145411	0.530716	0.519972	6.00471	0.457798	8.53345	0.543595	0.955041	8.28468	12.5535	0.611535	2.58797	0.900548	0.501649	1.89996	0.85449	1.01679	0.826949	1.90312	4.3865	32.5164	1.08321	0.799097	2.59076	1.11203	11.4868	0.707448	0.318164	0.601336	1.52445	0.726144
	BnaCBL9.1	5.49875	3.35168	3.47477	0.674254	0.782444	0.875496	0.987952	8.51222	1.45863	1.92195	1.57419	0.480498	1.17687	0.504926	0.49802	0.613347	0.0927495	1.44686	0.338216	0.812717	1.59805	0.231008	0.336691	12.6547	6.4069	2.17247	4.94801	6.55297	5.43324	18.4092	26.3251	5.42553	4.19768	1.35938	1.40701	0.9155	1.6246	0.959353	1.08523	1.31829	0.263362	1.14945	0.313889	2.01904	1.82292	1.54846	0.927551	6.50061
	BnaCBL9.2	11.1036	13.4448	9.47451	11.2149	13.6488	11.3532	12.5579	15.5344	9.5869	12.9914	13.3843	11.6054	15.7492	12.5184	8.16373	4.5382	7.37493	4.56869	4.54441	5.95031	5.82711	8.0647	4.65983	5.1594	2.78435	4.24578	9.60449	5.81184	5.42041	5.40562	4.66656	5.00143	6.64344	10.2802	9.64933	10.1621	9.35315	8.41334	8.70595	12.3831	9.28441	8.67633	5.29457	10.136	11.9369	8.38385	6.48874	3.69517
	BnaCBL9.3	9.77181	6.69785	7.02431	3.99552	4.67988	4.12444	4.08362	15.6623	6.29762	5.45036	5.12028	2.7612	3.09804	2.32317	2.55408	2.15031	1.71128	2.60831	2.0491	2.52721	3.55253	2.10673	2.47989	10.3967	4.17375	3.75918	4.40724	7.2266	6.18891	19.6408	24.3529	6.63314	6.40536	6.85055	6.00715	7.16033	5.57805	4.25371	7.74356	4.49454	2.96884	3.00512	1.27222	8.13424	7.34696	7.12194	5.01724	20.0841
	BnaCBL9.4	7.1225	8.34156	5.33392	6.30208	7.35582	5.43574	4.50357	7.6036	5.19973	4.52582	8.37382	5.4644	9.37514	7.87367	4.15827	2.87887	4.15001	3.66893	1.68308	2.98677	2.92519	3.65532	2.25167	4.73911	2.16214	6.39695	8.57018	4.6834	2.83894	3.30761	2.70224	3.57396	4.11104	4.86742	3.35323	6.03287	5.52487	3.78803	3.7814	3.54916	2.66911	4.0865	1.81797	4.80992	5.42218	6.77469	3.90815	3.66214
Notes: The FPKM values of canidates in 60 B. napus samples were based on the spatio-temporal expression profile dataset (PRJNA358784); Ro=root, St=stem, Le=leaf, Sp=silique pericarp, Sc=seed coat, Em=embryo, Ao=anthocaulus, Se=seed, Hy=hypocotyl, GS=germinating seed, Cap=capillament, Pi=pistil, Cal=calyx, Co=cotyledon and Pe=petal; h, d, s, b, i and f indicate hour, day, seeding, budding, initial…
[truncated: 12 more columns]
