# Supplementary material for: An integrated nitrogen utilization gene network and transcriptome analysis reveal candidate genes in response to nitrogen deficiency in Brassica napus
Source: Front Plant Sci. 2023 May 9;14:1187552. doi: 10.3389/fpls.2023.1187552 (PMC10203523; doi:10.3389/fpls.2023.1187552)
Supplement: Supplementary Figure 1 — Chromosomal location of nitrogen (N) utilization pathway genes in Brassica napus. Chromosome positions of the 605 N utilization pathway genes were mapped on 19 chromosomes. The scale of the chromosome is in megabases (Mb). Chromosome number is indicated at the top of each chromosome and each line represents a gene. The distribution of lines on the chromosomes represents the density of N utilization pathway genes on the chromosomes. [file DataSheet_1.zip › Supplementary data-FTPS/TABLE S12.xls]

## Sheet: TABLE 12
TABLE S12 | Pearson correlation coefficient of small-sacle duplication gene pairs in B. napus.
Gene network	Types of candidates	Duplication events of canidates	Duplication gene pairs	Pearson correlation coefficient based on spatio-temporal expression profile dataset (PRJNA358784)	Pearson correlation coefficient based on LN stress sexpression profile dataset (PRJNA612634)
N uptake gene network	Structure gene	SD	BnaNRT2.1/BnaNRT2.11	0.920592	0.594408
	Structure gene	SD	BnaAMT1.6/BnaAMT1.13	0.0485326	-0.509816
	Structure gene	SD	BnaNAR2.6/BnaNAR2.2	0.908557	0.982696
	Structure gene	SD	BnaNRT2.14/BnaNRT2.18	NA	NA
	Structure gene	SD	BnaNPF4.11/BnaNPF4.10	0.999723	NA
	Structure gene	SD	BnaAMT1.10/BnaAMT1.4	0.956357	-0.802137
	Structure gene	SD	BnaNPF6.2/BnaNPF6.1	0.926389	0.0402435
	Structure gene	SD	BnaNAR2.8/BnaNAR2.5	0.255364	0.0923053
	Structure gene	SD	BnaNPF8.12/BnaA09g10430D	NA	NA
	Structure gene	SD	BnaNPF8.22/BnaNPF8.21	0.775963	NA
	Structure gene	SD	BnaNPF8.8/BnaNPF8.9	0.998116	NA
	Structure gene	HE	BnaAFB3.3/BnaAFB3.1	0.67123	0.852726
	Structure gene	HE	BnaNPF4.12lost	NA	NA
	Structure gene	HE	BnaAMT1.7/BnaAMT1.1	0.998896	NA
	Structure gene	TD	BnaNPF4.7/BnaNPF4.9	0.986919	NA
	Transcription factor gene	SD	BnaMADS042/BnaMADS252	0.950645	0.861347
	Transcription factor gene	SD	BnabZIP11b/BnabZIP11c	0.680818	0.407667
	Transcription factor gene	SD	BnaHHO4.1/BnaHHO4.4	0.842687	0.552286
	Transcription factor gene	SD	BnaTGA4.2/BnaTGA4.4	0.713723	0.277636
	Transcription factor gene	SD	BnaMADS148/BnaC03g57540D	NA	NA
	Transcription factor gene	SD	BnaTGA1.3/BnaTGA1.4	0.926477	0.978153
	Transcription factor gene	SD	BnaMADS252/BnaMADS002	0.815156	0.787221
	Transcription factor gene	SD	BnabZIP7b/BnabZIP7c	0.644995	0.988278
	Transcription factor gene	SD	BnabZIP11a/BnabZIP11b	0.857973	0.683104
	Transcription factor gene	SD	BnaHHO5.8/BnaHHO5.1	-0.356754	0.378055
	Transcription factor gene	SD	BnaHHO1.5/BnaHHO1.2	0.906951	0.971319
	Transcription factor gene	HE	BnaTGA4.1/BnaTGA4.3	0.928263	-0.316962
	Transcription factor gene	HE	BnabZIP1a/BnabZIP1c	-0.400446	0.661257
	Transcription factor gene	HE	BnaBT1.3/BnaBT1.1	0.758392	0.989711
	Transcription factor gene	HE	BnabZIP11d/BnabZIP11g	NA	NA
	Transcription factor gene	HE	BnaHHO5.7/BnaHHO5.4	0.802181	0.902994
	Transcription factor gene	HE	BnaTGA1.5/BnaTGA1.1	0.796884	0.992059
	Transcription factor gene	HE	BnaMADS212/BnaMADS053	0.623389	NA
	Transcription factor gene	HE	BnaHRS1.4/BnaHRS1.1	NA	NA
	Transcription factor gene	HE	BnabZIP53c/BnabZIP53d	0.525995	-0.411714
	Transcription factor gene	HE	BnabZIP1b/BnabZIP1d	0.688941	0.959021
	Transcription factor gene	HE	BnabZIP2e/BnabZIP2c	0.944744	0.590147
	Transcription factor gene	HE	BnaBT2.3/BnaBT2.1	0.929784	0.955147
N transport gene network	Structure gene	SD	BnaSALH2.1/BnaSALH2.2	-0.203046	-0.595773
	Structure gene	SD	BnaNPF7.2/BnaNPF7.3	0.967244	0.917991
	Structure gene	SD	BnaCLCa.1/BnaCLCa.3	0.848417	0.98424
	Structure gene	SD	BnaSALC1.1/BnaSALC1.2	0.981852	0.991761
	Structure gene	SD	BnaNPF5.15/BnaNPF5.16	0.767372	0.718013
	Structure gene	SD	BnaNPF7.6/BnaNPF7.7	0.808842	0.994709
	Structure gene	SD	BnaNPF2.32/BnaNPF2.33	NA	NA
	Structure gene	SD	BnaCLCc.3/BnaCLCc.1	0.974617	0.594575
	Structure gene	SD	BnaNPF5.45/BnaNPF5.44	0.853416	-0.107807
	Structure gene	SD	BnaNPF5.8/BnaNPF5.7	0.812783	0.985776
	Structure gene	SD	BnaNPF5.11/BnaNPF5.63	0.871192	0.943223
	Structure gene	SD	BnaNPF6.6/BnaNPF6.5	0.716928	-0.1008
	Structure gene	SD	BnaSALH1.7/BnaSALH1.1	0.875223	NA
	Structure gene	SD	BnaNPF5.16/BnaNPF5.25	0.683504	-0.849079
	Structure gene	SD	BnaCLCd.2/BnaCLCd.1	0.838417	0.259636
	Structure gene	SD	BnaNPF5.20/BnaNPF5.19	0.555237	0.988124
	Structure gene	SD	BnaNPF7.9/BnaNPF7.8	NA	NA
	Structure gene	SD	BnaNPF2.29/BnaNPF2.30	NA	NA
	Structure gene	SD	BnaNPF5.69/BnaNPF5.70	NA	NA
	Structure gene	SD	BnaSALH1.10/BnaSALH1.2	0.990243	0.98017
	Structure gene	SD	BnaNPF5.12/BnaNPF5.27	-0.192618	NA
	Structure gene	SD	BnaNPF5.23/BnaNPF5.24	0.472027	0.93845
	Structure gene	SD	BnaNPF3.1/BnaNPF3.3	0.823736	0.701265
	Structure gene	HE	BnaNPF2.34lost	NA	NA
	Structure gene	HE	BnaSALH2.2/BnaSALH2.6	0.957331	NA
	Structure gene	HE	BnaCLCb.2/BnaCLCb.4	0.963886	0.667795
	Structure gene	HE	BnaNPF1.9/BnaNPF1.8	0.78581	0.955888
	Structure gene	HE	BnaNPF2.26/BnaNPF2.23	NA	0.418046
	Structure gene	HE	BnaCLCc.4/BnaCLCc.2	0.605699	0.379653
	Structure gene	HE	BnaNPF1.3/BnaNPF1.2	0.876739	0.973301
	Structure gene	HE	BnaSALH3.4/BnaSALH3.2	0.643388	0.989521
	Structure gene	HE	BnaCLCg.2/BnaCLCg.1	0.798947	0.502487
	Structure gene	TD	BnaNPF2.26/BnaNPF2.27	NA	NA
	Structure gene	TD	BnaNPF5.22/BnaNPF5.23	-0.182169	NA
	Transcription factor gene	SD	Bn2R-MYB255Bn2R-MYB045	0.954517	0.987499
	Transcription factor gene	HE	Bn2R-MYB183Bn2R-MYB382	0.722587	0.796777
	Transcription factor gene	HE	Bn2R-MYB382Bn2R-MYB045	0.858417	0.715971
	Transcription factor gene	TD	Bn2R-MYB271Bn2R-MYB270	0.905222	NA
N assimilation gene network	Structure gene	SD	BnaGLN1.5/BnaGLN1.8	0.451398	0.366601
	Structure gene	SD	BnaGLU2.2/BnaGLU2.4	0.833642	0.979456
	Structure gene	SD	BnaGLN1.2/BnaGLN1.1	0.917709	0.809613
	Structure gene	SD	BnaGS2.3/BnaGS2.1	0.995286	0.97177
	Structure gene	HE	BnaGLU2.3/BnaGLU2.1	0.951688	0.996152
	Structure gene	HE	BnaGLT1.3/BnaGLT1.1	0.819701	0.982056
	Structure gene	HE	BnaGLN1.9/BnaGLN1.6	0.775096	0.946638
	Structure gene	HE	BnaGLN1.14/BnaGLN1.12	0.975781	0.966215
	Structure gene	HE	BnaGLU1.2/BnaGLU1.1	0.998411	0.992593
	Transcription factor gene	SD	BnaSPL15.3/BnaSPL15.1	0.662312	-0.352382
	Transcription factor gene	HE	BnaSPL9.3/BnaSPL9.2	0.98546	0.995084
	Transcription factor gene	HE	BnaSPL15.4/BnaSPL15.2	0.893046	NA
Common regulating genes of N uptake and assimialation networks	Transcription factor gene	SD	BnaLBD3/BnaLBD64	0.794847	0.836499
	Transcription factor gene	SD	BnaTCP25/BnaTCP65	0.966198	0.729977
	Transcription factor gene	SD	BnaLBD46/BnaLBD68	0.801162	0.808814
	Transcription factor gene	SD	BnaCIPK17.4/BnaCIPK17.1	0.257482	NA
	Transcription factor gene	SD	BnaCPK13.3/BnaCPK13.6	0.532001	0.312066
	Transcription factor gene	SD	BnaLBD61/BnaLBD111	0.869572	0.782489
	Transcription factor gene	SD	BnaTCP32/BnaTCP40	0.76163	0.490731
	Transcription factor gene	SD	BnaTCP36/BnaA01g10040D	NA	NA
	Transcription factor gene	SD	BnaTCP41/BnaTCP3	0.905407	0.922703
	Transcription factor gene	SD	BnaTCP49/BnaTCP29	0.860904	0.872899
	Transcription factor gene	SD	BnaCIPK24.2/BnaCIPK24.1	0.767521	0.462498
	Transcription factor gene	SD	BnaCPK24.6/BnaCPK24.5	0.999763	NA
	Transcription factor gene	SD	BnaLBD105/BnaLBD16	0.108235	0.845879
	Transcription factor gene	SD	BnaTCP67/BnaTCP22	0.888994	0.398613
	Transcription factor gene	SD	BnaTCP69/BnaTCP28	0.719833	-0.277963
	Transcription factor gene	SD	BnaNLP6-2/BnaNLP6-1	0.954751	0.948723
	Transcription factor gene	HE	BnaNLP7-2/BnaNLP7-4	0.817757	0.930391
	Transcription factor gene	HE	BnaCIPK23.1/BnaCIPK23.5	0.596242	0.302321
	Transcription factor gene	HE	BnaCPK24.4/BnaCPK24.1	0.99985	NA
	Transcription factor gene	HE	BnaNRG2.4/BnaNRG2.1	0.87594	0.828205
	Transcription factor gene	HE	BnaC3.SPX2/BnaA3.SPX2	0.804351	0.176706
	Transcription factor gene	HE	BnaC3.SPX3/BnaA3.SPX3	NA	NA
	Transcription factor gene	HE	BnaTCP56/BnaTCP17	0.862687	0.805104
	Transcription factor gene	HE	BnaCIPK1.4/BnaCIPK1.2	0.99823	0.89747
	Transcription factor gene	HE	BnaCBL1.4/BnaCBL1.2	0.562283	0.340763
	Transcription factor gene	HE	BnaLBD104/BnaLBD15	0.79937	0.533413
	Transcription factor gene	HE	BnaCPK8.4/BnaCPK8.2	0.904335	0.918103
	Transcription factor gene	HE	BnaTCP70/BnaTCP29	0.816187	0.752174
	Transcription factor gene	HE	BnaC9.SPX4/BnaA10.SPX4	0.127964	0.661483
	Transcription factor gene	HE	BnaCPK32.4/BnaCPK32.1	0.913097	0.510415
Note: Pearson correlation coefficient represents the Pearson correlation coefficient between the expression profiles of the duplicated genes. Three genes (BnaA09g10430D, BnaC03g57540D and BnaA01g10040D) were removed from this study by serious sequence deletion. "NA" represent no detectable expression levels. "SE" indicates segmental exchange event; "SD" indicates segmental duplication event; "HE"…
