# Supplementary material for: An integrated nitrogen utilization gene network and transcriptome analysis reveal candidate genes in response to nitrogen deficiency in Brassica napus
Source: Front Plant Sci. 2023 May 9;14:1187552. doi: 10.3389/fpls.2023.1187552 (PMC10203523; doi:10.3389/fpls.2023.1187552)
Supplement: Supplementary Figure 1 — Chromosomal location of nitrogen (N) utilization pathway genes in Brassica napus. Chromosome positions of the 605 N utilization pathway genes were mapped on 19 chromosomes. The scale of the chromosome is in megabases (Mb). Chromosome number is indicated at the top of each chromosome and each line represents a gene. The distribution of lines on the chromosomes represents the density of N utilization pathway genes on the chromosomes. [file DataSheet_1.zip › Supplementary data-FTPS/TABLE S13.xls]

## Sheet: TABLE S13
TABLE S13 | Spatiotemporal expression profiles (FPKM) of four major groups in the co-expression gene network of N utilization pathway in B. napus.
Group	Gene name	Samples
		Ro-24h	Ro-48h	Ro-72h	Ro-s	Ro-b	Ro-i	Ro-f	Hy-24h	Hy-48h	Hy-72h	St-s	St-b	St-i	St-f	Le-s	LeY-b	LeY-i	LeY-f	LeO-b	LeO-i	LeO-f	Ao-i	Ao-f	Cal-i	Cal-f	At-i	At-f	Cap-i	Cap-f	Pe-i	Pe-f	Sta-i	Sta-f	Pi-i	Pi-f	IT-b	IT-i	IT-f	SP-3d	SP-7d	SP-13d	SP-24d	SP-46d	Se-3d	Se-7d	Se-13d	Se-24d	Se-46d
Group I	BnaCIPK23.2	0.0534008	0.0829495	0.179923	2.6586	11.1272	14.5677	8.04914	0.298735	0.575234	0.229478	3.89928	4.54927	5.91939	5.2589	2.46965	0.674449	0.936898	1.05289	0.81032	1.61185	1.9	1.06451	0.60112	0.19043	0.115434	0.162383	0.750025	0.066031	0.104262	0.0355219	0.0331594	0.145072	0.17348	0.42482	0.181888	0.305572	0.688648	1.14846	0.0887065	0.706958	1.48065	1.54675	1.27497	0.288284	0.344227	0.16518	0.178948	0.134213
	BnaCLCb.1	0.496283	0.904009	0.911941	4.40569	1.10265	4.31327	6.95017	0.378957	0.574447	2.54441	0.455659	0.241214	0.295618	0.487863	0.159517	0.556392	0.453834	0.175723	0.480119	0.250202	0.0370306	0.079125	0.0203287	0	0.0478631	0.568851	0.0452557	0	0	0.0221386	0.025021	0.135087	0.06891	0	0.0287792	0.350957	0.40161	0.269491	0.095865	0.224258	0.0861446	0.116339	0	0.0369798	0.0452557	0	0	0
	BnaMADS001	0	0.426778	0.625615	2.24783	1.82993	2.95472	1.42481	0	0	0	0	0.200782	0.131408	0	0.107581	0	0.0796235	0.063233	0.0847395	0	0	0	0	0	0	0	0	0.0915755	0.313976	0	0	0.201189	0	0	0	0	0	0	0	0	0	0	0	0	0	0	0.103371	0
	BnaMADS002	0.832742	2.76233	2.60577	9.28689	11.0258	8.54105	10.2586	0.712079	0.444589	1.19839	1.20628	2.06098	2.09124	2.20171	1.83237	0.609139	0.835727	1.19149	1.2713	1.60126	2.03118	0.0627365	0	0	0.172923	2.005	0	0	0.220824	0	0	0.355365	0.244288	0	0.101718	0.243435	0.578417	0.261464	0.0525985	0	0	0.116419	0.329473	0	0	0.0614005	0.094332	0.277385
	BnaMADS042	2.38122	2.69012	2.30898	10.3875	11.7526	13.0814	18.1527	1.57635	1.50022	1.34778	3.74331	10.6606	7.62635	6.2407	3.13327	1.56487	1.53478	1.46516	2.48389	1.2941	2.91132	0.136592	0.369383	0.182449	0	2.51719	1.74934	0.462349	1.8455	0.29672	0.424751	1.16824	0.941792	0.179187	0.255302	0.39027	0.260545	0.331372	0.0504985	0.775541	0.846789	1.93507	3.98326	0.131258	0.306503	0.814075	1.30917	0.816783
	BnaMADS159	0.252154	0.352331	0.578475	2.22576	0.754533	5.29213	1.24624	0	0	0	1.23335	1.36583	1.07001	2.12432	0	0.10607	0	0.0638805	0	0	0	0	0.068806	0.101694	0.0915185	0	0	0.617088	0.504687	0.195692	0.173439	0.540549	0.714839	0.057828	0	0.050589	0	0	0	0	0	0	0	0	0	0	0	0.0721923
	BnaMADS161	1.55476	4.12289	4.99135	15.8983	18.7913	16.3571	17.5268	1.79783	0.779485	2.8339	5.1018	6.71777	3.73475	6.53937	4.6898	1.13265	1.65608	2.8457	2.59627	2.605	6.88453	0	0	0	0.170363	5.81759	2.59923	0.0904045	0.416197	0	0	1.06786	0.877401	0.247231	0.051583	0.0988572	0.474795	0.062728	0.153496	0	0	0.116655	1.27478	0.0428755	0.0978557	0.499043	0.48333	1.1596
	BnaMADS252	2.00562	1.93325	2.45156	8.45244	7.69454	11.7956	12.8276	1.3798	1.82208	2.12381	1.72438	9.2596	9.43158	7.56103	3.09957	2.273	1.29435	1.27946	1.27506	1.59382	2.77553	1.28845	0.885753	0.526876	0.175323	0	0	1.23881	0.764327	0	0.238496	0.451412	0.901031	0.871104	0.353523	0.629358	0.762581	0.713183	0.360345	1.10321	0.989668	0.804137	4.43515	0.0844205	0.375913	1.80082	1.82618	0.765753
	BnaNLP6-1	5.11176	6.04209	4.59624	8.52341	7.14998	18.6145	13.0862	4.57917	1.55001	3.11522	0.796142	2.25001	1.87207	2.94947	2.15582	5.51915	4.55858	4.52341	6.36634	3.7633	3.27884	0.962006	1.45697	3.21698	2.38895	0.3717	0.632349	1.07803	1.24138	3.94521	4.91254	0.943961	1.27588	0.829551	0.971388	1.64889	0.960482	0.35244	0.583932	0.404242	0.811469	1.74695	0.832097	0.183047	0.116168	0.575885	5.3545	0.273397
	BnaNLP6-2	7.65664	7.98308	5.76717	20.563	12.6618	35.0172	30.1374	6.04528	4.46239	4.71526	1.44847	4.67056	4.4844	5.20065	2.61978	10.1181	7.47632	5.88664	9.65453	7.35023	4.17812	3.87745	3.02149	4.31317	3.81625	0.565756	1.03371	1.74196	2.38367	4.6874	5.77764	2.00727	1.6642	2.86748	2.95153	3.75318	3.75751	2.95294	4.43619	4.19913	3.21636	4.0857	0.783263	0.971586	0.323686	1.37279	8.1852	0.871643
	BnaNPF2.12	1.44818	4.63213	7.40042	16.1349	13.3506	38.3252	37.3246	2.04331	4.44221	4.65778	14.4383	4.96063	7.62998	11.3169	1.01484	1.15289	1.02486	0.343515	1.18761	0.134656	0.0242193	0	0.0288469	0	0.0334289	0	0	0.0367391	0.0325227	0.106985	0	0	0	0.583356	1.10714	1.20323	0.696591	0.259113	4.40756	4.54677	4.60124	3.47182	0.068626	1.65868	1.47325	0.0252022	0.31936	0.154074
	BnaNPF2.15	3.66514	8.23786	4.93604	12.0214	16.6434	27.5809	22.0399	2.60337	3.83266	6.19217	16.0832	8.57026	8.70333	4.68219	0.334707	0.324889	0.0593628	0	0	0	0	1.22558	0.715434	0	0	3.70445	0.52908	0	0	0	0	0.951896	0.439052	0.716498	0.652344	2.175	2.78866	2.10628	0.911668	1.59994	1.11958	0	0.075434	1.44849	1.76675	1.76002	9.81418	0.0775563
	BnaNPF2.28	1.81613	15.2151	25.068	35.4207	142.121	185.995	168.984	3.93287	4.89089	12.3408	14.437	6.64203	4.55502	63.7569	6.26647	0	0.999586	0.270342	0.338839	0.362368	0.056738	4.37894	2.65327	0.0429657	0	0.139207	0.128919	0.714243	0.862511	0.127561	0.160009	0.544363	0.373977	0.14909	0.172866	0.219035	0.263966	0.360339	0.166406	0.636077	1.08529	0.0533383	0.0698991	0.138944	0.391865	0	0	0.157363
	BnaNPF2.29	2.21051	17.9791	28.5386	72.0577	199.421	261.736	203.619	5.50915	9.79236	19.6878	56.4052	32.7146	32.8398	164.472	8.7309	0.490051	5.02831	3.0947	1.97223	6.28266	1.85896	15.7337	15.2789	1.22625	1.0657	0	0	0.525081	0.557251	0.243482	0.23492	0.649064	0.596965	0.0745783	0.278145	0.443963	0.735135	2.43357	1.66891	4.88582	10.9407	3.19196	0.406123	1.32415	2.32059	0.0989735	0.123306	0.27329
	BnaNPF4.4	19.7016	42.8315	23.4808	48.0842	57.2236	51.0968	41.8867	20.2999	10.4519	17.8574	19.5193	21.6623	23.5893	8.17086	14.9721	20.7098	22.141	19.227	23.1714	21.2733	23.7056	15.1406	13.7661	11.0648	18.1461	11.0948	17.79	28.2738	36.2046	7.40073	10.9502	18.1558	31.3025	3.07181	2.74981	1.41639	1.89536	3.84468	2.41769	4.09933	7.62636	7.78794	9.61716	3.76193	6.83038	8.05804	9.57029	7.1303
	BnaNPF5.31	2.23154	4.63258	4.0963	9.25942	4.48304	6.80635	6.49641	0.249748	0.188109	0.266439	0.0784783	0.354379	0.419418	0.229078	0	0	0.034543	0	0	0	0	0.219061	0.130368	0	0	0	0	0.044699	0	0	0	0	0	0	0.215035	0.153024	0.182959	0.243207	0.159737	0.259649	0.539652	0.0669906	0	0.367592	3.87809	5.01396	0.137439	0
	BnaNPF5.47	0	0.0286411	0.063583	3.9179	10.6916	23.1071	11.6115	0.03391	0.0188472	0.0496349	10.3027	3.23931	9.38071	0.422723	0.0400594	0	0	0.087493	0	0.107365	0.085464	1.04123	0.367439	0	0.155165	0	0.0683355	0.500595	0.255776	0.0829451	0.111105	0.434773	0.285208	0.0701455	0.0218781	0	0.0370497	0.179791	0.0221438	0.0119273	0.0639707	0.0581553	0	0.0189256	0	0	0	0.0610132
	BnaNPF5.48	0	0.0806265	1.0387	4.4905	39.6114	51.9626	59.6063	0.0322529	0.0926394	0.0285076	0.064603	0.379344	0.517356	2.59198	1.03373	0.934524	0.720387	1.07829	0.701223	1.67738	3.28422	0	0.026116	0.143472	0.842914	0	0.273076	0.0285866	0.087963	0	0	0	0.105894	0.19932	0.10166	0.0377442	0.0342257	0.05505	0.0407062	0	0	0.165762	6.13265	0.0504571	0.0705314	0.491595	12.1247	0.0547733
	BnaNPF5.67	0.0583046	0.0500715	0.414413	2.21296	12.8573	20.5811	23.8628	0	0.170609	0.0347312	0.393696	0.330825	0.561644	0.530329	2.24756	0.736746	1.84478	2.58729	2.20415	2.31001	4.56391	0	0.0685759	0.0898239	0.4212	0.171951	0	0	0	0	0	0	0.350511	0	0.0256235	0.0468696	0.066045	0.0689005	0	0.0135783	0.0392894	0.54139	15.0212	0.0217047	0	0	0.147883	0.033427
	BnaSALH3.2	0.263344	1.73422	9.9829	4.73783	18.1584	12.2292	21.6847	0.264135	0.332758	1.09855	0.386457	10.3794	8.69136	7.0014	0.028302	1.08568	0.309213	0.0930934	0.279604	0	0.0438324	0.819483	0.178691	2.86183	0.84414	3.94291	1.81692	1.08766	1.1784	8.24966	4.45754	1.79867	1.59073	0.655192	0.879401	0.688414	1.05803	1.41654	0.362573	0.27376	0.122841	0.124377	1.27788	0.631509	0.676814	0.787483	0.157959	0.0431376
	BnaTCP25	8.86798	9.23974	18.6608	45.5913	40.5778	55.1064	56.1465	9.62583	13.8785	12.7125	22.1798	11.6188	11.2218	12.9368	19.624	4.62317	9.86964	7.49725	3.75107	9.11466	13.8912	4.01426	6.28856	0.629804	1.13909	2.38006	0.545135	1.37946	0.971128	0.261589	0.634673	0.670027	1.14821	6.47741	7.66395	10.7052	9.2571	12.747	9.40297	11.4301	7.87135	11.7839	3.1536	5.14123	3.1457	4.68347	3.24562	0.812427
	BnaTCP65	8.49931	8.22246	15.8875	52.3657	35.7767	73.6984	60.2225	7.24611	10.0748	13.3288	20.3815	9.33438	11.8155	12.1565	23.8676	6.37152	12.8198	10.9975	6.02381	15.0863	19.7469	1.43357	2.57417	0.793929	0.95639	2.05706	1.11847	0.825541	0.685209	0.389359	0.462846	0.691238	1.22256	3.80886	5.31613	7.78941	6.30872	5.48787	3.83229	4.49648	2.19184	8.66998	4.0926	2.38232	0.768571	0.858751	1.33611	1.45505
	BnaTGA1.2	1.46346	3.01283	2.23251	11.0821	10.4374	10.4146	12.2677	0.322342	0.459626	0.358928	5.20024	4.2671	4.79072	4.44946	1.21808	0.837649	1.07143	1.01575	1.83947	1.55468	2.72599	0.122677	0.201949	0.0492251	0.670741	0	0.19931	0.476561	0.27633	0.275303	0.234932	0.137661	0.107672	0	0.0619485	0.175717	0.197152	0.38306	0.0312147	0.143591	0.44607	0.387696	4.57066	0.0255529	0.102485	0	0	0.0785647
	BnaTGA1.6	2.56839	7.19796	4.35526	13.4002	9.1721	11.8706	21.5432	0.88931	1.67728	1.59112	5.33702	5.28169	5.34031	5.85634	3.17631	2.57032	3.21436	4.825	3.26223	4.3758	7.33543	1.30956	1.42771	1.65726	3.7931	0.59128	0.644225	1.51535	1.68683	0.344425	0.94204	0.726801	1.88525	0.475	0.431741	0.162956	0.399751	0.653181	0.115784	0.459056	0.952365	2.6959	11.8601	0.142361	1.41792	0.419309	0.056355	0
Group II	Bn2R-MYB209	2.24259	4.1052	8.61969	5.06149	3.63379	2.686	17.9474	2.47452	3.9338	2.77129	2.69994	0.584527	2.55109	5.02223	16.3798	5.89283	11.9388	14.6724	12.1143	24.557	34.8185	0	0.924596	0.841186	1.73944	0	0	0.0933715	0	0	0.155175	0	0.0922005	0	0	0	0	0.071645	0	0	0.545798	26.7374	5.58341	0	0.0448156	0	0	0.179261
	Bn2R-MYB270	0.468474	0.940093	1.95425	4.49103	11.672	5.19145	19.4446	0.464593	1.08758	0.573472	0.460538	3.08349	2.87941	12.0798	11.5203	16.7043	19.3711	18.6978	25.3671	29.3245	19.7662	0.833553	4.36069	4.44198	9.26779	0	0	0	0.46092	0.626611	0.90429	0.183979	0.569917	0.425009	0.119315	0.19292	0.0843894	0.150453	0.280618	0.119871	0.419781	14.7175	11.5734	0.106674	0.0775812	0.0482798	0	0.149953
	BnaAFB3.1	8.63386	7.41763	12.2741	9.36181	11.3125	12.0252	14.7176	7.96201	7.96274	9.94402	10.97	6.29326	7.80595	6.01455	13.094	20.0741	16.6538	18.1654	21.7237	16.6258	13.5449	5.45164	5.49162	5.64418	8.31231	2.9887	1.78319	3.83391	4.35038	4.62525	4.54427	2.46815	4.60159	6.91437	7.55952	5.85848	5.96351	3.20397	5.95059	5.02653	7.04781	10.9891	10.7063	8.73231	8.8004	4.72593	4.58577	3.62282
	BnaAFB3.2	5.62641	6.44384	10.2193	6.74254	7.24873	6.30243	6.05457	7.55596	7.57332	11.0797	6.40095	3.55945	4.26679	4.64879	12.1004	15.9576	17.6413	21.0115	17.8126	21.3212	17.4202	4.86781	5.01729	5.67586	7.86179	2.01505	2.14495	3.05148	3.0885	2.60838	2.80667	1.14516	3.86083	6.1149	5.89622	6.75319	5.77736	4.28892	3.47023	3.85172	6.2074	10.4569	12.8277	6.72309	3.70144	2.77519	5.93189	3.34563
	BnaAFB3.5	18.9865	14.3399	21.6101	12.7248	18.0159	16.4531	22.1629	19.3487	15.9978	18.5858	13.5494	8.67333	9.66969	11.5906	20.5279	27.8279	31.3058	38.8817	29.5583	39.093	32.6032	8.02313	8.31543	5.48846	12.3074	9.40503	5.24705	6.54279	5.42694	3.41607	5.22703	4.02576	6.94369	14.865	13.9657	15.2933	13.6777	10.8109	9.46749	8.45593	8.85118	20.7412	25.6443	14.0769	7.59605	6.4947	8.9237	10.0676
	BnaCIPK1.1	4.69989	3.80402	14.537	2.56063	4.48024	2.01905	4.05917	3.7929	9.26104	6.55085	2.77265	7.32679	6.11688	4.75011	17.8643	61.5761	95.9739	56.0588	71.9086	81.7402	35.9402	1.60047	2.25779	11.4042	14.8532	3.10278	1.82225	5.80926	1.85112	4.00796	2.13422	1.8131	1.74063	1.57868	2.00918	1.97752	1.27925	3.72528	2.12699	1.9481	5.99714	37.3384	43.0326	0.510394	4.10095	0.876981	7.43129	0.228513
	BnaHHO2.1	4.24167	2.98977	3.84684	11.4624	13.0501	5.35701	11.2668	2.13375	6.33024	2.63795	7.32722	9.40738	11.7255	15.6152	4.48933	19.7857	15.6421	25.0084	24.1129	19.7265	35.5874	3.93914	7.37751	19.2783	11.6542	8.92019	5.69644	4.61432	5.16695	8.50587	8.44497	5.90831	6.09438	6.20645	4.34675	5.58882	2.91196	4.50509	2.70264	2.29628	7.67692	10.6563	14.5088	1.80732	1.4691	1.9709	2.02601	2.03143
	BnaLBD120	6.00739	7.97419	3.0987	34.2034	16.6506	5.73497	25.3874	3.78952	27.2479	5.04849	20.0951	6.33231	7.49732	15.0852	20.9919	97.126	56.2171	133.292	78.5888	65.3777	98.1331	19.8658	20.7885	28.4176	29.5813	0.421463	2.85213	9.57183	6.62332	4.52107	6.34033	2.85651	6.17894	5.29757	5.30868	1.75171	5.24891	10.8223	11.2519	33.8349	27.6335	58.3732	2.6094	4.73231	5.6422	12.2831	0.70612	0.0809937
	BnaLBD46	5.51786	7.12864	7.84541	50.8669	15.2953	7.78627	29.3047	5.78221	37.626	13.3398	25.3984	4.9858	11.479	21.4255	38.4538	96.654	80.6227	205.639	83.8983	96.3629	186.65	19.023	28.6868	40.3087	52.7114	2.17789	2.06997	11.3816	8.21608	2.98623	2.35343	1.26418	8.56846	3.19525	4.32043	2.21907	6.54824	16.4283	9.89967	28.4975	35.5763	91.4348	26.6977	5.41781	7.94351	16.7426	3.73852	0.356657
	BnaNAR2.10	0	0.241714	2.40151	0.309227	1.18444	0.968313	0.556736	0	10.3027	0.513703	0.405004	3.79974	9.8409	6.43213	78.961	21.5729	46.8291	34.7646	41.7176	82.2424	86.9983	1.3432	2.99281	1.75768	1.17989	0	0	0.123591	0	0	0	0	0	0.460701	0.202346	0	0.175098	0.092683	0.346205	0.0852757	4.92973	52.35	35.2865	0	0.144276	1.17311	0.272291	27.7257
	BnaNIA1.3	21.1581	38.7054	76.876	71.3108	20.7578	23.6449	16.8305	41.1816	18.2819	8.33612	115.691	17.0938	34.5194	46.3977	144.59	198.019	299.853	264.476	432.781	324.137	192.963	11.7757	12.8009	7.28751	10.8274	12.4642	11.3802	43.179	37.1056	19.4708	24.7361	11.4927	34.4776	21.6556	18.7233	2.718	5.6524	5.70671	6.21539	11.6891	47.8411	81.1955	121.569	4.51268	4.51433	2.15293	3.4361	0.996326
	BnaNLP7-1	5.99661	5.39086	12.2681	7.95244	4.37755	6.92063	6.3109	9.61326	4.36468	6.91107	4.76632	2.96977	3.90706	4.81717	9.60544	13.1838	22.2194	17.7172	15.8074	32.8276	28.5418	3.00278	4.54596	11.9463	14.3267	3.89642	3.56975	3.16046	3.81941	4.99041	6.14996	2.17023	3.74103	2.90532	3.63526	3.53869	3.03898	2.56757	2.28441	2.95183	2.51818	7.64416	16.4712	2.0262	1.47125	0.797131	3.9554	10.3979
	BnaNLP7-2	3.99169	3.47544	8.86694	4.64241	5.56717	4.33935	5.1684	5.86993	7.91463	6.29786	2.61483	5.37048	6.3304	6.64715	7.53019	18.3154	17.6471	16.5333	18.6501	23.3276	23.8799	7.33581	9.06706	12.5127	15.8468	8.1722	8.03181	6.0037	9.98736	8.37668	12.7251	8.7302	8.09999	4.84068	6.06709	4.87895	3.95989	4.9419	4.97642	7.26251	8.90948	17.2037	19.0781	5.23178	5.16997	4.26785	5.04542	5.31412
	BnaNLP7-3	4.19192	3.45134	12.3627	10.8829	4.75834	9.17222	6.76837	4.58026	4.18161	6.73323	3.89113	3.11502	3.34361	8.27165	8.50535	12.8903	24.0277	18.7168	17.9583	34.5155	24.5576	2.82825	4.20996	8.21663	10.945	2.4777	1.40691	2.85713	3.1125	3.29912	5.56196	1.87573	3.38639	3.14842	4.40538	3.89016	4.08786	4.07616	2.87264	3.15216	2.05449	5.32379	11.4928	3.32164	3.20612	2.48103	4.82155	4.14969
	BnaNLP7-4	4.31244	4.15214	11.9326	6.10501	5.75096	7.32559	9.04769	6.6761	6.2821	9.00957	4.26779	3.58522	3.59565	4.18364	7.14023	18.6839	20.1302	17.7426	19.463	25.1127	17.2111	6.64905	10.0214	9.24104	10.2215	4.85804	6.27156	6.26124	8.93411	6.63413	9.1876	6.78707	8.59299	4.41556	6.4203	6.19839	4.56824	5.99434	5.64029	6.72491	7.51065	8.98911	9.41887	5.7462	5.54828	3.50937	6.96038	7.41994
	BnaNPF5.10	0	0.271681	2.16783	0.320187	3.14495	1.9521	3.00292	0.0314144	5.86996	0.225307	5.32556	7.69163	8.35311	6.52502	9.14342	33.9719	46.8752	30.2845	40.0399	62.364	32.9635	10.3687	7.45594	25.6162	26.0182	0.144288	2.79477	17.6398	8.1657	9.75563	8.79655	3.78225	6.36969	0.883232	0.453495	1.04202	1.30583	1.89292	0.445108	5.14463	14.6273	29.6662	39.1292	0.198579	0.307933	0.899701	2.10247	0.163397
	BnaNPF5.8	0.150743	0.380956	3.46701	3.08637	8.77004	14.7784	14.6174	0.354361	3.74365	2.78645	13.9816	10.7523	10.9368	13.8976	18.4455	37.6656	54.7191	31.024	43.9913	55.4562	25.907	11.3583	7.2073	23.4784	11.1552	0	0.811033	5.46531	2.7651	5.34054	2.8994	5.19754	1.66762	1.07218	0.546751	2.16872	1.90762	3.2429	0.427738	1.93249	7.78492	14.4959	2.00521	0.0363099	0.173102	0	0.0842818	0.0266337
Group III	BnaSPL15.1	0.18502	0.0913428	0.156188	2.63833	2.56807	1.77377	2.32791	0.296137	0.329576	0.266443	2.39099	3.42523	2.99563	1.1488	0.0828315	0.945359	0.235246	0.209714	0.526869	0	0.0527155	1.31717	0.71653	0.0635195	0.0654525	0	0	0.113167	0.224827	0.52425	0.187158	0.245111	0.067789	5.79057	3.40484	3.16305	5.73367	7.81558	6.04195	7.50716	1.8738	0.511079	0	0.260661	0.181854	0	0	0.0568993
	BnaSPL15.2	0.27743	0.143702	0.540601	0.639173	0.330205	0.166763	0.141581	0.118444	0.963174	0.41229	0.121527	1.94146	0.949217	0.991551	0.0715325	1.64308	1.22413	1.69598	1.91289	0.972152	0.486391	3.18982	2.6104	0.140366	0.465864	0	0	0.336997	0.213612	0.482653	1.19705	0	0.347898	3.99193	2.26963	4.08716	7.00336	8.56568	4.13295	6.4101	2.57878	1.02322	0	0.263414	0	0	0.387296	0
	BnaSPL15.4	0.534367	0.288763	0.332903	0.917828	1.35454	1.28667	2.00393	0.397601	0.730114	0.254	1.47875	3.14722	1.5996	1.6825	0	2.42402	0.842514	1.10282	1.3076	0.330039	0.0454858	6.42358	6.62795	1.5321	1.28581	0	0.113658	2.26913	2.8458	2.06204	3.71212	1.04541	1.77563	10.0551	6.69438	6.57808	9.12618	8.58911	7.71535	9.53428	3.51292	0.67237	0.18605	0.707749	0.15152	0	1.33614	0
	BnaSPL9.1	0.663086	0.132113	1.24761	4.26763	1.11272	1.89867	1.61947	1.02801	2.50095	4.02712	4.93181	6.11013	4.69445	1.52856	1.37662	7.42071	8.62276	3.86027	6.77637	6.25129	2.70162	6.25936	3.82479	0.26624	0.165697	0.408678	0	0.116481	0.0979888	0.104087	0	0.061372	0.0788225	21.3509	16.0041	18.5998	28.8943	17.9199	34.584	17.3712	4.59877	1.11979	0	1.05193	0.369046	0	1.29369	0.146575
	BnaSPL9.2	0	0.102279	0.339971	0.292687	0	0.07126	0.171537	1.15396	2.59545	3.55334	4.2542	5.9168	3.9704	0.908419	0.269535	1.10695	1.5934	0.823537	0.961344	1.4711	0.116944	6.50277	4.54878	1.35733	0.990786	0	0.694165	3.3451	2.47119	2.88227	1.18355	3.14202	1.61416	18.2884	15.7882	13.8284	16.1303	12.7939	22.1804	18.9522	7.0449	0.437267	0	1.2035	0.338927	0	0.125756	0.0356073
	BnaSPL9.3	0.216758	0.257983	1.44447	0.94112	0.219094	0.288159	0.342002	2.07217	6.80853	7.6982	9.88236	16.745	11.7976	2.35165	1.45211	3.61497	4.74561	2.62405	2.01147	2.89766	0.0425828	23.9501	17.3091	8.9788	7.68912	0	1.98546	6.97072	4.98928	12.5732	6.40599	8.07378	2.58343	39.9345	37.0324	34.2112	40.0458	38.2243	59.5384	46.9102	23.8118	0.577472	0	2.51218	0.960723	0.0379371	0.127582	0
	BnaSPL9.5	0.437592	0.140544	0.646239	1.05584	0.626127	1.51486	1.28785	1.4364	1.21102	2.51996	3.34925	3.37568	3.37614	0.36369	0.415828	2.49688	4.11745	1.09995	2.11128	2.21828	0.599469	4.43586	2.72498	0.701956	0.383321	0	0	0.683522	0.333282	0	0.0473594	0	0.412114	13.1428	9.95608	10.6967	15.72	15.8637	19.449	15.3435	4.0022	0.590601	0.0525325	0.837676	0.0954005	0	0.380599	0.035456
	BnaTCP34	0.436955	1.60251	3.15411	3.39436	1.75768	4.19963	4.28763	9.91751	16.119	29.5567	6.94095	2.91093	5.5967	1.0806	1.4989	2.56297	2.26432	1.24756	1.42829	1.31841	0.502908	12.5318	9.31335	0.304434	0.160482	0	0	0.22101	0	0.14641	0.790968	0.33095	0	15.6623	11.0665	11.1205	15.9461	13.4304	31.1421	22.7122	14.489	5.38283	0.280196	2.39538	0.369549	0.055349	0	0
	BnaTCP62	0.545314	1.81983	1.6535	4.36528	0.752804	4.99808	5.34764	3.50849	5.84408	13.8036	7.72441	5.64281	4.33547	1.25642	1.89197	3.20211	1.50448	1.7206	1.31872	1.33255	0.477973	4.13589	2.46075	0	0	0	0	0	0.074277	0	0	0	0.0825825	12.5062	8.83042	6.34354	10.1938	9.73127	26.6694	22.479	14.0601	3.77647	0.141384	1.37892	0.292533	0	0	0
Group IV	Bn2R-MYB045	0.233457	3.45019	5.13872	26.7158	39.7898	33.2893	93.6482	1.81442	6.3144	2.31991	18.657	23.3307	36.3768	37.6462	23.5317	23.8871	23.5902	34.3627	28.4435	31.5355	49.1262	0.269879	0.863173	2.696	9.92732	1.52686	2.905	0.776262	0.35428	0.920256	1.27929	0.0967945	1.56842	0.252316	0.203266	0.294672	0.384412	0.394598	0.15504	0.208509	0.466314	30.9395	64.6723	0.0425954	0.180782	0.060945	0.306429	0.584455
	Bn2R-MYB271	0	0	0.158386	0.190068	0.606419	0.456735	0.779026	0.0587165	0.0846608	0.0363035	0	0.0472558	0.408855	0.713137	0.96539	0.163493	0.671389	0.605583	0.85768	1.07524	0.671518	0.058049	0.222356	0	0.201175	0	0	0.060985	0	0.080458	0.056633	0	0	0	0	0	0	0	0	0.0221481	0	0.906548	0.652016	0	0	0	0	0
	BnaAFB3.4	26.2313	18.9604	27.5984	24.1284	31.1822	28.9816	39.6733	27.6548	17.5626	24.4763	18.2046	13.9647	16.5139	16.4865	29.816	35.0523	32.8353	42.2685	35.5513	38.0401	34.6095	15.5878	15.5724	13.6648	20.8824	14.6137	11.646	10.9645	12.3898	8.84413	10.5451	8.54095	12.5414	22.2179	22.8209	20.4174	17.3087	14.7548	13.9254	12.7655	13.8302	22.9473	26.3473	20.5695	14.3476	11.343	13.5592	16.5495
	BnaAMT1.10	36.3626	98.0456	97.7911	5.47746	2.52741	14.3815	16.5325	28.8595	55.5832	31.8333	6.97256	20.0377	36.3674	14.9246	187.895	142.901	142.542	73.0706	112.477	112.929	102.556	39.929	34.797	31.5125	16.3353	0.35704	0.931729	0.893797	0.596724	0.759587	0.497676	0.286307	1.37034	28.1349	28.8062	23.4088	24.6571	24.1934	28.9919	54.8539	70.0373	69.2044	107.991	9.42496	2.21912	1.47059	0.112253	29.3127
	BnaCLCb.2	0.370803	0.750009	0.664215	1.78469	4.89229	7.4909	7.90655	0.215093	3.29555	0.202372	2.139	3.00752	4.28658	6.89634	2.40896	12.0034	11.386	14.878	12.0722	10.8543	7.87389	2.26033	2.50881	2.04646	0.873045	0	0.433478	0.455474	0.32874	0.117162	0.102604	0.698283	0.293216	2.04377	1.62301	0.362553	0.512301	0.810808	1.72379	3.15613	4.3488	9.05992	0.339129	1.88423	1.25913	0.0881919	0.355073	0.0804421
	BnaCLCb.3	0.132038	0.0564575	0.728842	1.00886	0.26331	0.65097	1.20923	0.308053	0.302738	0.139699	0.267252	0.0687805	0.0699753	0.0271321	1.69001	2.90943	1.77665	3.30157	2.02861	1.19219	0.465234	0	0.0184593	0.0960935	0.0480445	0	0.379091	0	0.022964	0.196499	0.535018	0	0.0495249	0	0	0.0138592	0	0	0.0135531	0.0801261	0.450682	0.265605	0	0.0123675	0	0	0	0.0181254
	BnaCLCb.4	2.12983	2.2957	0.935891	5.56724	14.9768	22.655	18.2527	1.29099	6.16882	2.87147	4.28079	7.79312	9.5069	27.996	3.88477	25.6462	19.9906	32.4559	26.9443	22.3745	20.5583	4.67548	4.42377	4.85158	3.30816	0.100175	0.285137	1.03437	0.238682	0.462371	0.15543	1.11238	0.232979	3.66701	1.70003	0.460494	0.553535	1.02169	2.49652	5.87336	7.50349	17.6218	2.03344	1.53179	2.00436	0.0681195	0.089895	0.327424
	BnaLBD56	1.90788	2.3447	0.440491	6.14896	0.909488	0.223609	0.897023	1.66985	1.75391	0.622113	3.29429	0.388166	0.353899	0.722525	1.42872	6.14314	1.28251	9.22161	2.49633	2.06426	6.16259	0.206392	0.107726	0.243731	0	0	0	0.69042	0.221033	0.117963	0	0	0.443634	0.300164	0.0814075	0.139642	0.16861	0.094657	0	0.221164	1.27752	1.86455	0	0	0.143244	0	0	0.168927
	BnaLBD61	8.17895	8.45325	2.39497	7.2516	1.24837	1.1429	1.95725	2.21038	6.59552	0.684418	5.54036	1.03939	0.725135	0.728027	1.42154	14.6366	8.28314	43.0496	15.4244	5.47377	19.2173	0.102161	0	1.23039	0.690268	0.498713	0.429001	0.655815	1.02484	2.8032	2.37646	0	0.446251	0.304042	0.151111	0.299912	0.276686	0.316132	0.078936	0.698909	1.78949	8.5572	0.407801	0.254109	0.0823195	0	0	0
	BnaLBD68	4.12082	3.19666	1.67962	10.8028	1.8728	0.576243	1.51405	2.25586	2.31573	0.450547	7.71347	0.761566	0.878706	1.70711	1.30304	7.71498	2.8235	21.3239	5.62233	2.88991	11.8458	0.405259	0.206535	0.79716	0.138793	0	0	0.797332	0.659554	0.693464	0.38214	0.486063	0.432659	0.107661	0.239481	0.077616	0.661068	0.950541	0.148816	0.293615	2.38787	4.36171	0	0.060659	0.181625	0	0	0
	BnaNIA1.4	9.8466	15.5	34.2731	29.8785	5.46215	8.60332	5.82234	16.8363	7.09236	2.86254	39.7079	5.54856	10.9178	17.9321	50.9554	77.7742	129.304	85.4036	158.619	134.849	45.7069	3.64394	4.39132	1.88862	3.32377	5.81768	5.40715	7.86235	10.34	4.37931	6.92646	4.02645	9.77392	5.51928	5.59942	1.23778	1.50591	1.96731	2.25372	5.24035	29.8545	12.9231	40.8073	2.63594	2.50404	0.468537	1.3171	0.48265
	BnaNIA1.6	31.3112	48.3327	89.9178	55.5521	12.6493	13.8532	9.84399	49.5668	20.0471	21.2985	183.169	30.1578	67.3434	85.7098	159.683	339.028	566.021	412.51	606.138	588.269	244.103	129.044	94.6163	131.638	176.094	4.08326	7.43593	15.3723	23.2687	7.13196	13.5551	4.67668	23.3581	15.2493	14.8733	2.81325	3.34884	17.8633	3.20782	10.25	50.3244	40.7492	96.2712	2.57686	2.0226	0.757834	1.43155	1.27025
	BnaNiR1.6	2.32221	1.61772	6.94755	11.5351	3.73247	3.6793	3.11841	4.67932	18.9006	3.51422	22.4299	18.4261	21.2521	21.2854	48.9855	95.4794	91.4259	80.6004	102.48	71.5392	40.4059	8.16246	7.62756	15.1351	13.2849	0	0.298465	1.05045	1.2092	7.06539	6.15569	0.522752	0.88824	0.668964	0.275122	2.13262	3.70796	6.60838	1.62162	11.0661	21.8594	26.4808	3.74745	0.270266	0.240174	0.209773	2.11749	0.215931
	BnaNPF5.56	0	0.368459	0.497997	2.47273	3.81191	2.2876	5.37986	0.094595	1.10777	0.250001	2.65684	3.1132	2.80207	3.0627	9.54492	8.57072	13.3846	15.0394	12.3195	17.4885	25.1134	0.0291962	1.36136	5.08549	11.1468	8.8481	4.44864	0.971036	1.44542	0.111753	0.554383	1.26991	2.57802	0	0.0211799	0.100393	0.127303	0.343283	0.0404116	0.0541133	0.184981	3.4637	27.4591	0.109674	0.124261	4.18642	2.72928	0.055306
	BnaTGA1.1	1.17371	3.98131	2.6334	30.225	27.5038	16.9168	33.9926	0.736132	5.07761	1.5311	2.54894	6.02538	8.20406	12.216	6.49029	12.3399	9.90467	14.3647	13.1045	14.2948	14.8343	4.19839	4.92495	18.6223	21.2347	4.24841	8.36648	13.6186	14.9203	3.0566	3.47166	9.37364	11.9007	0.63934	0.695361	0.896477	1.03665	2.41701	1.09086	2.74822	5.28714	16.6021	32.673	0.694142	0.282026	0	0.0599945	1.58561
Note: The FPKM values of canidates were based on the spatio-temporal expression profile dataset (PRJNA358784); Ro=root, St=stem, Le=leaf, Sp=silique pericarp, Sc=seed coat, Em=embryo, Ao=anthocaulus, Se=seed, Hy=hypocotyl, GS=germinating seed, Cap=capillament, Pi=pistil, Cal=calyx, Co=cotyledon and Pe=petal; h, d, s, b, i and f indicate hour, day, seeding, budding, initial flowering and full-bloo…
[truncated: 12 more columns]
