# Supplementary material for: An integrated nitrogen utilization gene network and transcriptome analysis reveal candidate genes in response to nitrogen deficiency in Brassica napus
Source: Front Plant Sci. 2023 May 9;14:1187552. doi: 10.3389/fpls.2023.1187552 (PMC10203523; doi:10.3389/fpls.2023.1187552)
Supplement: Supplementary Figure 1 — Chromosomal location of nitrogen (N) utilization pathway genes in Brassica napus. Chromosome positions of the 605 N utilization pathway genes were mapped on 19 chromosomes. The scale of the chromosome is in megabases (Mb). Chromosome number is indicated at the top of each chromosome and each line represents a gene. The distribution of lines on the chromosomes represents the density of N utilization pathway genes on the chromosomes. [file DataSheet_1.zip › Supplementary data-FTPS/TABLE S14.xls]

## Sheet: TABLE S14
TABLE S14 | Low-nitrogen stress expression profiles (FPKM) of four major groups in the co-expression gene network of N utilization pathway in B. napus.
Group	Gene name	Samples
		L-1d-CL	L-1d-LN	L-3d-CK	L-3d-LN	L-5d-CK	L-5d-LN	L-12d-CK	L-12d-LN	R-1d-CK	R-1d-LN	R-3d-CK	R-3d-LN	R-5d-CK	R-5d-LN	R-12d-CK	R-12d-LN
Group i	BnaA10.SPX4	2.35945	2.44624	1.76847	2.90297	1.75059	4.13039	2.48423	2.42816	7.05967	6.73212	5.53309	7.38732	2.78712	7.68187	2.41203	5.60605
	BnabZIP4a	0	0	0.174428	0	0	0	0	0	3.56879	4.28273	2.79448	2.96421	0.536792	1.71472	0.183812	1.60158
	BnabZIP4b	0	0	0.148802	0.393487	0	0	0.530217	0	3.70532	3.61066	3.55435	2.95613	0	1.56098	0.0978575	3.50036
	BnabZIP7a	1.5754	1.89799	2.52836	1.30354	2.77602	2.4131	3.54576	1.11221	19.9782	21.0999	19.3954	17.8724	2.2968	11.3358	1.06269	10.232
	BnabZIP7b	0.56467	0.953089	0.861244	0.572793	1.51789	0.370041	1.74634	0.348635	8.81779	10.0447	8.88981	10.0292	0.149918	6.186	0.644234	3.79773
	BnabZIP7c	5.56972	4.97474	9.71451	4.9127	9.10923	5.38265	15.6916	3.96834	51.7186	60.8364	50.0416	51.4332	5.50622	35.2425	5.01312	28.8472
	BnabZIP7d	1.20494	0.833124	0.848688	0.782334	1.67449	0.623785	3.25213	0.482343	7.27223	7.1315	7.46813	7.41366	1.11238	5.06688	0.938833	3.87629
	BnaCIPK1.1	26.6616	11.3404	14.8433	14.2427	21.1375	20.5422	19.9549	18.62	1.75831	1.86459	1.49492	1.15509	11.0079	1.56535	16.8898	1.20102
	BnaCIPK21.2	0.6612	0.550375	1.26777	0.751651	0.735247	1.07928	1.19714	1.63212	11.0758	9.19736	10.2904	10.6072	6.70074	9.45271	6.23536	7.97119
	BnaCIPK23.3	0.511007	0.312412	0.670855	0.273373	0.44696	0.204258	1.00906	0.617683	9.20351	10.6559	9.5228	10.1726	10.6694	10.9492	5.45833	6.02887
	BnaCIPK23.6	7.71733	7.35486	7.23664	6.91627	7.61971	8.0948	7.79159	10.8828	19.1068	23.0433	16.8669	19.8837	13.8862	22.392	9.39397	12.0805
	BnaCIPK3.1	0.250955	0.207617	0.123771	0.292799	0.187507	0.107453	0.205001	0.157421	2.14668	1.59339	1.53227	1.99364	0.180221	2.78427	0.416213	1.46318
	BnaCIPK3.3	20.1618	18.712	17.8956	20.4181	19.2722	18.8336	15.2	20.6941	2.34619	2.72781	2.60391	2.33037	10.1143	2.93316	8.93523	3.15713
	BnaHHO1.3	0	0	0.050133	0	0.0822996	0	0	0	3.86214	1.96654	2.72941	3.43034	0.531831	3.81994	0.247919	0.413225
	BnaHRS1.1	0	0.0295053	0	0	0	0	0.033568	0	2.48332	1.73847	1.81312	2.21932	0.336571	3.25414	0.122392	1.50088
	BnaHRS1.2	0.0814058	0.122251	0.0919086	0	0	0.066837	0	0.0482191	4.6863	5.37006	7.05611	6.51912	0.186478	6.35865	0.342487	1.70784
	BnaHRS1.5	0	0.0325057	0	0.0647951	0	0	0.112537	0	0.556905	0.840585	0.924133	1.07355	0	1.03635	0.0404998	0.393186
	BnaHRS1.7	0	0.0648948	0	0	0.052432	0	0.22114	0	0.485093	0.671917	1.01077	0.507946	0.0863896	0.887062	0.143669	0.641964
	BnaLBD16	2.5376	0.903341	13.084	0.649345	5.21459	1.46349	1.55607	0.709301	39.3101	32.05	58.7644	37.2876	6.89458	40.2974	5.75033	7.124
	BnaMADS102	0	0	0.224845	0.254328	0	0	0.323588	0.0866487	2.849	2.35621	2.71089	3.85186	0.304524	2.50803	0.180445	3.148
	BnaNAR2.2	1.7919	1.53612	1.87978	1.53575	1.45561	0.900179	8.03978	2.43787	74.3024	85.8811	44.6918	101.025	2.05644	93.3546	2.2227	41.1301
	BnaNAR2.3	1.67332	1.60867	0.855561	2.10326	0.790904	7.19482	2.18006	2.10381	90.1664	82.4908	60.0068	112.526	5.77597	144.028	4.35933	64.349
	BnaNPF4.13	0.566511	1.65593	1.09518	0.810616	0.578288	1.59878	0.573276	1.32379	10.1726	11.7425	6.95223	12.2776	3.00198	10.5081	2.70029	10.4199
	BnaNPF5.11	0.313343	0.0437997	0.33596	0.219127	0.252754	0.110744	0.27088	0.520035	3.45014	3.55174	2.95799	3.87	0.430784	3.41316	1.50627	4.05613
	BnaNPF5.12	0.587138	0.340166	0.783059	0.657958	0.31574	0.717033	1.08713	0.806074	2.7547	2.82754	2.39535	2.51745	0.582707	2.80389	0.795729	3.20225
	BnaNPF5.29	0.0933415	0.116249	0.481679	0.213463	0.165656	0.153109	0.806808	0.348384	8.5701	9.64715	10.1854	5.82678	1.76599	6.49598	1.98728	8.27638
	BnaNPF5.30	0.0817387	0.156696	0.281126	0.164057	0.233974	0.203228	0.271269	0.305369	5.99384	5.5949	5.07081	6.13313	1.18059	6.2641	1.7644	6.5276
	BnaNPF5.32	0.0609229	0.0688226	0.0691009	0	0.0246355	0.0267536	0.130821	0.0222008	24.3149	20.0124	17.5269	19.1811	2.64068	21.9049	3.68475	24.6566
	BnaNPF5.37	0.0685405	0.171128	0.0362623	0.134923	0.0792361	0.121726	0.26475	0.0486306	3.59428	5.0547	5.34661	4.31808	2.00428	3.8716	3.02946	3.32088
	BnaNPF5.48	3.11177	3.87725	2.43848	2.71531	2.74155	3.21953	2.37907	3.27525	22.709	27.3687	31.3798	23.5565	0.235501	23.1078	0.115497	26.5152
	BnaNPF7.4	3.19902	2.38488	1.70395	3.37499	1.48144	23.7087	3.47195	4.7882	246.783	196.715	264.456	270.052	0.939939	269.633	1.96862	258.513
	BnaNPF7.5	4.44013	3.36039	2.32867	4.26284	3.18642	21.7689	1.71114	7.372	281.191	205.732	308.995	291.527	1.24703	303.191	2.57699	318.429
	BnaNPF7.6	7.60742	4.19071	6.75669	4.28319	5.59382	3.36973	11.971	6.07425	78.0191	57.3525	91.1786	80.5849	0.836833	93.749	2.43769	93.8199
	BnaNPF7.7	7.45072	3.01867	6.0545	4.8109	4.03443	3.72559	4.90777	9.39387	42.1424	36.606	50.5537	47.1651	0.594385	52.1688	1.55158	49.7511
	BnaNRG2.3	1.73346	1.87843	1.54266	2.98301	1.63785	1.34315	1.44214	1.39221	4.6666	5.82808	4.75871	4.93062	2.38375	3.16701	3.20907	3.88869
	BnaNRT2.10	0.0432466	0.0346906	0.201359	0	0.0676394	0	0.0702369	0	68.6763	116.686	78.7392	77.7436	0.34662	139.849	0.393912	65.2139
	BnaSALH1.10	0.0454324	0.0389408	0.139416	0	0.174589	0	0.178486	0.03271	48.3687	38.472	109.712	49.7848	0.0509332	39.5644	0.0451575	32.901
	BnaSALH3.2	2.02309	0.942261	1.44009	0.631985	0.717676	0.537286	0.297688	0.517741	84.6157	49.6259	134.11	75.8626	1.54926	83.8123	2.62376	43.136
	BnaSALH3.5	13.4403	38.2628	18.7501	18.9569	6.29129	22.5821	5.95442	13.3962	58.3638	56.7486	105.653	67.3714	10.4767	60.0975	8.73599	39.2976
	BnaTCP3	2.27176	2.12514	2.75964	1.41606	1.48146	1.51685	1.49044	1.46628	5.61821	6.70955	8.77806	5.67098	0.248477	5.03237	1.19924	5.41277
	BnaTCP30	12.6026	10.0053	9.5117	11.5556	9.93671	11.3303	8.95244	9.63417	18.1594	18.3422	16.7753	17.7111	9.45684	18.1182	9.54585	12.9608
	BnaTGA1.1	12.9488	8.4848	8.92556	10.4167	7.78858	11.1592	9.54473	12.201	31.7307	35.3814	31.1699	29.3605	7.25928	30.9688	6.94889	21.3705
	BnaTGA1.2	1.96085	0.88299	2.09767	1.57829	2.01209	5.03614	1.53568	1.95943	22.6891	21.7657	17.7103	20.6083	5.1046	30.9155	4.07786	20.8058
	BnaTGA1.3	1.22444	1.59939	0.8116	0.793964	1.01823	0.813014	1.34444	1.08233	5.1461	7.03542	7.43643	4.32978	4.93754	7.19829	3.861	5.07968
	BnaTGA1.4	1.19567	0.876741	0.73417	1.21827	0.952287	0.658864	2.22588	1.75187	9.18645	11.324	12.3626	9.26262	4.14938	11.9279	5.30779	8.05168
	BnaTGA1.5	6.95655	5.1773	4.97299	5.27075	5.30894	5.72731	5.45116	5.55232	32.9531	36.5803	33.4563	30.5684	8.8369	35.3575	7.35487	18.9255
	BnaTGA1.6	3.869	2.06196	2.10461	2.74894	2.44724	1.8918	4.14376	3.81893	24.4408	27.3267	21.4239	23.7535	5.69735	23.3634	6.48053	27.5703
Group ii	BnaAFB3.2	14.1535	16.5427	10.668	26.9342	10.5146	23.0032	8.38172	15.3741	8.29815	4.4553	4.75808	7.04177	8.72732	7.2003	6.02181	6.39719
	BnaAFB3.5	24.0756	27.3873	18.0719	27.519	16.6123	25.6149	13.0829	25.8207	13.9174	15.3333	15.9647	14.3317	13.6796	13.6784	12.9157	14.407
	BnaAMT1.11	1.3451	3.86768	0.879753	1.98344	1.28823	5.80581	1.01137	3.72728	0	0	0	0.0198578	0.0353596	0	0.0166927	0.0208444
	BnaAMT1.12	4.46988	2.62509	5.09195	2.86111	3.44919	2.96367	12.9713	7.85001	11.6343	13.6547	9.6904	14.087	4.64255	12.7244	3.89561	8.53487
	BnaCIPK21.4	1.248	1.10719	1.44854	2.52668	1.52092	1.69882	3.07587	3.32922	10.6653	8.3484	9.58418	10.2025	9.35825	9.78507	8.86057	7.82755
	BnaCLCa.4	41.8113	46.3098	45.3022	31.6713	35.1771	32.745	12.7444	22.5093	8.52129	8.90418	7.95092	8.49798	3.56309	7.5079	4.72116	3.10243
	BnaCPK13.3	6.05807	9.48498	6.26062	7.85459	9.23091	8.93817	3.77505	4.95826	4.23874	4.38185	3.95844	4.51599	4.01581	4.37436	3.98257	5.42363
	BnaCPK8.2	12.7491	16.1051	13.3435	16.5297	12.9788	14.4603	9.68191	15.9801	10.7088	12.0092	13.209	11.7952	10.5245	11.6544	9.96142	11.2533
	BnaGLU1.1	137.849	234.67	186.802	132.601	174.558	177.976	26.4687	145.565	0.328989	0.187792	0.185203	0.223589	0.365162	0.194246	0.159589	0.192232
	BnaGLU1.2	139.978	213.4	181.398	148.593	171.613	185.907	38.3153	161.002	0.120398	0.138033	0.125603	0.115522	0.281999	0.00370707	0.135602	0.00493644
	BnaGS2.2	150.776	196.951	210.384	119.531	168.053	184.087	50.1679	120.74	7.57898	8.11751	5.47349	8.21928	2.32069	9.3961	1.5762	6.34217
	BnaGS2.3	435.693	511.307	541.672	255.022	296.414	526.876	40.9203	243.942	11.0751	12.1093	10.0714	10.7282	2.60896	12.6048	3.40199	9.89994
	BnaLBD61	12.8165	20.3228	8.78644	7.96193	3.25389	14.5857	1.17573	8.48994	6.27855	5.06422	3.63104	3.88696	0.627819	4.95802	1.00369	2.32794
	BnaMADS212	0.152992	0.137107	0.172594	0.28067	0.533133	0.386295	1.05355	0.759464	1.78542	1.25683	0.980986	1.52708	0.62911	2.39082	0.802701	1.87208
	BnaNLP7-2	14.0163	21.709	15.1912	18.5142	12.0554	23.7316	9.10407	19.8463	10.6847	10.0363	8.35347	9.93111	6.60307	9.66497	6.97685	11.6081
	BnaNPF1.3	10.5099	24.2759	15.3658	11.4228	17.0297	16.1562	7.02788	9.98054	2.22043	3.15679	2.54414	2.30332	5.3765	2.03295	3.51608	2.40927
	BnaNPF1.7	21.8341	43.4005	24.9734	18.4032	20.7531	34.641	10.6903	33.1663	1.0269	1.68788	1.02954	0.630892	1.07706	0.880081	0.473148	0.625843
	BnaNPF2.19	27.2563	46.0625	35.6444	25.8006	31.2368	45.891	19.3581	24.3348	2.36006	1.84138	1.69933	2.39257	6.44129	2.27631	1.44242	2.06657
	BnaNPF3.7	7.90966	11.3011	8.26698	10.0555	6.48657	12.8189	2.36328	8.16231	1.95345	1.31272	1.08087	2.23653	2.43213	2.09163	6.60022	1.30105
	BnaNPF4.14	2.72443	1.40245	3.17582	0.921359	2.13714	2.34074	2.06836	1.65218	13.3572	12.8628	8.85462	11.4424	12.8041	8.85061	6.04367	8.08379
	BnaNPF4.6	7.10526	10.804	2.5144	3.96556	1.39182	17.4157	0.0302706	7.40445	0	0	0	0.0202693	0	0	0.016171	0
	BnaNPF5.23	5.95412	10.2206	6.87122	9.53672	7.22897	8.53224	3.12208	8.46332	0.0474183	0.0553135	0.0251351	0	0	0.228691	0	0.0392459
	BnaNPF5.24	1.90131	6.13441	2.95451	5.88573	3.74437	2.27062	0.763176	4.53076	0.0369453	0.0594137	0.0774644	0.0785639	0	0.0687741	0	0.0766831
	BnaNPF5.34	0	0	0	0.0255557	0	0.0399294	0.0233495	0	0.977492	0.354201	0.615074	0.764341	0.473714	0.805025	0.348048	1.06557
	BnaNPF5.40	12.3049	21.788	14.2198	15.326	12.5741	24.3456	11.0608	20.6911	6.25769	6.42183	5.47172	6.40285	5.1922	6.95198	6.86043	7.20106
	BnaNPF5.51	16.9402	24.1025	13.246	6.88453	14.271	20.2953	7.60855	15.299	2.7722	5.34385	2.96811	3.14567	0.636905	2.48909	0.114831	7.67324
	BnaNPF5.66	0	0.064076	0	0	0	0.290478	0.055268	0.059199	2.81364	1.94061	1.56573	1.8002	1.96908	2.7059	1.44722	2.27452
	BnaNPF6.10	33.4561	35.7437	38.4076	26.3444	23.5748	54.3114	11.8321	28.4791	0.769031	0.63216	0.282416	0.592901	0.233649	0.549613	0.643794	1.11083
	BnaNPF6.11	52.4765	53.9856	47.0024	30.9057	30.3274	47.4037	10.1079	35.0587	0.241949	0.255386	0.155369	0.303124	0.348433	0.185116	0.306849	1.05848
	BnaNRG2.2	6.83393	17.0432	7.72464	13.7172	7.68496	10.3632	2.27402	5.13533	3.88191	2.69252	2.94129	4.34384	3.74577	3.87725	4.20773	3.45773
	BnaNRG2.4	20.4305	29.9505	22.7516	23.7829	20.5535	30.2057	12.1335	19.3653	13.6743	15.4099	16.3264	15.7021	11.186	14.8133	13.4551	12.5577
	BnaNRG2.5	12.2547	27.18	11.7538	20.859	14.7128	17.1112	3.5522	9.9016	6.71256	5.29798	5.51205	6.16617	8.36331	5.75636	9.63652	7.23161
	BnaSALC1.2	5.33385	6.88063	4.38352	6.33694	5.36015	9.28006	3.42901	6.2406	0.262065	0.153213	0.0651563	0.0711009	0.318804	0.141553	0.484887	0.442499
	BnaSPL9.2	0.7408	1.80079	1.17865	1.96566	1.33561	0.998895	0.568422	0.871316	0.0448718	0.0620238	0.0908423	0	0.163205	0.0306741	0.0870986	0.10334
	BnaTCP20	19.6129	21.1377	13.3793	20.0209	12.5624	26.8737	7.3541	18.5978	4.67806	7.05026	4.83225	7.63671	2.42367	4.02556	2.20749	5.58927
	BnaTCP21	26.7383	43.5837	19.85	43.8638	23.8243	56.261	7.28704	21.8592	8.83959	10.8329	5.67731	13.1771	3.23178	10.2967	3.54746	7.77904
	BnaTCP32	16.2502	46.2004	15.3406	44.9301	10.5605	41.0894	2.24548	10.5362	6.96817	12.415	4.00462	8.31565	1.68938	8.78614	2.80897	4.13685
	BnaTCP47	3.00822	8.0883	0.934226	3.35826	2.97422	5.98851	0.599205	3.14065	0.240005	0.996352	0.800844	0.996687	0.978372	0.917381	0.351216	0.820845
	BnaTCP49	38.0916	70.6933	25.5039	42.0945	32.4605	52.6662	4.52053	24.8771	15.1772	27.7086	12.0088	19.4833	4.36471	15.7354	4.61313	16.7551
	BnaTCP55	18.3487	32.3029	18.464	22.5509	13.9145	31.05	7.05897	19.7551	6.98438	10.506	8.18735	9.98099	2.35676	6.78238	2.53534	8.17983
	BnaTCP6	8.85837	10.738	9.06949	10.2445	5.80295	10.7896	4.13887	8.33061	3.95363	5.0969	4.74977	4.42103	3.55084	5.41725	3.60419	3.90828
	BnaTCP62	2.6336	4.41569	0.874185	1.32439	1.31837	4.24268	0.342934	0.433336	1.83179	0.763969	0.821849	0.95167	2.339e-12	0.483911	0.171237	0.776056
	BnaTCP70	35.1375	47.7628	26.5711	38.2237	30.3446	28.9221	6.83118	21.6036	16.7119	15.4927	13.1107	17.2574	2.78478	12.9449	3.58083	12.975
	BnaTCP71	13.859	52.1339	13.1167	23.1095	10.081	31.9513	4.90907	14.6506	4.36622	8.2696	3.06839	3.89627	0.988307	4.68138	1.15641	5.28773
	BnaTCP9	13.1246	39.392	12.8905	21.8887	12.8059	40.1476	2.88563	14.7664	1.73223	1.96902	0.216422	2.33888	0.615628	2.26304	0.119015	2.21233
Group iii	BnaAMT1.5	0.139716	0.028313	0.0666062	0.086558	0.217034	0.147581	0.499667	0.125628	35.2097	44.0344	21.4134	55.9222	0	59.4353	0.40911	10.158
	BnabZIP1a	0.52355	4.64173	4.35891	0	0.140596	0	1.71709	0	10.7069	15.074	19.4744	10.4087	3.02661	15.2096	6.42237	4.14478
	BnabZIP2b	4.42319	6.22227	4.19325	8.33559	6.92787	7.75129	4.45116	5.58963	60.4966	64.3314	67.2955	66.6101	36.4524	63.733	63.6839	45.3056
	BnabZIP53a	79.2399	82.1679	64.7647	65.1071	47.8494	59.291	55.9511	58.1386	86.4227	110.597	103.275	97.6541	33.9824	100.528	46.4082	84.142
	BnabZIP53c	22.4195	38.618	24.9478	27.8046	23.2739	27.3245	30.5272	24.9824	44.3514	45.224	42.2058	43.5234	14.7548	45.7485	19.7179	44.5254
	BnaC9.SPX4	5.90433	7.15116	5.06237	5.5414	3.97583	4.87015	4.13908	5.70231	8.24601	8.71616	8.15239	7.98566	5.54371	7.30861	3.75992	8.55487
	BnaCIPK1.3	43.5616	13.1058	37.7984	28.458	46.346	31.3322	35.5813	35.3053	1.07257	1.70466	1.8447	0.895634	14.7977	2.23253	19.8664	0.763159
	BnaCIPK9.2	17.1309	12.7445	15.133	22.4392	12.2654	21.3697	21.0806	27.3569	0.420687	0.573168	1.27762	0.444102	8.15875	0.644239	4.13823	0.501658
	BnaCIPK9.3	18.8109	10.1531	13.1362	18.7435	11.6985	18.7966	22.5005	23.2463	0.141003	0.410696	0.308076	0.0792211	6.49992	0.187468	3.25989	0.0758961
	BnaCLCa.3	3.85251	4.03835	6.58993	3.02074	4.38065	4.04734	1.39062	1.99257	9.35555	7.16544	6.84373	9.4848	2.31707	6.09537	2.50978	6.04012
	BnaCPK10.1	4.64459	3.9487	4.19507	2.84564	4.38194	3.34531	4.28116	4.78609	2.45937	2.43456	2.1716	2.63179	3.29754	2.44224	3.10763	2.64563
	BnaCPK10.2	4.95429	6.08186	5.00968	6.45077	6.06642	5.46371	5.96156	7.94503	2.99246	4.44403	2.94299	3.5184	6.04554	3.08824	4.06927	4.11505
	BnaGLU2.2	4.1021	4.76967	4.43617	5.28433	5.12068	4.70868	8.83825	6.5117	19.3791	18.1264	17.7571	19.791	16.2887	23.5251	15.0882	21.6266
	BnaGLU2.4	2.02282	2.73272	3.27413	3.40573	3.96086	3.92471	6.29309	3.82066	17.7699	19.4822	18.284	19.6782	13.2048	20.6143	10.4015	25.0955
	BnaHHO1.1	0	0	0.0793457	0.0320726	0.0979687	0	0	0	2.82396	1.34541	2.41443	2.64602	0.649158	2.52297	1.81369	0.406583
	BnaHHO3.2	4.88553	2.5351	4.07438	4.0949	4.09175	3.00013	7.64501	2.41689	8.82702	8.13732	8.17126	7.47076	3.28874	8.66869	5.52649	5.70001
	BnaLBD68	38.2478	60.9672	26.6528	24.036	10.2652	38.6624	1.58649	16.8423	22.2459	18.9081	16.8351	18.1119	2.25844	16.0182	4.61226	7.07376
	BnaMADS159	0.0403352	0.122833	0.145985	0.228222	0.0615675	0.0822552	0.068381	0.055525	9.2041	6.27593	8.80364	8.37957	2.33052	7.94749	1.49996	7.53487
	BnaNAR2.7	6.58889	8.31932	5.67813	2.36715	2.08227	3.4244	6.20476	5.56067	58.3265	86.0307	22.3063	69.1793	6.10865	64.9998	2.90308	52.8689
	BnaNIA1.6	392.357	349.856	394.639	336.421	251.925	516.021	273.753	286.079	67.0833	45.6442	72.593	76.5241	211.906	56.6602	291.956	12.6488
	BnaNLP6-1	1.95296	2.92223	1.94989	1.94276	1.50493	2.99553	0.242105	1.50464	9.52073	7.50308	7.22854	8.65806	2.15026	10.0127	2.62566	11.9101
	BnaNLP6-2	2.07173	3.99086	2.22668	1.80183	1.94782	2.88127	1.12481	2.52241	20.9467	17.4078	14.165	18.918	4.46843	14.5911	5.32283	30.4142
	BnaNLP7-4	12.8966	22.4844	12.9449	17.4907	12.881	22.8982	6.63084	15.7736	11.4037	10.5805	9.09009	11.3539	5.08144	11.9939	5.29601	14.8292
	BnaNPF1.1	0.824461	1.89669	1.11928	1.61887	0.955407	1.89866	0.0837615	1.46638	0.257881	0.300959	0.124315	0.255053	0.0648211	0.264719	0.109646	0.42125
	BnaNPF1.6	11.2755	25.002	16.3112	15.1751	11.6696	29.5019	4.55997	18.9944	0.227596	0.514585	0.278035	0.485629	0.147489	0.504107	0.189187	0.346006
	BnaNPF1.9	1.78337	4.22149	2.01054	2.28632	1.80976	2.86958	0.639936	2.12509	0.374445	0.224119	0.191357	0.386246	0.177473	0.40028	0.074601	0.528165
	BnaNPF2.12	0.163288	0.193421	0.484845	0.0608865	0.378678	0.325174	0.124121	0.346728	10.4039	10.3118	7.56712	11.8304	0.168476	15.4927	0.418756	13.802
	BnaNPF2.26	3.53813	2.65358	2.33284	6.67322	2.68686	7.40591	1.38928	3.91675	11.6882	11.1672	5.54096	12.1293	1.10197	7.98443	0.781407	7.27452
	BnaNPF2.38	0.606763	0.705216	0.809435	2.21051	1.36951	1.87265	0.770584	0.888876	8.66658	13.0544	10.3747	9.09062	0.410013	11.3393	1.12335	18.1283
	BnaNPF2.43	0.678486	1.50645	1.1337	0.73136	1.04488	1.454	0.563895	1.48561	8.13364	12.8345	10.3056	8.73903	0.308311	10.9588	0.419086	14.9059
	BnaNPF2.7	0.90986	0.790524	1.44611	0.580822	2.23968	0.687783	1.62798	2.14575	6.88945	10.7301	6.88807	7.01028	0.941495	6.04692	0.813184	11.2726
	BnaNPF2.8	2.50304	2.4555	3.96855	3.29095	5.30479	4.86261	3.42759	4.83214	18.3755	22.2762	18.2925	18.6567	4.52707	18.0319	1.62676	24.6599
	BnaNPF4.12	0.558664	1.10113	0.71477	0.293521	0.382937	0.670407	0.56798	0.793162	8.56727	10.7681	5.37711	12.1721	1.72115	8.9162	1.92972	9.54145
	BnaNPF4.16	1.73093	2.61539	2.07992	2.8559	1.91975	2.00562	0.404085	1.58431	0.282164	0.538454	0.273571	0.412212	0.0797665	0.601621	0	0.672673
	BnaNPF4.17	5.63905	9.37512	7.36712	5.67865	5.29579	5.90273	1.6984	4.77363	3.58042	4.30084	2.80002	3.44392	1.98828	2.39918	0.269578	3.9295
	BnaNPF4.5	7.1377	18.8508	7.47016	12.803	5.48096	14.1105	0.0313233	9.76288	0	0	0	0	0	0	0	0
	BnaNPF5.14	3.2034	3.10616	3.47195	3.43603	3.05425	3.93781	5.0703	5.99315	1.32163	1.40501	1.13279	1.29765	2.97181	1.79474	4.28167	1.92112
	BnaNPF5.26	0.0317444	0.487571	0.65261	0.202837	0.694849	0.282609	3.94439	0.263621	14.4085	14.4744	7.41233	16.6383	1.21402	10.2693	0.524257	11.5084
	BnaNPF5.31	0	0	0.0236557	0	0.0251328	0	0.049746	0.0458749	11.4745	13.9866	11.9294	11.4254	3.28385	12.7683	5.59516	17.2519
	BnaNPF5.4	0.09468	0.104121	0.062342	0.743086	0	0.459277	0.0297618	0.908032	8.63635	8.13899	6.0767	8.37903	0.315474	7.42849	0.592712	15.6394
	BnaNPF5.5	2.00264	0.204649	0.679595	1.5579	1.22027	0.814031	0.705206	2.29652	5.82652	5.04755	4.40169	6.57739	0.034437	5.26921	0.317463	7.98322
	BnaNPF5.52	8.44541	3.83946	9.86924	8.0165	6.20148	11.2569	15.0389	13.6799	27.1452	35.6972	25.4389	30.0491	2.28951	30.3868	3.10575	31.3821
	BnaNPF5.61	0.292405	0	0.109451	0.265296	0.143471	0.350409	0	0.234794	3.62692	3.84623	3.20902	4.03834	0.117398	3.32125	0.214234	5.32203
	BnaNPF5.63	0	0	0	0	0	0	0	0	0.843479	0.553648	0.470345	0.741804	0	1.04877	0.215731	1.00359
	BnaNPF5.67	5.27953	5.76746	4.1088	2.95187	2.70779	4.47274	1.31236	4.98772	10.6841	13.3923	10.434	9.70575	0.177221	10.1475	0.0352257	12.8
	BnaNPF6.7	7.74603	6.42143	7.90303	2.73835	6.95903	11.572	4.69981	7.26247	1.30897	2.58583	1.31151	1.29897	5.85988	1.47672	8.19967	0.890073
	BnaNRG2.6	1.34968	1.03594	0.96262	1.60938	0.951063	1.22413	0.628547	0.588136	3.26158	3.6923	2.27489	3.60267	1.16147	3.29489	1.42525	3.39066
	BnaSALH1.2	0.0337625	0	0.154782	0	0	0.296585	0	0	56.2096	51.1692	132.801	53.4111	0.152718	59.5969	0.0226155	48.4361
	BnaSALH1.3	0.184072	0.0778643	0.329954	0	0.0378235	0	0.133698	0.0337208	53.0812	32.3974	109.305	51.6215	1.00308	71.154	1.03518	29.3226
	BnaSALH2.2	0	0	0.232254	0	0	0	0.204579	0	1.97192	2.89435	3.32213	1.59683	0.761123	2.18942	2.16949	2.00506
	BnaSALH3.4	0.621637	0.60716	0.473494	1.65745	0.323827	0.858568	0.118752	0.417451	59.5785	26.545	122.9	55.0718	0.546811	57.7741	1.00877	24.2544
	BnaSALH3.6	0.317111	0	0.165355	0.912458	0	1.36906	0.0699194	0.169485	30.4011	16.3825	73.5513	41.2413	0.241044	30.9581	0.493044	15.3586
	BnaSPL9.1	1.05421	2.29791	1.12136	1.99747	1.55136	0.71011	0.861583	1.80548	0.0267053	0.0246784	0.0645286	0.217964	1.40356	0.163031	1.33879	0.260567
Group iv	BnabZIP11f	5.54652	2.2248	7.50942	5.584	11.3897	8.30128	25.0099	6.3765	71.5751	47.7329	68.0384	63.5723	124.339	64.3139	96.9634	54.3956
	BnabZIP2d	8.98296	9.72077	9.25173	12.4542	9.29283	8.71767	14.9195	11.3322	39.716	33.0675	32.8907	34.7358	23.7642	29.1653	37.7616	23.5433
	BnaCIPK3.5	72.2556	78.3196	86.635	40.7588	65.3037	76.0757	13.0217	41.8633	2.99626	2.50683	3.09946	2.86707	4.89338	3.00334	3.47717	3.08557
	BnaCIPK8.1	22.5572	24.1117	23.2882	13.1374	24.1579	15.3393	32.6443	28.6692	45.931	42.3212	46.8195	42.3207	50.4412	40.2125	36.4291	41.1456
	BnaCIPK9.4	19.0887	23.4734	21.182	30.1245	19.5458	38.8146	13.7522	21.0458	0	0.0186941	0	0.0359521	5.36431	0	3.74545	0
	BnaCIPK9.5	19.0234	13.8053	14.6322	21.441	12.7373	24.0329	9.06804	13.5159	0.0553188	0	0.0698273	0.0299837	3.23943	0	2.76674	0
	BnaCLCa.2	51.2609	78.8627	59.3373	36.7565	42.023	42.6071	26.9342	29.1173	18.8094	21.7023	25.299	17.9592	14.5622	16.4181	17.1175	5.23133
	BnaHHO6.4	1.63476	0.891569	1.28148	0.976573	1.85868	0.972517	2.1906	0.792938	5.61561	3.56089	4.76585	4.5584	4.9497	4.90557	5.72635	5.18691
	BnaNiR1.6	98.0891	128.672	128.245	68.2326	61.1482	66.2653	10.0953	42.9644	5.07806	4.38878	3.7593	4.99079	2.59629	3.35916	2.93536	0.671138
	BnaNPF1.8	2.85061	5.5178	4.6402	1.55384	3.58365	3.93078	1.12129	3.49159	0	0.271026	0.471154	0.386556	0.799773	0.0556	0.452943	0.187856
	BnaNPF2.36	0.330838	1.3672	0.717575	0.152469	0.5249	0.620009	0.165734	0.323409	8.55397	4.82419	3.78655	9.24432	5.47592	9.1568	3.9055	10.8569
	BnaNPF4.18	1.88056	3.26218	4.58288	1.91771	3.85471	3.23056	9.04825	3.00782	18.4522	21.7488	15.187	23.2304	23.6163	16.0557	11.4139	13.4982
	BnaNPF4.2	1.13523	3.07531	1.4037	0.533102	0.562378	0.858629	0	0.420448	0	0.0187504	0.0229196	0.0197255	0	0.0513963	0.0145651	0
	BnaNPF5.10	4.67438	4.68699	3.73997	11.8429	2.94212	13.21	1.30135	6.33397	0.216593	0.07105	0.107959	0.0700985	0.0290369	0.22311	0.0303806	0.234568
	BnaNPF5.39	4.18914	7.32982	6.04624	10.9382	5.40386	14.662	5.14121	6.71282	3.30388	3.10684	2.91217	3.88855	2.76146	4.18923	3.45852	2.80404
	BnaNPF5.68	10.9042	17.2583	6.58604	4.61742	4.80188	11.7651	2.20637	8.33751	3.81005	3.07077	9.90386	3.69634	2.55706	5.24452	1.19467	4.25613
	BnaNPF5.7	3.02814	3.00706	2.8025	3.45034	2.74442	7.0916	0.335363	4.11876	0.426723	0.437763	0.201377	0.424427	0	0.510795	0	0.69179
	BnaNPF8.19	0.689046	1.07822	0.634443	0.541383	1.02376	0.640855	0.960218	1.16584	0	0	0	0	0.0736257	0.016415	0.12924	0.0145263
	BnaSALC1.1	3.46035	3.8556	2.4708	4.41857	3.29115	6.57024	2.31737	4.11063	0.17506	0.122313	0.292957	0.0933164	0.814049	0.164898	0.379483	0.463952
	BnaSPL9.3	3.74312	5.11214	3.24184	5.57197	4.62123	2.46746	1.19227	2.90423	0.0510418	0.0257915	0.0828103	0.132808	0.243522	0.0799956	0.118247	0.194321
	BnaTCP29	24.8759	40.7622	17.6717	25.0656	18.9423	50.1045	2.9832	17.375	8.88423	7.62089	5.47415	10.4741	0.587924	14.5976	0.815983	8.51074
	BnaTCP34	3.30776	3.37069	3.31833	2.93094	2.5574	2.59412	0.114364	2.0841	1.34858	1.91707	0.943704	0.142362	0.0629464	1.67134	0.106238	1.75753
	BnaTCP46	13.7674	19.9858	12.4078	15.8596	11.4772	15.7012	8.63768	14.6585	5.05741	5.6201	6.16047	4.48006	2.96457	6.14579	3.9286	6.26504
	BnaTCP51	13.0366	43.9031	14.7826	17.4265	8.31044	29.5026	2.59287	18.4448	4.31526	9.14691	2.27516	5.48186	0.649996	6.55447	1.20097	5.52048
Note: The FPKM values of canidates were based on the LN profile dataset (PRJNA612634); "L" indicates leaf; "R" indidates root; "LN" indicates low N treatment; "D" indicates day after LN treatment
