# Supplementary material for: An integrated nitrogen utilization gene network and transcriptome analysis reveal candidate genes in response to nitrogen deficiency in Brassica napus
Source: Front Plant Sci. 2023 May 9;14:1187552. doi: 10.3389/fpls.2023.1187552 (PMC10203523; doi:10.3389/fpls.2023.1187552)
Supplement: Supplementary Figure 1 — Chromosomal location of nitrogen (N) utilization pathway genes in Brassica napus. Chromosome positions of the 605 N utilization pathway genes were mapped on 19 chromosomes. The scale of the chromosome is in megabases (Mb). Chromosome number is indicated at the top of each chromosome and each line represents a gene. The distribution of lines on the chromosomes represents the density of N utilization pathway genes on the chromosomes. [file DataSheet_1.zip › Supplementary data-FTPS/TABLE S16.xls]

## Sheet: TABLE S16
TABLE S16 | Low-nitrogen stress expression profiles (FPKM) of N utilization pathway in Oryza sativa, Zea mays, Solanum lycopersicum, Solanum tuberosum, and Arabidopsis.
Gene network	Gene ID of Oryza sativa	Sample						Gene ID of Zea mays	Sample		Gene ID of Solanum lycopersicum	Sample																Gene ID of Solanum tuberosum	Sample						Gene ID of Arabidopsis	Sample
		L-35d-L	L-35dCK	L-35dHN	R-35d-LN	R-35d-CK	R-35d-HN		HN	LN		L-1d-CK-GO	L-1d-LN-GO	L-7d-CK-GO	L-7d-LN-GO	R-1d-CK-GO	R-1d-LN-GO	R-7d-CK-GO	R-7d-LN-GO	L-1d-CK-GU	L-1d-LN-GU	L-7d-CK-GU	L-7d-LN-GU	R-1d-CK-GU	R-1d-LN-GU	R-7d-CK-GU	R-7d-LN-GU		Root-LN	Root-HN	Shoot-LN	Shoot-HN	Stolon-LN	Stolon-HN		R0	R-5m-CK	R-5m-LN	R-10m-CK	R-10m-LN	R-15m-CK	R-15m-LN	R-20m-CK	R-20m-LN	R-30m-CK	R-30m-LN	R-45m-CK	R-45m-LN	R-60m-CK
N uptake gene network	LOC_Os01g04950.1	23.3033	17.17	9.99	84.9333	52.3767	40.0167	AC203957.3_FG004	41.4089	50.9076	Solyc00g090860.1	0	0.151375	0	0	0.984995	0.650648	108.687	37.6637	0	0	0	0	3.70551	1.2636	34.5468	53.8779	PGSC0003DMG400001145	3.16784	0.763109	0	0	1.06562	0.402953	AT1G02110	7914.67	3156.67	2620.67	6180	4393.33	3631.33	2979.33	1821	1933.33	1862.33	1489	1423	1514.67	1040
	LOC_Os01g08160.1	0.713333	0.83	0.753333	0.906667	1.18333	1.54	GRMZM2G004161	4.29511	10.6357	Solyc01g079480.2	0.730725	1.19022	1.23123	1.73008	43.0779	1.39555	0.851016	3.18148	11.3648	0.684668	0.892336	1.90502	1.20647	2.87263	1.50082	1.12586	PGSC0003DMG400001508	6.57078	7.22035	14.7434	19.4027	42.0004	21.7234	AT1G08090	6071.67	1996.33	4161.33	9295.67	18132	10199.7	17509.7	5547.33	16452	7686.33	35043.7	13249.7	39205	9739.33
	LOC_Os01g50820.1	0.846667	0.5	0.506667	40.8833	34.18	12.65	GRMZM2G012306	1.95833	2.66856	Solyc01g090270.2	19.7671	15.7724	7.87921	9.46814	18.8857	12.3596	12.096	8.23003	14.5653	12.4434	8.74019	13.0949	9.43378	12.1892	13.1771	13.7782	PGSC0003DMG400003529	2.02276	4.78565	0	0	0.626018	0.310699	AT1G08100	181	131.333	164.333	99.3333	618.667	376.667	637.333	128.667	603.333	90	1302.67	366.667	1112.33	183.333
	LOC_Os01g54515.1	0	0.01	0.01	1.27667	1.28667	0.973333	GRMZM2G012434	105.505	128.439	Solyc01g100460.2	4.3158	12.1695	1.94343	1.74202	33.7532	26.3321	18.0539	3.31263	7.73885	15.8435	1.90974	1.97871	36.9519	30.1941	20.0051	6.38795	PGSC0003DMG400003701	12.6379	10.5609	14.725	7.60805	26.9542	17.781	AT1G12110	5838.33	1825.33	3179.67	3732	2634	3033	2060	3497.33	5385.33	3997	11755.3	4992.33	10514.7	3545
	LOC_Os01g67630.1	3.27	3.11	2.18	1.18667	0.523333	0.46	GRMZM2G015767	13.2402	18.9909	Solyc01g103030.2	7.2513	8.96347	2.59561	1.8598	43.2404	48.4379	11.1131	8.96822	6.08146	11.5437	2.75867	3.2179	42.7065	51.0072	8.62142	11.092	PGSC0003DMG400004916	0	0.173352	0.1061	0.151152	1.46972	0.21454	AT1G12820	9048.67	3180.67	3446	2619.67	3982.33	2284	3140.33	2277	3736.67	2255	3661	2481.33	3056.33	1793.33
	LOC_Os01g68020.1	29.5967	36.92	31.46	58.03	67.7733	59.8067	GRMZM2G016370	6.8207	0.0606505	Solyc01g106170.2	0.128957	0.197017	0.0236253	0.028742	2.63781	2.48397	5.0007	4.35328	0.0143607	0.0712633	0.0954673	0.029022	3.67359	4.02138	5.73932	4.38884	PGSC0003DMG400005476	0.310159	0.495888	0	0	2.75572	2.59511	AT1G12940	2786.33	1258	2017.33	2732.67	1727.33	2035.33	1025.67	2519.67	2008.67	2508.67	3444	3247.33	1685	2026.67
	LOC_Os02g02170.1	0	0	0	1.21	2.71333	0.29	GRMZM2G020484	21.4789	26.242	Solyc01g108300.2	22.9055	21.8588	15.3462	6.33979	21.8801	14.2003	28.6624	13.45	19.7495	18.0446	14.1449	7.8181	18.5745	15.2988	41.0821	14.6857	PGSC0003DMG400007301	13.9872	14.4114	5.26212	3.25668	9.665	13.2218	AT1G13300	1236.67	451.667	722	1014.67	2823.67	960.667	3991.67	657	3915	639.333	8074.33	804.667	5803.33	506.333
	LOC_Os02g02190.1	0.01	0	0	2.59	8.24	4.87667	GRMZM2G028736	3.39885	2.55825	Solyc01g109880.2	185.238	91.1047	9.50077	29.5943	122.092	92.8365	12.7403	36.8105	106.377	74.5641	9.8847	33.7482	72.6867	79.0161	14.2326	26.9924	PGSC0003DMG400015229	1.96021	4.63386	6.8746	6.98293	1.95932	215.082	AT1G25550	1876.67	724.333	1285.67	1037	2600.67	894.667	3057	1042.33	4083.67	999.333	7178.67	1164.33	5139.33	785.667
	LOC_Os02g03960.1	39.45	43.67	29.9867	46.1533	48.13	47.31	GRMZM2G032905	1.34171	0.719256	Solyc02g021240.2	48.0223	45.3622	24.3589	18.4601	38.2087	34.8826	29.7347	32.5925	40.2932	40.0169	24.5228	26.1729	33.2347	35.2596	26.4394	32.827	PGSC0003DMG400015494	0.19009	0.0390753	0.526153	0.511069	1.32516	1.5475	AT1G27040	29.6667	17	15	16.3333	14.6667	10.3333	7.66667	18	17	14	13.6667	13.6667	13.3333	14.6667
	LOC_Os02g22020.1	0.443333	1.35	3.58333	2.35333	6.15	9.78667	GRMZM2G044408	1.17599	0	Solyc02g084860.1	0.0877267	0.344308	0	0.021705	96.8309	99.7004	32.4896	80.1453	0.0813877	0.076116	0.0158833	0.133812	64.1019	62.0132	23.5734	56.2833	PGSC0003DMG400016906	7.70287	3.23881	1.10129	0.564808	32.2692	18.4918	AT1G33440	514.667	155.333	205.333	133	117.667	113	51.3333	202	166.667	207	174.667	208.333	143.667	150.667
	LOC_Os02g36924	0.843333	0.43	0.326667	12.37	13.5367	14.8833	GRMZM2G055782	0.52071	1.05399	Solyc02g090400.2	3.32247	3.23255	2.3813	2.18569	3.75379	4.41422	2.51314	1.62056	2.81018	4.21636	1.64454	1.36434	3.83215	3.54873	2.54317	1.96048	PGSC0003DMG400016996	0.393155	0.134696	0.0824408	0.0782978	4.1201	0	AT1G49560	1891	564.333	800.333	170.667	136.667	133.667	80.3333	504	509	525.333	457.667	427	433	337.333
	LOC_Os02g38230.1	0.163333	0.123333	0.13	41.83	59.4167	48.43	GRMZM2G079889	4.78669	4.62019	Solyc02g091550.1	0.00974333	0.0156307	0	0	2.78289	3.61047	1.5784	2.08594	0.025663	0.0508763	0	0	2.77359	2.29738	1.45373	0.678334	PGSC0003DMG400018129	20.2314	11.6522	0.128038	0.072962	11.4137	8.88542	AT1G59530	12.3333	8.33333	3.33333	1.66667	1.33333	3	2	3	6.66667	5.66667	8.66667	2.66667	11	7.33333
	LOC_Os02g38320.1	0.0866667	0.0933333	0.0566667	4.51333	3.06333	2.13667	GRMZM2G086496	65.0418	77.9001	Solyc02g092090.1	8.38354	12.7001	1.52112	3.52969	22.0245	25.4841	38.0509	20.8267	8.67702	10.9767	1.4161	3.00894	20.7626	25.0451	40.9432	31.3972	PGSC0003DMG400018761	0	0	4.9589	6.64305	0	0	AT1G59740	3255.33	1221.67	1535	944.333	657	814	440.333	1379	1263.33	1459.67	1939.33	1414.33	1381	995.667
	LOC_Os02g40710.1	0	0	0	152.77	121.103	16.0167	GRMZM2G092137	45.0413	36.2148	Solyc03g033730.1	0.181	0.259045	0	0.0416433	14.0335	21.0443	19.6605	91.468	0.212246	0.200176	0	0.0225297	25.6697	22.7161	13.878	71.3972	PGSC0003DMG400019675	4.83368	0	0	0	3.09711	0.0307425	AT1G62200	5370.67	1848.67	2326.67	458	553	544.333	321.333	1774	1599.33	1721.33	1613.33	1830.67	1032	1405
	LOC_Os02g40730.1	6.56667	2.92	2.55667	40.86	83.45	58.8833	GRMZM2G093020	2.51534	2.95743	Solyc03g043900.1	4.57336	11.3076	0.0670883	0	30.2596	37.273	14.1601	8.40399	6.97471	10.6984	0.110205	0.0552313	35.0066	36.9193	16.7879	8.46665	PGSC0003DMG400021431	2.19439	2.71415	0.140383	0.199992	8.00719	6.54773	AT1G64780	13095.3	3577	5164	12684	8259.33	12349	4324.67	6693	3599	7228	4326.67	7697.67	3043	6873
	LOC_Os02g47090.1	0.0733333	0.08	0.166667	46.7033	47.52	28.9633	GRMZM2G100176	4.32625	3.07165	Solyc03g045070.1	44.8467	31.0352	51.6127	76.3176	0.182206	0.343375	0.0857373	0.0404093	35.8035	28.8141	63.0303	67.0848	0.101975	0.282788	0.253643	0.114281	PGSC0003DMG400022589	1.35752	0.872047	0	0.0253457	0.318931	0.0287798	AT1G68670	1075.67	432.667	546	545	931	430.667	1022.33	439	1298	450.667	2769	538	2542.33	383.333
	LOC_Os02g49840	15.56	8.39	5.11	10.12	12.48	17.4367	GRMZM2G112039	2.28875	2.52852	Solyc03g111710.2	17.7198	13.5946	14.6359	8.33227	80.4993	57.9436	449.345	34.7283	15.6216	15.0075	16.0395	13.1285	75.1968	78.7237	478.353	126.996	PGSC0003DMG400025994	2.34053	2.02231	2.57798	1.94773	2.94439	2.70456	AT1G69850	19325	7863.33	8090	3564.67	2911.67	2837	1714.67	6960	6032.33	7430	6086.33	7436.67	3732.67	6244.33
	LOC_Os03g13240.1	16.6733	18.0533	15.5533	38.31	37.6233	38.3433	GRMZM2G118950	4.03585	7.18296	Solyc03g112090.2	0.443743	1.63185	0.46724	2.19081	0.555023	0.587212	0.296946	0.683573	1.11038	1.28608	0.227244	1.19583	0.516423	0.276569	0.298578	0.661868	PGSC0003DMG400028710	8.12619	3.34957	5.2717	3.62232	2.58167	8.91534	AT1G75390	9452.67	3840	3583.67	4575.67	3768.33	2659.33	2045	2803.67	2647	2968.33	2149.67	2376.33	1869.67	1867
	LOC_Os03g13250.1	1.40667	1.09667	1.15	3.99	3.23333	3.44	GRMZM2G121115	0.185369	1.46361	Solyc03g112100.2	3.15332	5.17951	0.834171	1.02527	212.258	237.42	557.557	1278.15	3.11231	2.86364	1.73783	1.79993	283.775	204.734	395.444	1184.89	PGSC0003DMG400030946	21.0869	15.7215	25.7577	18.295	88.4502	67.6488	AT2G02020	1744	651	603.333	95	142.333	105.333	75	440	508	403.667	392.333	435.333	469.333	303
	LOC_Os03g55590.1	44.8333	70.1933	117.827	15.81	85.8367	146.453	GRMZM2G124540	15.7592	2.36504	Solyc03g113250.2	0.866335	0.83621	2.88789	3.64572	0.129847	0.135511	0.153358	0.14628	0.674403	0.787332	2.33329	3.09209	0.116504	0.135738	0.169913	0.13345	PGSC0003DMG400037737	26.3738	21.425	16.9901	14.3764	55.5621	59.6713	AT2G02040	3464.67	1068	1942.67	1377.67	1030.67	1258.33	647.333	2516	1759	3008	2408	3071	1804.33	2410.67
	LOC_Os04g23910	0.0466667	0	0.0666667	58.0833	61.38	86.1467	GRMZM2G131961	4.81936	13.3695	Solyc04g005790.2	4.89327	4.93244	0.855213	0.904469	8.22943	10.2902	4.35423	2.64694	4.22642	4.79249	0.727208	1.20638	11.8049	10.6079	4.96207	5.46028	PGSC0003DMG402026984	0.276739	0.4303	1.18737	1.66612	7.17996	13.1997	AT2G03500	1673	670	643.333	1105.67	827.667	774	546.667	547.333	544.667	631	559	649	604	497.333
	LOC_Os04g32460.1	11.3533	14.05	14.6533	58.78	58.9633	63.6833	GRMZM2G137421	0.304782	0.948512	Solyc04g011670.2	9.20774	9.95141	3.35655	5.36652	25.0399	27.3394	61.5518	39.7059	10.9514	8.43015	2.63606	5.79468	26.1156	25.2261	51.1525	43.7849	PGSC0003DMG400000828	0.941173	4.90839	2.54369	3.37387	2.7874	25.2207	AT2G14210	4597	1584	2397.33	128.667	116.667	94	61.3333	1419.67	1742.33	1092.33	1084.33	890.333	783.667	570.667
	LOC_Os04g36040.1	8.58333	11.3	12.8	23.7933	19.8267	18.2833	GRMZM2G137451	2.50331	3.77687	Solyc04g050440.2	4.09849	4.92856	12.3387	8.8982	78.7695	80.6981	48.4621	37.2476	2.66065	5.46905	13.7999	5.0515	86.056	73.1413	78.7833	81.1671	PGSC0003DMG400002865	0.188979	0.221983	0.0226441	0.0322592	1.5868	1.32784	AT2G18160	28506	12031.7	13587.7	4701	9308.33	4887.33	6799.67	8863	16192.3	8510.33	17427.7	8798	18538	7203
	LOC_Os04g38770	0.0666667	0.0333333	0.02	5.62333	5.81	5.60667	GRMZM2G155849	10.1634	16.0677	Solyc04g054320.2	17.9945	15.6835	8.53542	18.3358	39.5921	43.2718	62.0266	79.8746	13.9439	11.9486	8.77652	20.7945	60.5353	31.3149	49.261	95.3526	PGSC0003DMG400004329	0.679736	0.988641	4.46966	3.21826	0.21037	1.08324	AT2G22630	446	133.667	208.333	14.3333	22.3333	11.6667	8.33333	153.667	186.333	147	155	147.333	153.667	103
	LOC_Os04g40410.1	6.83333	4.03667	2.98	0.67	0.463333	0.426667	GRMZM2G159119	6.00908	0.0234485	Solyc04g072460.2	15.1471	13.5406	4.34982	6.84605	6.64228	8.90119	27.525	33.2181	9.02046	9.04947	2.9591	6.37418	8.25903	7.58469	21.7221	39.7317	PGSC0003DMG400004795	1.24294	1.8793	2.77864	1.65704	5.80248	2.57146	AT2G22850	1077.67	521.667	381	163.667	158.667	148	107.667	278.667	251.333	314	237.333	287.667	296.333	224.333
	LOC_Os04g41400.1	0.286667	0.24	0.11	7.77667	5.23	5.44333	GRMZM2G160902	4.76714	11.137	Solyc04g076680.2	0.238924	0.181519	0.0941927	0.11902	1.72276	1.68114	3.30732	3.20344	0.280456	0.20622	0.0660243	0.0471597	1.31536	1.1181	2.45807	2.5434	PGSC0003DMG400010067	0.691661	0.796204	1.46195	0.719035	2.09886	3.91336	AT3G24290	857	309	447.667	960.333	715.667	622.333	292.333	535.667	410.667	522	362.667	384.667	187.667	420.333
	LOC_Os04g41410.1	0.74	0.88	0.866667	2.49667	1.95333	2.28	GRMZM2G161459	86.3428	58.6152	Solyc04g079520.2	1.71266	1.15301	1.05319	0.849413	16.1539	17.5762	62.2071	98.8122	0.989466	0.745876	1.08489	1.21403	14.0875	15.3508	59.9903	77.7252	PGSC0003DMG400011692	12.8565	5.2737	0.173242	0.142886	0.289756	0.110622	AT3G24300	7008	2086.67	3758.67	8705	4897	6890.67	2657.33	4497	3333.67	4930.33	4085.33	5384.67	3712.67	4771.33
	LOC_Os04g43070.1	225.963	163.733	87.3433	280.79	172.58	49.15	GRMZM2G163189	0.426361	1.03022	Solyc04g079530.2	0.162609	0.183379	0.132259	0.422101	3.29232	3.0363	13.7828	13.8442	0.214374	0.202574	0.164888	0.0895867	3.67464	2.596	8.29952	16.1975	PGSC0003DMG400012479	0.547059	10.7019	0.573565	0.702715	0.0373888	4.41643	AT3G25260	401	134.667	143.667	129.333	126.333	103.667	62	163	137.333	191.667	135	162	110	116.333
	LOC_Os04g50930.1	3.45333	2.30333	2.25333	1.34667	1	0.696667	GRMZM2G167138	1.39846	2.02862	Solyc04g080740.1	43.7996	37.8876	10.4372	32.153	84.4425	79.834	25.1844	52.6761	36.995	40.1196	13.3617	29.7149	84.669	79.5433	27.2461	41.3286	PGSC0003DMG400014474	0.184573	0.265588	1.11465	1.55487	0.378439	0.225388	AT3G25280	3.33333	1	1	0.333333	0	0.666667	0	0.666667	1.33333	1.66667	0	0.333333	0.333333	6.33333
	LOC_Os04g50950.1	0.0233333	0	0.02	46.7233	31.93	21.54	GRMZM2G171468	33.5421	1.22259	Solyc05g006990.2	2.76024	4.21241	4.64322	3.33156	9.80943	7.8637	7.17599	6.07032	3.83889	2.16029	4.43929	2.26958	11.7662	8.20262	10.4094	8.07324	PGSC0003DMG400017620	1.86412	1.0162	0.764502	0.443033	3.3681	4.4437	AT3G25790	752.333	227.333	734	524.333	3462.33	716.667	4635	578.333	4405	299.667	6485.67	629.667	3538	254.667
	LOC_Os04g54474.1	9.31333	9.18667	6.43	32.9433	31.5867	28.0167	GRMZM2G173882	15.2372	4.42412	Solyc05g009720.2	19.4855	24.5792	13.8938	4.24365	27.0646	20.5248	94.6496	15.2065	15.2658	19.638	9.86834	6.64983	21.6983	18.6601	71.1989	21.4069	PGSC0003DMG400020708	0.371831	0.775262	0.120296	0.190417	6.98126	3.35136	AT3G26810	10799.7	4211.67	4158.67	4312.33	3906.67	3625.33	2173.33	3225.33	2480.67	3124	2378.33	3054.33	2253	2476.67
	LOC_Os06g38294.1	15.4833	13.2633	12.6167	10.2067	9.82667	8.50667	GRMZM2G175140	45.4293	77.7138	Solyc06g009640.1	0.357806	0.40562	0.559835	0.456462	64.5868	49.9783	52.4229	40.5138	0.414871	0.472877	0.12484	0.32971	36.9375	35.3675	21.0067	60.4188	PGSC0003DMG402021183	3.05005	2.43823	2.11412	1.32874	1.08571	0.862157	AT3G45060	254	132.333	83.6667	131	146.333	73	114.667	45.6667	85.6667	47.3333	50.6667	34.6667	47.3333	34.3333
	LOC_Os06g49220.1	1.73	3.48333	5.36333	8.90667	5.49	7.38	GRMZM2G179294	1.87995	0.528937	Solyc06g010250.2	0.210444	0.0828037	0.383049	0.297628	0.48443	0.141364	0.835855	1.06692	0.295255	0.0997143	0.651364	0.142845	0.665048	0.832805	0.858175	0.885689	PGSC0003DMG400025801	2.85736	3.70599	4.30825	2.42862	11.1476	8.59611	AT3G48360	134.333	47	77.6667	40.3333	57.6667	50.3333	75.6667	39.3333	159.333	60.6667	552.667	44.6667	755.333	45
	LOC_Os06g49230.1	9.35	6.99667	6.02667	0.0466667	0	0.04	GRMZM2G348238	2.81764	3.16822	Solyc06g060620.2	17.5794	19.7339	12.4289	10.1286	10.762	10.9789	18.568	3.54083	20.0389	18.5341	10.4733	11.4426	9.91807	13.0043	18.7786	5.26236	PGSC0003DMG400030389	7.56182	4.0129	4.29112	2.99627	4.89976	4.08725	AT3G49760	1173.67	368.333	515	131.667	162.333	154.333	132	409	445.333	353.667	683.667	473.667	544	413.667
	LOC_Os07g41250.1	5.39667	6.51	7.76	12.9467	12.75	9.72333	GRMZM2G361611	33.3626	16.4598	Solyc06g071820.2	132.022	132.028	37.3723	82.4522	10.9462	14.2609	7.72873	10.4904	145.53	105.857	45.1354	102.012	12.6737	11.1715	8.19729	9.92877	PGSC0003DMG400030438	0.904236	1.14342	0.751544	0.844743	5.84854	4.84618	AT3G54140	2239	756	1044.67	309.333	298.667	309.667	179.667	841.333	707.333	1021	766.667	1125.67	661	766
	LOC_Os08g05910.1	39.0667	30.6067	25.25	111.71	110.263	120.447	GRMZM2G375113	0.196334	0.75074	Solyc06g071830.2	0.231575	0.25996	0.633577	1.07191	0.828637	0.8133	0.892881	0.498241	0.617777	0.769717	2.00487	1.53866	0.654624	0.717033	0.958136	0.177366	PGSC0003DMG400032801	2.31194	1.37572	0.765462	0.654294	1.52188	0.346708	AT3G57230	8902.67	3883.67	3047.33	500.333	492.667	494.333	263	1831.67	1680.67	1675.67	1548.33	1636.67	1816	1312
	LOC_Os08g07970.1	15.7167	11.4033	5.48333	34.2	32.2567	47.3667	GRMZM2G419328	130.323	121.036	Solyc06g074990.1	0.791565	1.52082	0.018787	0	13.3056	28.4457	9.59262	285.862	0.674373	1.26801	0.00668067	0.118742	23.1831	15.3647	2.20958	329.2	PGSC0003DMG400006345	1.53312	1.16232	0.143234	0.173446	1.92963	2.22047	AT3G60320	6360	2059.33	2507	3617.33	2537.33	2860.33	1421.67	2716.33	2370.33	3060	2386.33	2947.67	2150.33	2092.33
	LOC_Os08g26880.1	1.12333	0.616667	0.546667	13.4433	16.04	18.9767	GRMZM2G444748	28.6913	24.8233	Solyc06g076750.2	66.165	75.9535	13.2751	14.4064	57.2975	57.3337	26.3442	27.9532	74.0706	81.7583	14.6688	20.6333	58.8215	57.7803	19.6088	30.2454	PGSC0003DMG400009349	2.12453	2.10372	0.499822	0.495343	3.30244	2.575	AT3G62420	12674.7	5798	5763	1799	1966.67	1717.67	1497.67	4336.33	6529.33	4130.33	7973	4429.67	8204	3141.33
	LOC_Os09g13570.1	75.6667	78.7	68.2833	44.2633	44.3533	52.2933	GRMZM2G445575	20.2034	27.7604	Solyc07g008520.2	1.03315	1.55032	0.130469	0.176355	2.77411	2.77919	0.336334	0.294541	0.689536	1.55498	0.362222	0.194347	1.50192	1.99608	0.300255	0.40353	PGSC0003DMG400012792	1.41657	1.49378	0.555504	0.461639	7.77037	9.13583	AT4G13510	1190	560.667	1666.33	80.3333	77	48.6667	22.3333	585.667	577.333	743.667	924.667	417.333	594.333	762
	LOC_Os10g02080.1	0	0	0	1.32333	0.783333	1.30333	GRMZM2G455124	0.937282	0.130697	Solyc08g007430.1	0.371558	0.531851	0.521081	0.0724963	38.3377	37.872	374.164	7.96412	0.400025	0.188898	0.464211	0.122156	50.3679	33.0821	175.282	53.5497	PGSC0003DMG400016951	3.76448	2.89311	0.987316	0.733851	10.989	9.31076	AT4G24730	998.667	385.333	391.667	133.333	131	111.333	69.6667	338	306	340.667	281.667	314	207.667	252.667
	LOC_Os10g02210.1	30.1767	22.6033	20.1267	1.89333	1.19667	0.98	GRMZM5G811593	13.1647	32.2856	Solyc08g078950.2	107.019	108.117	35.1548	50.6202	190.938	218.097	101.221	247.304	79.7687	98.2517	40.4663	69.2596	140.373	182.948	27.3294	260.699	PGSC0003DMG400027562	1.47715	0.805429	0.202115	0.200151	3.21747	4.23439	AT4G28700	4.66667	2.66667	2	2.66667	2.33333	1.33333	4	1.33333	2.33333	2	1.33333	1.66667	0	2.33333
	LOC_Os10g02220.4	2.06667	1.56667	1.77333	0.276667	0.136667	0.21	GRMZM5G821252	8.05441	10.4913	Solyc09g090730.1	122.642	181.089	15.6451	37.1473	83.8776	83.3416	66.5692	305.663	155.759	178.534	10.8154	36.7	76.7839	82.0242	38.42	245.157								AT4G34590	10185.7	4498	3645.67	1260.33	1327	1122.67	663.667	3140	2814.33	3201.67	2800.33	3254.33	2789.33	2700.33
	LOC_Os10g02230.1	13.41	13.3467	12.1767	0.0166667	0	0	GRMZM5G848945	37.475	32.8573	Solyc10g039290.1	16.918	11.9434	37.1022	29.5699	3.52048	3.97196	8.24701	19.7367	9.82174	11.3247	33.6692	28.137	3.65818	2.68694	9.87283	17.9957								AT4G37180	524.333	276.333	266.667	135.333	123.333	99.6667	113	208	258.333	226.333	342.333	245	308.667	217.667
	LOC_Os10g02240.1	13.6267	18.83	14.7567	3.62333	2.44	1.8	GRMZM5G867390	14.1267	18.1277	Solyc10g054010.1	16.7601	18.4157	6.16026	13.8774	24.4097	16.9056	8.67882	8.73607	3.57109	7.61603	5.23861	6.40402	11.1567	16.8861	8.64679	9.46123								AT4G37730	3756.67	1705	1321.67	830.333	711.667	634.333	408.333	937	679	919.333	614	920.667	767	714.333
	LOC_Os10g02340.1	1.44333	1.41	1.71667	0.95	0.316667	0.33				Solyc11g042820.1	0.844843	0.461945	1.49148	0.844297	4.30708	3.79734	3.91135	1.92583	0.321446	0.349528	1.82126	1.99316	3.5634	4.8795	3.82083	3.38823								AT4G37940	2794.33	986	1064	105.667	163	110.333	80.3333	797.333	801.333	790.333	681.333	888	557	576.667
	LOC_Os10g40600.1	3.02	2.67	1.84	2.06667	1.68333	1.81333				Solyc11g069740.1	0	0	0	0	0	0	0	0	0	0.0325377	0	0	0	0	0	72.6601								AT5G01180	44	21	13	18.3333	24.6667	10.6667	19.3333	22.6667	51.3333	21	31.3333	13.6667	33.3333	14
	LOC_Os10g41310.1	1.47333	1.51	1.44	6.37667	4.79	5.54				Solyc11g069750.1	0	0	0	0	0.365382	0.115956	7.41648	6.76014	0	0	0	0	0.495261	0.359059	10.3782	4.58929								AT5G10030	4792	1859.67	1760	497.333	749.333	644.667	607.333	1641.67	2042.67	1484.67	3434.67	2039.67	3665	1553.33
	LOC_Os10g42870.1	38.2967	34.7267	28.06	17.6767	12.9567	13.2233				Solyc11g069760.1	0	0.221128	0.0120467	0	1.91326	0.689623	176.271	162.711	0	0	0	0	4.75947	1.39838	86.0586	93.5967								AT5G49450	926.667	534.667	404.667	211	268.333	208	304.667	192.333	311	192.333	666.667	194.667	501.333	810.667
	LOC_Os10g42900.1	12.2133	15.24	11.8367	26	19.1933	16.8667				Solyc12g006800.1	8.03	6.8743	7.74728	8.67986	7.35333	5.93347	11.6462	12.1472	4.44067	5.14098	6.92364	8.61081	7.56065	7.9586	11.1577	10.8597								AT5G50200	12046	5335.33	8917	11794.7	15710	11076.7	13860.3	8049	15121.3	8214	30320.3	11951.7	30288.3	9888
	LOC_Os11g12740.1	0.543333	0.99	0.986667	4.81	4.87667	5.45				Solyc12g042240.1	7.34049	3.91773	6.63037	6.92069	7.61017	6.74639	9.73175	11.8278	11.0618	8.48076	13.8783	15.3968	14.4512	17.9521	19.1069	23.5627								AT5G60770	6450	2056	4371.67	9409	9672	8349	7295.67	4782.67	5929.33	5691.33	6614.67	6774.33	4152.67	4278
	LOC_Os11g18044.1	9.88333	14.5033	13.3167	13.2367	8.5	5.82667				Solyc12g042300.1	1.24119	2.02592	1.23463	0.967411	11.5463	9.20608	16.9386	16.4823	1.19172	1.58722	0.903042	1.83663	10.7379	11.4672	15.4566	17.7704								AT5G60780	9.33333	4.66667	8.66667	2.66667	7.33333	1.66667	9.66667	3.33333	14.6667	2.33333	4.66667	2.33333	2.33333	8.66667
	LOC_Os11g31620.1	7.55333	6.34	5.68	13.15	10.1567	9.47333				Solyc12g056860.1	16.9787	16.0213	7.58736	10.5261	21.2049	23.4878	47.2805	28.1055	13.6734	11.7354	7.85918	9.25113	25.7871	20.8172	47.0528	38.2245								AT5G62730	1	2.33333	0.333333	1	1	0.333333	0	0.333333	0	2	0.666667	0	1.33333	3.33333
	LOC_Os12g12934.1	12.98	30.4367	44.4133	0.0766667	0.196667	0.156667				Solyc12g089230.1	1.36443	1.3373	2.84989	3.6171	0	0	0.00626	0.00801267	1.36973	1.3116	3.39836	3.30708	0	0.00542933	0	0.00587367								AT5G63160	212.333	109	137.667	31.3333	223.667	49.6667	519	271.333	3241.33	153	10321	202	10754.3	421
	LOC_Os12g37410.1	46.4333	46.18	51.0133	598.607	717.337	601.697																												AT5G65210	14292	5366.67	6552.33	2103.67	1928.67	2087.67	1800	7081.67	10937	6140	19830.7	9160	19038.7	6484
	LOC_Os12g39640.1	10.1567	14.5233	15.7067	24.3533	30.7067	22.46
N transport gene network	ChrSy.fgenesh.gene.37	16.0433	14.4467	15.5667	89.9367	78.9467	69.8633	AC210023.3_FG014	14.0239	12.0525	Solyc01g080870.2	7.76195	4.46008	0.881299	1.06594	2.3929	1.62832	0.310657	0.0862897	4.30178	4.06802	2.84963	1.59944	2.42484	1.44568	0.284104	0.24397	PGSC0003DMG400006913	0	0	1.21333	0.843685	0.517868	0.210292	AT1G12480	67.3333	13	20.6667	38.3333	33.6667	11	18	20	45.6667	11.6667	24.3333	7	16.6667	17
	LOC_Os01g12680.1	7.90667	7.18333	6.68333	0.863333	1.23333	0.6	AC210023.3_FG015	14.0239	12.0525	Solyc01g091180.2	0.107089	0.044437	0.179663	0.151488	1.22376	1.48253	0.740859	0.602139	0.0698223	0.0928527	0.0713477	0.119047	1.07699	1.06823	0.816118	0.612279	PGSC0003DMG400006975	5.13279	6.09198	2.09109	2.10283	6.92832	41.5367	AT1G18880	3652.67	5137.67	2310.67	899.333	1685.33	3974.67	920.667	3168	1665	4707.67	2207.33	4295.67	1357.33	2968.33
	LOC_Os01g14520.1	0.0266667	0.00666667	0	13.5033	18.22	22.3833	GRMZM2G001676	27.9907	78.946	Solyc01g096880.2	4.73011	5.19203	20.8092	10.7018	2.44456	1.94784	9.56441	4.51308	3.34197	6.32825	24.8678	15.2333	1.94926	2.0771	6.90827	4.93129	PGSC0003DMG400009752	1.31858	2.02801	2.19604	3.42607	4.70692	7.31719	AT1G22540	908	207.333	98	353.333	377.333	156	59	439	343.667	423	356	465	244.333	332.333
	LOC_Os01g28840.1	1.05667	0.993333	0.97	2.24	1.63667	1.92	GRMZM2G001764	2.50547	3.83518	Solyc01g103140.2	6.62408	5.04414	5.24773	4.4151	3.66563	3.95065	1.27075	1.15206	6.41681	4.84269	4.48317	4.34884	3.12205	3.28126	1.1191	1.16582	PGSC0003DMG400015536	11.6747	7.67264	1.81438	2.94591	47.9615	22.5629	AT1G22550	1075.67	332.333	264.667	327.333	397	385.333	170.667	374.333	315.667	418.667	424.667	435.333	330.667	312.333
	LOC_Os01g28980.1	0.11	0.116667	0.386667	1.51	0.613333	0.92	GRMZM2G004653	2.22603	2.16305	Solyc02g067790.2	14.0734	32.3702	2.37672	2.9389	0.071888	0.030465	0.022936	0	25.9701	49.8162	3.12677	3.52966	0.0650357	0.0182257	0.02139	0	PGSC0003DMG400019960	3.82112	4.48465	1.63499	0.416486	1.10285	0.507947	AT1G22570	924.667	474.333	304.667	270.333	429.333	371.667	192.333	428.667	355.333	510.667	436.333	459	461.333	384.333
	LOC_Os01g36720.1	65.82	26.07	8.45	8.17333	1.16333	0.06	GRMZM2G011347	0.84954	0.69863	Solyc02g068080.2	24.2501	23.359	19.2461	7.66677	49.1756	42.4505	74.1495	26.0557	27.309	28.9481	27.4722	12.4832	57.2139	46.3359	80.4047	41.3138	PGSC0003DMG400020215	0.0545444	0.145759	0.0686247	0.567031	2.57221	5.72812	AT1G27080	27.3333	12.3333	22	13.3333	17.6667	4.66667	30.3333	7.33333	43.6667	7.33333	21.3333	4.33333	22	4.66667
	LOC_Os01g42740.1	10.4867	14.2267	15.4333	66.5133	40.7433	22.6033	GRMZM2G011590	90.2634	51.9995	Solyc02g087280.2	21.0547	20.2632	4.37702	7.76012	6.99397	7.43379	28.1479	18.8683	16.0066	12.5037	3.29606	9.53175	5.96832	6.55058	18.6181	17.589	PGSC0003DMG400024904	0.280403	0.411716	1.10876	1.25647	0.657058	0.285342	AT1G32450	40334.3	13176	13043	19117	15775.3	11116.7	7445	13353.3	13733	16236.7	14199	15399	15294.7	10907.7
	LOC_Os01g43460.1	5.54667	2.31667	2.13	15.4367	21.9733	24.9033	GRMZM2G013581	14.5312	9.87085	Solyc02g094060.2	2.35709	2.47023	4.6997	3.42048	0.827511	0.671896	1.00263	0.186885	2.1362	2.36215	5.98246	3.60148	0.900096	1.05575	1.0105	0.284618	PGSC0003DMG400030708	1.8301	1.52759	0.941941	0.815083	0.841434	0.632062	AT1G52190	88	13.6667	10	46	37	13.3333	4.33333	58.6667	28.3333	74.3333	40	76.6667	41.6667	38.6667
	LOC_Os01g61510.1	0.03	0.0366667	0.0933333	4.10333	4.18667	3.03333	GRMZM2G026523	30.1214	62.5177	Solyc03g007770.2	27.971	18.249	22.3745	26.8898	39.5287	30.4267	56.8462	27.8405	19.6973	27.0433	30.07	22.9214	59.2859	32.1245	57.5671	34.8692	PGSC0003DMG401015894	0.0591518	0.0455977	0.725609	0.424088	2.14518	1.93372	AT1G62262	453.667	75.6667	40	132	199	45.6667	18.6667	216.667	150	195	175.333	198.667	113	186.333
	LOC_Os01g65000.1	2.41	2.25	2.01667	1.56333	1.3	1.35	GRMZM2G035790	10.8402	0.213028	Solyc03g031590.2	0	0.020616	0.018924	0	8.92823	5.69936	94.2439	9.89146	0	0	0.010094	0.035832	16.9735	5.74864	74.8985	12.712	PGSC0003DMG401028903	0.661171	1.55328	0	0	0	0	AT1G62280	20.6667	2	6.33333	8.66667	16.3333	1.66667	3	12	14.6667	21	14.3333	13.3333	9.33333	10.6667
	LOC_Os01g65100.1	28.6033	42.9167	43.2767	68.3333	90.9833	146.02	GRMZM2G043193	14.0554	12.2184	Solyc03g113420.2	37.6427	44.7331	8.33466	9.26003	5.38792	8.2751	4.62219	14.7806	63.5917	88.0246	12.5403	12.6231	12.9836	8.3497	4.19083	14.9085	PGSC0003DMG402000668	0.325354	0.265399	5.15252	4.74856	10.3823	24.227	AT1G68570	2658.67	1082.67	811.333	845.333	1064.33	1156.67	470	987.667	589	879.333	661.667	891.333	428.667	810
	LOC_Os01g65110.1	0.17	0.176667	0.133333	5.33667	11.0133	14	GRMZM2G044851	0.888649	1.07809	Solyc03g113430.2	56.3503	61.3748	15.0453	22.1199	4.19187	5.12303	0.298026	0.286209	16.6144	25.6233	8.68846	16.4661	2.9438	3.783	0.182259	0.368577	PGSC0003DMG400001393	1.51167	0.885027	0.666067	0.428715	5.22462	5.77672	AT1G69860	3.33333	0	0.666667	1	1	0.666667	0.333333	0	0	1	0.666667	0.333333	0.666667	0.666667
	LOC_Os01g65120.1	0	0	0	1.35667	1.15333	1.43667	GRMZM2G047626	37.7925	35.1544	Solyc03g120550.2	39.4892	44.5891	4.48432	9.24116	46.1157	52.4207	6.68063	11.8196	32.5854	54.5141	4.95775	9.7518	42.2183	49.3464	6.83528	13.5496	PGSC0003DMG400001671	0	0.0122903	0.827451	0.439371	1.17684	0.194693	AT1G69870	402	179.667	93.3333	81.3333	180.333	137.333	72.6667	193.667	104	213.333	223.333	246.667	192.333	193.333
	LOC_Os01g65200.3	1.34333	1.73667	1.39333	7.22333	6.74667	7.55333	GRMZM2G048136	21.1103	12.2905	Solyc03g120560.2	8.76935	9.2282	6.59718	9.66977	7.26485	7.55949	7.83096	5.05123	9.85227	10.023	8.63597	12.8903	7.72589	8.06454	7.66898	6.54772	PGSC0003DMG403002548	0.705973	1.03197	0.592144	0.492087	1.158	1.13349	AT1G72120	1063.67	341	246	357	436.333	285	153.667	405.333	340	426.333	383	456	270.667	316.333
	LOC_Os01g68510.1	0.15	0.166667	0.27	1.78667	2.06667	2.48333	GRMZM2G055834	1.05617	2.24696	Solyc03g120570.2	0.897556	1.33268	0.885529	1.37388	0.0904107	0.0653313	0.0941997	0.123463	1.41106	1.90691	0.548069	0.901095	0.189042	0.084986	0.0947603	0.0953027	PGSC0003DMG400003820	0.0433238	0.0222643	0	0	1.64334	0.506999	AT1G72125	971.667	172.667	170	359	424.667	187.667	113.667	381	346.667	409	359.667	471.667	390	360.667
	LOC_Os02g32814.1	20.8367	26.38	34.0433	60.9633	82.9367	98.86	GRMZM2G057611	1.13073	0.254796	Solyc03g120590.2	3.29817	3.90979	1.44976	2.39662	4.86224	5.17462	3.25834	3.88477	4.90926	5.28441	1.51339	2.06787	5.19328	5.32535	3.14625	3.76097	PGSC0003DMG400004291	0.0358406	0	5.52385	6.31156	4.07847	4.7231	AT1G72130	2900.33	766.333	519	1014.33	1040.67	659.333	315.333	1102.33	796.333	1211	939.667	1181.67	861.667	892
	LOC_Os02g34580.1	1.01667	0.446667	0.226667	3.71	0.986667	0.166667	GRMZM2G057616	24.9297	8.86693	Solyc04g005070.2	11.8839	8.53086	4.22891	5.50094	3.44434	4.40754	1.28719	1.53762	14.4878	6.10313	4.4769	8.59919	2.43785	4.70092	1.17579	1.33735	PGSC0003DMG400011085	1.64891	2.07776	0.0820447	0.217067	4.93755	2.10454	AT1G72140	57.3333	6	3.66667	16.3333	22	6.33333	3.66667	26.3333	13.3333	31	17	23.6667	22.3333	35.6667
	LOC_Os02g46460.1	3.51667	1.93	0.786667	2.58333	2.49667	2.21667	GRMZM2G064091	2.43919	0	Solyc04g080990.1	0	0	0	0	2.86872	1.65875	1.293	0.93938	0	0	0	0	2.67929	2.23756	1.34561	0.907297	PGSC0003DMG400014054	1.2436	0.380735	0.515993	0.71138	3.79759	0.0942393	AT2G26690	406.333	90.3333	14	216	192	44	10.3333	244	105.333	203	206.667	262.333	146.667	309.333
	LOC_Os02g48570.1	14.6933	8.92	5.04	2.25667	0.91	0.163333	GRMZM2G071119	6.60982	6.65407	Solyc05g005910.2	0.499651	0.580584	0.666151	2.52722	0.0670653	0.123239	0.192804	0.171358	0.698851	0.320304	1.12353	1.95762	0.150324	0.138336	0.200938	0.245802	PGSC0003DMG400014539	0.0645853	0.0284492	1.17243	1.23203	3.85917	0.62906	AT2G37900	21.6667	6.33333	7	6	6.33333	2.66667	4.33333	15.6667	10.6667	7.66667	7.66667	18	4.66667	13.3333
	LOC_Os03g04570.1	4.74333	4.41	5.73667	7.71333	6.82667	6.38	GRMZM2G074540	1.71357	0.674455	Solyc05g005920.2	36.509	31.9585	4.76118	11.1898	7.52201	8.24597	2.39536	6.17735	41.4682	32.9342	6.40243	13.7033	8.0561	10.3726	2.96415	5.40427	PGSC0003DMG400015572	2.88721	2.0271	1.91859	1.47596	1.58417	1.17936	AT2G38100	69.3333	21.6667	21.6667	27	31	25	16.6667	29.6667	16.6667	35.3333	37.3333	46.3333	37.6667	36
	LOC_Os03g13274.2	2.81	3.1	2.63667	15.5333	8.88	5.77333	GRMZM2G080045	4.07008	8.00788	Solyc05g005940.2	7.9393	4.22452	5.08441	4.77383	3.82881	4.97053	2.63709	2.44328	3.60301	6.89444	8.60088	7.62755	5.1432	5.23021	3.08847	4.00734	PGSC0003DMG400015591	1.11115	0.872696	0.448409	0.422742	0.41911	0.096004	AT2G38290	15757.7	12770	9186.67	6271.33	6794.33	9556.67	5521	4959.67	4214	4903.67	3706.67	4720	2655.33	3276.33
	LOC_Os03g48180.1	23.05	23.7067	21.7567	347.203	283.653	254.207	GRMZM2G085411	120.514	131.356	Solyc05g005950.2	46.6864	31.6647	25.3616	41.8881	4.75631	3.59799	3.2449	5.98914	55.3916	27.7936	23.3949	52.8304	3.90727	5.96446	4.61404	5.45454	PGSC0003DMG400015593	6.92976	7.77697	3.27538	4.1794	0.268808	0.0190589	AT2G40460	2762.33	847.333	506.667	1040	909	591	287.667	1044	493.667	1049.33	880.667	1231.67	719.667	926
	LOC_Os03g48940.1	17.57	14.64	11.16	26.8167	21.5933	19.77	GRMZM2G096365	15.1414	22.02	Solyc05g005960.2	19.6774	12.5141	10.0595	12.1463	0.728793	0.696588	1.13436	1.9418	19.0904	12.581	10.9977	17.1473	0.957502	0.896223	2.2955	1.46673	PGSC0003DMG400015594	2.28067	2.35676	2.79185	3.31443	4.29702	3.61297	AT3G01350	557	115.667	130.333	217.333	184	81	87.6667	195.667	126.333	207.667	97.3333	272.333	113.333	171.667
	LOC_Os03g60850.1	25.5333	14.5233	15.9033	8.02333	7.21667	5.58333	GRMZM2G104542	43.1755	91.3679	Solyc05g005980.2	8.82973	7.00037	4.48632	5.03308	1.49171	1.8944	2.42626	2.90785	12.0123	4.20981	3.34569	7.18514	1.63846	2.66277	3.45379	2.44905	PGSC0003DMG400015595	2.384	2.99706	2.90026	4.80273	1.81787	2.22549	AT3G16180	2077.33	844.667	613	673.667	857.333	808.667	289.667	1042.33	678	1112	822.333	1047.67	696.333	827
	LOC_Os03g62200.1	14.4233	12.7767	8.61333	22.2267	8.87333	5.37333	GRMZM2G106921	19.111	19.8172	Solyc05g005990.2	16.181	12.8091	6.1957	8.89591	6.91486	6.72304	10.1678	9.04325	13.3944	11.2697	5.61967	10.5501	6.47515	8.01871	9.47883	9.24817	PGSC0003DMG400017204	0.0214966	0.0441888	0.0540915	0.0770597	1.05781	0.700005	AT3G21670	1117.33	404.667	192.667	336	430.333	382	97.3333	651.333	263	701.333	526	712.667	258.667	496
	LOC_Os04g39030.1	22.07	13.3567	14.1067	25.5733	13.7633	6.50667	GRMZM2G113409	29.8579	28.382	Solyc05g006000.2	2.61974	1.5363	5.19021	4.42952	2.10879	2.3797	2.9462	2.53876	2.4569	1.14597	5.11552	5.06508	1.96323	2.48176	2.59762	2.82038	PGSC0003DMG400017637	0.0377089	0	7.61464	5.52536	12.0614	7.96241	AT3G27170	7151	6560	5543.67	1655.33	3228.33	5966.33	3383.67	5340.67	4739.33	5299	6326.33	6812.67	6361.33	5008
	LOC_Os04g48530.1	25.7233	19.3633	15.4667	0.14	0.2	0.08	GRMZM2G122251	17.0336	19.9744	Solyc05g006010.2	0.307145	0.22093	0.322043	0.387234	1.37575	1.4565	1.06021	0.914394	0.121886	0.151172	0.171775	0.359399	0.997117	1.78571	1.3418	1.02413	PGSC0003DMG400020514	6.47435	6.76708	0.0842918	0.0927919	1.57973	1.07224	AT3G45650	3146.33	396.333	433.667	1278	1316	533.667	270.333	1480	1026	1601	1054	1629.33	914.333	1491.67
	LOC_Os04g55210.1	12.1533	14.9633	15.5833	43.0333	35.3567	33.5367	GRMZM2G130149	39.4103	35.9412	Solyc05g006920.2	8.01697	6.94255	6.92068	9.31228	1.72687	2.36762	1.41277	1.35269	8.09206	8.91923	8.38531	10.2536	1.50115	2.29707	1.80784	1.9604	PGSC0003DMG400020782	0.836729	2.22588	0	0	0.0504585	0.450776	AT3G45660	968.667	206	122.333	297	390.667	281.333	72.3333	528	308.667	585.667	337	592	259.333	570.667
	LOC_Os04g59480.1	0.883333	1.92	2.21	12.4533	10.3967	9.13	GRMZM2G143998	8.26897	10.2705	Solyc05g009500.2	8.67199	7.93573	6.6234	8.15418	0.212265	0.134152	0.0105027	0.00560267	7.67364	4.45533	2.81534	4.37443	0.503421	0.0366983	0	0.004687	PGSC0003DMG400024120	3.01701	1.23656	0.908204	0.132702	0.379505	0.0376704	AT3G45680	318	103	53.3333	50.6667	139.667	89.3333	30.3333	142.667	76.3333	179	76	214.667	73.3333	142.667
	LOC_Os05g13320.1	0.04	0.0833333	0.106667	3.40333	3.17667	2.54	GRMZM2G148800	116.469	0.0789985	Solyc06g005070.1	5.59277	3.95874	3.43891	3.96972	12.9289	17.6428	3.69709	4.43964	6.7822	3.40788	4.35595	4.13122	17.2222	11.7228	6.77508	4.33144	PGSC0003DMG400024268	3.83972	3.52035	0.408246	0.177709	5.54421	9.8509	AT3G45690	12	3.33333	5	2.66667	1.33333	2	0.666667	2.33333	1.66667	2.33333	4	3	3.66667	2.33333
	LOC_Os05g18670.1	0.233333	0.136667	0.0866667	1.12667	2.95667	3.92333	GRMZM2G169951	8.67854	6.87247	Solyc06g005330.2	16.3127	9.74207	19.4096	22.7929	10.204	7.20105	41.6276	34.1064	10.9038	7.10645	18.8585	25.299	12.6707	9.9801	38.0242	23.2221	PGSC0003DMG400025336	0.428897	0.150809	1.30643	0.788974	6.15573	4.24965	AT3G45700	85.3333	34.6667	19.6667	38.3333	36.6667	38.3333	7	74.6667	28	83.6667	68.6667	99.3333	45	60.6667
	LOC_Os05g27010.1	5.24	4.90333	3.34333	1.30667	1.77	2.57333	GRMZM2G170577	57.0067	23.4124	Solyc06g036440.1	0.201006	0.549864	0	0	13.7988	11.9559	3.20876	4.84129	0.27247	0.496523	0	0	11.6912	15.5023	2.65539	2.5493	PGSC0003DMG400025337	0	0	2.52292	3.1985	23.1037	8.87374	AT3G45710	2092.67	651.667	435	496	848.333	745.333	201	949.333	584.667	1216.67	641	1093	563.333	824.667
	LOC_Os05g27050.1	2.92	2.39333	2.21	0.833333	0.93	1.53667	GRMZM2G176253	20.4462	33.1579	Solyc06g050900.2	11.1272	6.42077	6.80659	14.4527	1.36607	2.58192	0.257132	1.64476	9.15935	4.91495	10.7389	21.0551	1.07903	1.93879	0.213572	1.55546	PGSC0003DMG400025395	0.338521	0.7494	0.566317	1.24352	3.28357	1.05616	AT3G45720	355.333	66.6667	39.6667	79.6667	147	63.6667	27	155.333	109.333	162.333	151.667	197	199.667	177
	LOC_Os05g27304.1	0	0.25	0.09	2.66	1.26667	0.56	GRMZM2G181491	0.3918	2.56261	Solyc06g065020.2	29.2819	28.6813	18.2794	30.0663	17.2718	18.8567	35.3817	28.3115	24.6039	24.2082	19.5477	23.8148	20.1019	18.7731	38.1426	27.0214	PGSC0003DMG400025961	2.48266	2.32205	0.0312355	0	0.534485	0.303166	AT3G47960	998	355	261.667	344.333	474.333	368.333	150.667	624.333	420.333	706	649.667	816.333	559	536.333
	LOC_Os05g33960.1	0.706667	0.34	0.346667	11.15	6.50333	6.37	GRMZM2G305856	153.985	71.5872	Solyc06g071080.2	0.744395	0.990759	0.679423	0.679949	0.178362	0.263822	0.194829	0.23862	0.639849	0.747001	0.473899	0.565304	0.260591	0.234363	0.0977263	0.122518	PGSC0003DMG400026455	0.628282	1.09548	0.635198	0.834532	0.345053	0.388175	AT3G53960	169.667	81.6667	74.3333	64.6667	67.3333	78.6667	38	103.333	54	122.667	95.6667	155.667	36.3333	56
	LOC_Os05g34010.1	18.0833	20.8667	18.2767	3.63	4.40333	6.13667	GRMZM2G316889	3.40053	4.15591	Solyc06g071090.1	0.839858	0.986525	0.853052	1.37648	0.325355	0.265849	0.083159	0.275188	0.883423	0.722075	0.715772	0.709239	0.187776	0.271142	0.10595	0.158553	PGSC0003DMG400027083	1.35805	1.18433	0.129441	0.331928	3.48061	1.6123	AT3G54450	63.6667	27	8	28.3333	29.3333	15.3333	5.33333	29.6667	21	43	21	43	23.6667	16.6667
	LOC_Os05g34030.1	0.05	0.06	0.05	2.36333	2.25333	2.50667	GRMZM2G338809	1.37363	6.76078	Solyc06g071570.2	0.522877	0.311417	0.903724	1.17938	1.0196	0.633864	1.4446	1.43628	0.284828	0.305042	0.570813	0.652353	0.447509	0.827398	0.943603	0.725219	PGSC0003DMG402027501	0.335613	0.284074	1.91254	4.19312	5.90978	18.8843	AT4G21680	427.667	40.3333	52.6667	234	182	57	24	248	167.333	317.667	137.667	233.667	98.3333	136
	LOC_Os05g35594.1	0.706667	0.456667	0.48	1.06333	1.24667	1.53	GRMZM2G344163	57.0067	23.4124	Solyc06g075450.1	0.0715807	0.051849	0.100355	0.0943663	1.075	0.843734	1.1271	1.95402	0.055113	0.0327983	0.0748067	0.247866	0.643176	0.933433	1.46915	1.27154	PGSC0003DMG400029084	0.655398	0.61605	0.366482	0.858447	3.55474	4.70848	AT4G27970	305.333	118.667	107.667	118.667	98.6667	95.6667	57.3333	76.3333	75	120.667	85	105	72.3333	81.6667
	LOC_Os05g35650.1	22.2833	33.9	25.7433	15.4067	12.9367	11.6867	GRMZM2G361652	30.7259	23.0332	Solyc06g075460.2	1.10817	0.924769	4.46733	4.0129	0	0	0.00724667	0	1.05255	0.445618	5.01851	4.54061	0.0154817	0.0109667	0	0.0121557	PGSC0003DMG400029242	0	0	1.58539	1.1468	0.110156	0.0298209	AT5G11570	382	188.333	143.667	128.333	109.333	148.667	80	93.6667	65	82.3333	46.6667	83	36.6667	79.6667
	LOC_Os06g13210.1	2.12	2.15333	1.57667	12.37	16.18	17.3433	GRMZM2G378604	22.2216	25.625	Solyc06g075480.2	0.0169433	0.0984967	0.286408	0.316695	14.2621	16.83	3.75933	4.14081	0.0125163	0.0188977	0.123479	0.393536	10.2839	15.475	3.48327	3.94709	PGSC0003DMG400029396	0.972358	0.863118	0.133458	0.182205	2.6099	2.0959	AT5G14570	3.33333	0	0	1	2.33333	0	0	1	0	0.666667	0	0	0.666667	0.333333
	LOC_Os06g15370.1	2.72	4.56	6.19	8.17667	11.8533	31.31	GRMZM2G397836	14.0239	12.0525	Solyc06g075500.2	2.58162	2.82044	4.00008	3.39189	4.80844	5.60665	9.66591	10.7728	2.25038	1.86599	3.10692	4.72109	3.31446	2.39664	9.7078	11.5415	PGSC0003DMG401031322	6.99207	8.71602	2.51344	3.16964	76.8429	100.018	AT5G14940	1346.67	152.667	89.6667	549	522.333	133	43.3333	643	344	667.667	377.667	617	356.333	462.333
	LOC_Os10g02100.1	0.316667	0.21	0.226667	17.95	8.72	4.26667	GRMZM2G400602	27.9384	0.0808967	Solyc07g007690.2	12.1809	7.85659	15.9722	14.3734	6.94322	6.46757	12.5856	14.5924	10.4396	6.49998	17.7704	18.8955	6.36924	5.61427	11.5542	15.3956	PGSC0003DMG400033068	1.26451	0.577635	2.0859	1.6369	2.33343	2.74514	AT5G19640	1.33333	0.666667	1.33333	1.66667	2	0	1	1	0.333333	0.666667	0.333333	1.33333	1	0.666667
	LOC_Os10g05780.1	12.37	11.0567	11.1367	0.0766667	0.01	0.0466667	GRMZM2G472167	10.432	59.6591	Solyc07g025490.1	0.739783	1.04177	1.35329	0.922894	0.692941	1.02492	1.21554	0.430946	1.13038	0.997515	1.25948	1.06404	0.685247	0.791461	0.771023	0.916658	PGSC0003DMG400033097	0.34766	0.500261	1.83711	1.24627	2.99387	3.32556	AT5G24030	2302.67	922	813.667	761	820	882.333	423.333	852.333	563.333	761.667	387.333	741.667	223.333	745
	LOC_Os10g33170.1	33.57	32.2367	33.1533	21.99	13	9.36667	GRMZM5G827496	9.97841	16.9743	Solyc07g032490.2	4.73661	3.07753	20.5581	11.4669	3.20044	3.3834	0.00774233	0.008579	2.60447	2.28042	28.7969	16.3307	1.73881	4.45906	0.0303027	0.0206167								AT5G26240	6945.67	1609.67	1222.33	2500	2679.67	1261.33	805	2232.67	1961	2159.33	1712	2170.67	1564	1738.33
	LOC_Os10g33210.1	11.2533	7.45667	4.86	9.32	7.45	5.66	GRMZM5G865298	0.932618	4.47978	Solyc07g049290.2	12.0872	17.3704	13.5229	14.9588	1.96581	2.07637	1.47413	0.453578	13.0342	13.8282	16.0426	13.9696	1.60259	2.14951	1.94046	1.04822								AT5G28470	7	0.666667	1.66667	3.33333	2.33333	2.66667	1.66667	2	1.66667	3	1.33333	1.66667	2	1.33333
	LOC_Os11g47460.1	1.57	4.21667	1.92667	66.7567	91.0733	109.1				Solyc07g051950.2	3.38895	4.31326	0	0	6.35452	3.5994	0.09986	0.0645903	10.0241	18.8391	0.012545	0.0121513	6.34444	7.7217	0.0869227	0.0458597								AT5G33280	1468.33	384.667	305.333	511.667	498	317.333	173.667	546.333	421	533.333	384.333	536	286.333	454
	LOC_Os12g37970.1	11.79	10.6033	4.66333	58.4967	45.0033	34.8267				Solyc08g007060.2	8.19825	4.13617	2.93617	1.91124	36.0691	22.5516	65.8431	17.2506	3.78947	2.49752	3.21825	2.64594	41.9668	18.4232	58.8511	19.7641								AT5G40890	2197	409.333	389	709.667	910	552.333	236.333	1099.67	816	1230.67	1506	1408.67	1682.33	1054.67
	LOC_Os12g44100.1	0.893333	1.21333	2.26	3.92333	2.05667	0.903333				Solyc08g061010.2	0.691012	0.466124	0.489868	0.922861	0.992508	0.867968	16.8315	1.90024	0.669005	0.654339	0.480365	1.24086	1.41686	1.82909	25.7356	6.28898								AT5G46040	281.667	48.6667	60	102	129.667	47.3333	22	95.3333	99.6667	128.333	78	92	46.6667	67.3333
	LOC_Os12g44110.2	23.3	24.51	23.4	3.47333	3.64	5.92				Solyc08g061020.1	0.179492	0.121106	0.22346	0.145616	0.535306	0.770475	9.02807	0.619951	0.22954	0.157791	0.164785	0.320771	0.952732	1.35521	15.123	3.42915								AT5G46050	1507	168.333	129.667	815.333	569.333	137	86	364.667	324	385.333	326	301	298.333	254.333
											Solyc08g066940.2	12.0029	9.73331	4.30628	6.20187	7.02725	11.6272	8.26446	6.92364	9.67526	9.02934	5.19988	9.86145	9.21246	11.5544	6.15902	9.91782								AT5G49890	2519.33	852.333	686.667	811.333	1035	915.667	454	1427.33	811	1593.33	1367.67	1666.67	1068	1573.33
											Solyc08g077170.2	2.80691	1.3837	0.750353	0.910072	0.0933607	0.151598	0.026402	0.007522	2.21678	0.348024	1.0657	1.07453	0.728688	0.103364	0.046576	0.0912753								AT5G62680	8289	5005.33	3061.67	2427.67	4188.33	4109.33	1524.33	4837	3290.33	5759	3999	6020	2756.33	3996
											Solyc08g079770.2	2.29895	2.21345	3.53897	3.92491	0.071753	0.025816	0.003552	0.009462	2.63514	1.63753	4.22467	5.91401	0.0194427	0.0834193	0	0
											Solyc09g011390.2	1.17075	1.32623	0.466752	0.291549	9.72009	11.5115	12.2783	6.78483	0.545107	0.883741	0.349487	0.224248	9.92741	9.60988	7.54329	4.82078
											Solyc09g014610.2	0.336858	0.207725	0.0697837	0.151221	0.894559	0.5811	2.16999	5.03874	0.601285	1.17606	0.0977363	0.281588	1.34912	0.967012	5.36971	3.45076
N assimilation gene network	LOC_Os01g25484.1	182.313	142.143	93.5967	21.26	37.5633	63.62	GRMZM2G036464	254.334	617.522	Solyc01g080280.2	435.267	313.234	1470.31	1157.4	36.0431	39.0045	90.0507	109.573	442.273	275.568	1517.1	1054.36	41.6545	31.9162	78.1751	106.016	PGSC0003DMG400011433	0.469342	0.716427	0.426796	0.416453	1.11	0.562726	AT1G37130	102173	27302.7	46411.3	83836	80552.3	64239.7	53918.7	36964.3	56535.3	39707.7	70295.3	46597.3	52720.7	32243.7
	LOC_Os01g48960.1	5.85	3.26667	2.18333	49.3733	72.1633	56.46	GRMZM2G046601	1.92068	0.153492	Solyc01g108630.2	36.5377	29.3401	106.261	67.1892	9.01478	7.86882	7.18017	7.67446	51.3018	22.3289	106.749	105.429	9.92041	3.75139	7.21422	14.9172	PGSC0003DMG400004355	22.826	31.5604	445.078	499.557	0.464299	0.576092	AT1G48470	52	23.3333	11	18.6667	15	23	16	19	17.6667	11.6667	19.3333	14.6667	14	12.6667
	LOC_Os02g50240.1	432.287	289.267	198.243	957.003	710.513	554.633	GRMZM2G076723	0.19484	3.6647	Solyc03g063560.2	116.426	85.0817	206.467	136.162	23.9047	26.5433	43.8659	27.9638	94.176	66.4846	211.54	181.26	25.4939	27.8766	41.1684	42.1952	PGSC0003DMG400008262	31.8298	35.4805	2.97707	3.72815	16.12	65.0915	AT1G66200	86908.7	35389.7	42772	89073.7	54048	65888.7	38243.3	48293.7	38381	44922.3	60693.3	54921.3	59376	55922
	LOC_Os02g53130.1	37.8467	8.20333	2.23667	0.673333	1.28333	0.48	GRMZM2G077054	3.20787	2.68267	Solyc03g083440.2	15.4433	12.8895	7.08194	3.80851	129.991	123.146	140.24	41.7292	13.1017	20.3594	8.6477	4.2133	165.811	127.673	135.745	100.793	PGSC0003DMG400009698	4.88281	5.66293	36.6055	42.7853	10.9826	16.5934	AT1G77760	44731.7	12074.3	22622.3	32294	46803.3	30254.7	42457.7	21600.7	52786.7	21979.3	85881	32797	75677.7	20367.7
	LOC_Os03g12290.1	35.3567	37.2633	45.1667	1184.5	2570.02	2066.15	GRMZM2G085078	4.51879	10.5429	Solyc04g014510.2	15.8246	11.2291	41.8572	33.5874	502.744	471.363	512.054	201.061	8.05653	6.27426	26.3066	22.6465	770.058	362.261	575.746	251.329	PGSC0003DMG400013235	100.563	82.7342	10.1061	8.59768	218.381	102.738	AT2G15620	10373.7	3026	9338.67	9294.67	37445	10189.7	37341.7	8536	42869.3	8157	79566	17358	79930.7	11116
	LOC_Os03g50490.1	1.16	1.04667	0.64	3.78	1.96	2.43	GRMZM2G102959	10.2804	1.33105	Solyc10g050890.1	24.6855	27.9033	6.34304	2.41542	210.196	162.15	316.585	40.4554	26.4213	30.1506	5.87453	4.68873	239.033	115.516	348.779	114.195	PGSC0003DMG400014592	0.374709	0.632713	0.101022	0	1.64632	0.735379	AT2G41220	54828.7	18281.3	21258.3	29538.3	19305.3	25955.3	11347.7	23312.3	14807.7	25238	18532.7	28362	14987.3	22402
	LOC_Os04g56400.1	1579.39	1548.24	1714.16	18.32	23.1633	25.9733	GRMZM2G568636	181.247	31.4897	Solyc10g078700.1	3.3407	2.28491	3.78268	5.18068	2.67397	2.36138	3.68634	3.93943	1.63002	1.30678	3.53454	4.75102	2.1425	2.09498	4.51603	4.81208	PGSC0003DMG400023620	52.8201	47.4775	10.112	9.93235	37.9598	60.6377	AT3G17820	26778	10227.3	10694	31880.7	20558.3	19208	12355.7	11430.3	8234	13404.7	9581.33	12489	6929.33	9279
	LOC_Os05g48200.1	0.316667	1.37333	2.78333	220.207	363.777	186.34	GRMZM5G872068	362.44	485.819	Solyc11g011380.1	377.184	570.338	83.6156	213.338	895.266	878.344	652.227	1561.74	414.838	588.188	54.9401	183.663	699.568	774.453	394.046	1063.65	PGSC0003DMG400025823	5.60741	4.36199	42.547	46.8453	2.08681	2.50133	AT5G04140	127.333	66.3333	126.333	66.6667	50	56	58.6667	75.6667	56.6667	130.333	75.3333	151.333	128	78.6667
	LOC_Os07g46460.1	747.717	776.993	754.153	20.5133	19.5333	16.7633	GRMZM5G878558	2.8417	1.00475	Solyc11g013810.1	261.892	218.344	247.239	190.695	109.003	116.698	422.574	223.636	220.485	132.59	216.244	236.339	108.783	75.9552	330.565	274.012	PGSC0003DMG400030212	10.4338	7.24305	1.61413	2.72999	8.1595	9.28727	AT5G16570	22132	9634.33	8993	23167	11627.3	14573.3	7397.67	8994.33	4795.33	9853.33	8117.67	9903	4478.67	7829
	LOC_Os08g36480.1	505.383	350.997	181.783	18.1633	23.4	18.51																												AT5G35630	10290.3	3361.33	4441.33	8951.67	7029	6473	5764.33	4081	4312.33	5080.67	6174.67	5110	6554.33	3523.33
	LOC_Os08g36500.1	11.8	7.26667	6.55	0.0133333	0.0133333	0.0133333																												AT5G37600	54041.3	18263	25645.7	66352.3	38277.3	45791.7	24548.7	28100.3	17694.7	30231.7	24748.3	29189.7	18060.3	25559
	LOC_Os08g39890.1	0.676667	0.626667	0.543333	5.07	6.06333	9.61667																												AT5G53460	51355.7	16311	22329.7	33833.7	23172	31571.7	16491.7	25165.7	27325	31781	58968.3	53362.3	94726.7	37939.3
	LOC_Os09g31438.1	0.09	0.143333	0.17	2.61667	1.80333	1.60667
Common regulating genes of N uptake and assimialtion gene networks	LOC_Os01g13540.1	80.1467	82.3	78.2367	39.0767	42.3367	38.9867	GRMZM2G013236	31.9806	66.6923	Solyc01g008230.2	0.000910667	19.0535	25.834	18.3319	14.0175	11.6523	11.9499	30.9548	12.011	8.72297	22.6463	11.6831	15.7334	13.9593	16.4565	11.2918	PGSC0003DMG400001340	0.733433	0.764755	0.78903	1.49558	1.68905	1.76312	AT1G01140	656	204.333	272.333	180.333	99	176.333	56	303	131.667	274	192	327	108.667	282
	LOC_Os01g18800.1	200.067	392.19	402.503	60.37	68.5033	59.3233	GRMZM2G015324	16.4845	10.763	Solyc01g008440.2	16.9085	17.2607	7.13594	11.6292	6.75505	8.75956	10.413	11.9201	15.2546	16.2575	7.13834	10.9944	8.66155	8.69706	10.0644	12.6037	PGSC0003DMG400002890	1.94472	1.38378	0.87261	2.13283	1.93791	1.16247	AT1G18890	5189.33	1715.67	2169.33	1485.33	1232	1528.67	750.667	2296.67	1593.67	2392.67	1960.33	2455.33	1292.67	1871.33
	LOC_Os01g35184.1	28.47	27.77	26.12	10.0233	8.51333	7.45667	GRMZM2G017319	17.8971	0.227027	Solyc01g008850.2	58.5878	62.483	38.5053	44.5826	24.5225	21.5216	6.71229	12.6706	57.1592	77.7194	50.5104	48.0711	25.3628	25.9665	8.28332	8.71664	PGSC0003DMG400015850	0.471403	0.346081	1.35564	4.09532	1.49913	0.205588	AT1G30270	14199.3	5232.33	5552.33	2277.33	2370.67	2019.33	1661.67	3934.67	4030.67	3949.67	6208	4339.67	7256	3275.33
	LOC_Os01g61590.1	3.38	2.68	2.88	19.8967	17.45	18.47	GRMZM2G021517	10.0964	8.92456	Solyc01g090890.2	37.9271	65.4367	0.465851	0.308501	0.801605	0.671635	0.196654	0.342912	13.7274	96.3694	0.0867953	0.286216	0.443985	0.969996	0.192835	0.224957	PGSC0003DMG400024936	5.14868	7.83495	1.12159	0.635876	2.48062	10.8675	AT1G35560	2841.67	1027	1828.33	2562	7876	2262.33	6035.33	1297.33	4709.67	1141	6912.33	1686.67	4772.33	1111.33
	LOC_Os01g69980.1	30.6033	44.17	40.4367	29.52	26.6267	30.2433	GRMZM2G024705	2.14924	2.86143	Solyc01g107190.2	12.4561	9.46612	39.0315	11.0726	29.7952	23.3721	116.898	13.3568	13.63	6.00898	32.014	22.5506	34.7007	20.1126	102.655	45.1377	PGSC0003DMG400025135	1.55179	1.07928	1.02756	0.867874	2.9664	2.43397	AT1G48260	2765.33	994.667	1203.33	61.3333	43.6667	78	18.6667	1321	1002	871	1400.33	1408.33	1237	1236.67
	LOC_Os02g08140.1	25.0933	18.5367	15.3733	0.106667	0.14	0.0733333	GRMZM2G028086	5.78856	12.0763	Solyc02g021440.2	89.6688	104.59	16.8403	31.679	113.083	124.683	69.2217	61.3035	94.3847	112.062	18.1853	33.6816	127.708	120.04	68.0802	74.2477	PGSC0003DMG400025752	3.92164	6.31056	2.74453	3.207	0.640746	7.53245	AT1G58100	10103.3	4018	3745	5698	3976.33	4077.67	2485.67	2684.33	2685.67	2971.33	2494.67	2747	2323.67	1849.67
	LOC_Os02g10780.1	18.25	29.16	27.8367	15.47	14.59	15.5733	GRMZM2G030673	1.9453	4.62445	Solyc02g067160.2	9.1814	10.963	6.90069	10.5663	11.4758	10.6144	16.192	17.4901	7.96399	10.114	7.22923	7.85332	10.0873	10.1562	12.9652	14.5294	PGSC0003DMG401005796	1.19414	0.995152	0.622618	0.469206	2.14328	2.04354	AT1G64530	6786.33	2262.33	2449.67	3080.33	2684	2533.33	1360	2505	1712.67	2723.67	1572.33	2898.33	1611	2221
	LOC_Os02g51280.1	0.0733333	0.123333	0.173333	4.69	3.69333	3.22	GRMZM2G034638	26.4559	5.27941	Solyc02g068200.1	20.5887	16.8302	8.88231	7.76522	10.6517	13.5905	12.5767	7.29877	21.1985	16.361	8.8205	10.8084	14.6749	12.7765	13.9621	10.9132	PGSC0003DMG402012256	1.66843	1.38967	2.26971	2.85544	1.39769	2.24587	AT1G69690	1171	377	455.667	867.667	587.333	697	359.333	483.667	362.667	560.667	454	592.333	377.667	453
	LOC_Os03g03510.1	51.4133	28.7267	38.0167	38.8833	44.7767	37.6933	GRMZM2G042278	1.22763	0.0609095	Solyc02g088210.2	2.8563	4.18453	2.51818	3.80256	4.6889	5.85977	8.8692	14.8768	2.79692	4.98361	2.28622	3.48539	5.6773	7.54282	6.22674	10.9531	PGSC0003DMG400000597	0.854707	0.967436	0.462806	0.707801	1.46407	4.09558	AT1G72010	3916.33	1403.67	1633.67	2520.67	1587.67	1827.33	945	1446	1169.67	1668.33	1298.33	1664	965	1148
	LOC_Os03g03900.1	24.9267	22.51	16.41	37.5167	28.3933	21.6067	GRMZM2G044902	13.3818	0.442686	Solyc02g092550.2	13.1663	9.33742	16.9141	7.06421	24.0725	19.7371	51.4521	17.0808	9.14919	8.91837	24.1019	7.96761	25.1935	21.2558	52.8934	18.6929	PGSC0003DMG400002884	4.90874	2.79534	4.47892	4.26043	10.8127	7.51529	AT1G74740	5882	2053.33	2543.33	1035.33	550.667	883.333	263.667	2000.67	1797	2077.67	1604.67	2258.67	1181	1369.33
	LOC_Os03g20380.1	126.133	72.58	64.6367	26.6867	18.4233	14.9667	GRMZM2G051103	40.2135	29.8578	Solyc02g094290.1	0.0625963	0.0604773	0.0723097	0.104361	0.109586	0.057747	0.109024	0.109587	0.106205	0.131903	0.0402163	0.0870287	0.702103	0.0684297	0.125348	0.0978607	PGSC0003DMG400004554	2.28526	2.89085	1.44764	1.20303	2.31003	1.80511	AT2G26980	4515	1937.33	1592.67	229.333	321.333	218.333	247	856.667	1731.67	899.667	2865	957	3934.67	696.333
	LOC_Os03g29250.1	0.0966667	0.366667	1.35667	3.65	6.06333	6.99667	GRMZM2G055575	72.7508	61.5491	Solyc03g006800.1	1.23758	0.682319	0.809336	0.821292	1.05992	0.952559	3.32474	1.61559	0.614779	0.505134	0.649111	1.35412	0.789281	0.762479	4.92455	1.88074	PGSC0003DMG400006384	1.85633	1.63696	0.883107	1.02818	3.78421	3.14353	AT2G31500	14.3333	6.66667	6	3.33333	2.33333	2.66667	2.33333	2.66667	4	3	2	3.33333	1.66667	4.33333
	LOC_Os03g41330.1	4.81667	4.17667	2.99	0.306667	1.06333	3.14667	GRMZM2G065989	8.45311	0.352042	Solyc03g113390.2	37.2057	53.5255	6.63922	8.95927	70.4225	79.5073	104.109	96.3196	49.3906	61.6341	6.90267	11.1779	76.4572	77.8514	99.5954	115.944	PGSC0003DMG400008149	8.1666	7.44972	4.07331	3.50506	12.3818	13.9805	AT2G37000	32	10.6667	8.66667	38.6667	15.3333	18	11.6667	7	12	13.6667	6.66667	12.3333	14.3333	17.6667
	LOC_Os03g48270.1	21.7033	16.8633	16.9067	19.23	13.4767	8.40333	GRMZM2G075002	53.2116	24.5853	Solyc03g116320.2	10.1066	10.7278	5.84494	7.24818	2.65273	2.60556	10.8467	7.10976	8.97287	8.77108	5.13243	7.88311	3.13629	2.76706	8.72917	7.0822	PGSC0003DMG400009276	16.6904	19.7537	4.32704	4.05671	41.3246	87.5465	AT2G41860	4.33333	1	1.33333	1	2	0.333333	1	1	0.666667	0.666667	3	1.33333	1.66667	2.33333
	LOC_Os03g59390.1	31.5967	24.0167	19.1333	38.4233	30.5	25.3767	GRMZM2G076634	1.78874	6.68572	Solyc04g009180.1	29.0985	18.008	24.3032	32.7593	6.07454	15.7243	54.268	77.819	5.8323	15.8802	27.8166	38.6134	17.4365	18.1492	51.4318	44.9042	PGSC0003DMG400010704	3.78448	2.94562	2.86609	2.32143	5.6878	7.94529	AT2G45680	1021.33	456.333	362.667	723.333	610.333	497.333	337.333	218.667	225	204	109	176	91	96
	LOC_Os03g61200.1	13.1567	12.23	10.5133	23.3933	25.43	29.2867	GRMZM2G080871	3.96945	4.61258	Solyc04g076810.2	28.3909	31.3753	13.311	13.6172	43.6293	43.5609	69.4653	49.0687	28.6909	34.9661	12.8372	15.6938	46.8672	46.3782	66.811	53.4322	PGSC0003DMG400013183	9.34591	7.02955	0.81093	0.465315	26.4126	27.8392	AT3G17510	3242.67	1199.67	1399	322	357.667	284	415.333	1049.33	3172.33	999.667	5395	1110.33	3444.33	812
	LOC_Os04g11830.1	1.14667	1.19	0.88	1.23333	0.993333	0.963333	GRMZM2G083655	21.816	2.50252	Solyc04g077990.2	1.74601	0.907375	0.0855207	0.197448	14.7193	5.51861	0.706661	0.603667	0.739481	0.524282	0.172526	0.102455	12.9702	6.60689	0.89197	0.477835	PGSC0003DMG400016363	1.43591	1.56502	2.80539	2.45706	4.30945	4.71469	AT3G27010	2459	906.333	909.667	205.333	256.333	194.333	129.667	605	644	633	593.333	657	518	472.667
	LOC_Os05g04550.1	17.3033	12.8867	11.6	15.73	20.02	18.99	GRMZM2G088361	2.44137	5.27985	Solyc05g007420.1	10.9806	7.97592	6.30864	8.76374	1.25366	1.46092	1.51149	1.71131	8.30009	8.37121	8.74885	12.7949	1.46387	1.573	1.30836	1.95482	PGSC0003DMG400020493	0.779947	0.592992	0.336056	0.220226	1.51154	0.684959	AT3G45150	0.333333	1	0	0	0	0.333333	0	0	0.333333	0.333333	0.333333	0.333333	0.333333	1
	LOC_Os05g39090.1	4.34333	3.58333	3.44667	9.66667	7.57333	7.11667	GRMZM2G089638	1.26804	0.850247	Solyc05g047600.2	1.5319	1.24455	6.12185	7.27147	0.0490073	0.0159077	0.0110493	0.0261037	0.980521	0.85694	5.41925	4.04909	0	0.0501823	0.00800967	0.0142187	PGSC0003DMG400021568	5.05944	4.64013	3.08482	2.47637	1.35655	1.98021	AT3G47620	3361.33	1070	1096.33	2009.33	1168.33	1493.33	735.333	913.667	687	978.333	776	1132	734.333	637.667
	LOC_Os06g12230.1	0.333333	0.3	0.333333	15.53	12.5867	11.9933	GRMZM2G092214	22.9571	17.6105	Solyc05g053210.2	69.5821	72.1538	24.3056	22.109	19.6976	22.4513	38.0283	17.5982	63.9262	75.5315	25.3023	17.7275	20.9285	22.6546	36.7532	28.1428	PGSC0003DMG400022711	0.0465463	0.248772	4.95433	5.76489	4.38052	4.00717	AT3G49940	1757.33	790.333	2679.67	1261.67	8167.67	1313	8443.67	1526.33	10682.7	1014.33	20077.3	1571.67	19216	1457.33
	LOC_Os06g40120.1	10.9133	20.4567	27.93	13.06	19.32	35.1	GRMZM2G093895	6.01908	6.05435	Solyc06g065190.1	7.73964	5.68069	5.33839	7.05456	7.61764	6.00365	9.17234	8.91533	4.18258	5.3278	5.77368	5.99652	5.13517	8.37717	9.61403	9.1926	PGSC0003DMG400022738	1.45334	2.46588	1.21901	1.21977	1.06423	0.610354	AT3G51850	7360.33	2635.67	2859.67	2093.67	2094.33	1903	1331.33	2183	1774	2407.33	1956.67	2159	1693	1675
	LOC_Os06g40370.1	10.5467	8.58667	6.84333	15.87	17.75	19.21	GRMZM2G096610	2.01869	3.8654	Solyc06g070900.2	3.82416	3.07012	9.6942	7.04175	1.20618	1.75394	5.06039	5.16247	2.96702	2.14338	10.474	9.15124	1.74289	1.53772	5.53647	5.64312	PGSC0003DMG400024254	3.41131	4.80041	0.345658	0.246215	0.0938845	0.163085	AT3G57530	6463	2339	2748	941.333	781.667	887.333	377.667	2381.33	1835.33	2602.67	1899.67	2264.67	1316	1828.33
	LOC_Os07g05620.1	16.9467	14.2367	14.6067	98.3167	100.667	112.96	GRMZM2G099002	13.2994	18.6123	Solyc06g073350.2	0.834951	0.596424	1.63375	1.86741	0.276982	0.284234	0.473844	0.655405	0.779068	0.728579	1.958	1.66939	0.500251	0.553836	0.534439	0.537817	PGSC0003DMG400024928	5.69641	4.39557	4.66175	4.0499	11.4666	15.9278	AT4G17615	2665	1099.67	1186.33	67.3333	33	49	15.3333	812.333	594.667	824.333	661.667	733	451	602.333
	LOC_Os07g38120.1	19.1733	17.4967	17.53	84.6133	68.16	41.8033	GRMZM2G099425	0.942494	1.83345	Solyc08g007160.2	2.96149	4.3083	1.0599	1.31964	4.36344	4.8323	7.72846	3.90849	3.93167	5.7274	1.26578	1.60937	3.91699	4.69797	7.46372	5.02894	PGSC0003DMG400026105	3.24702	2.98865	2.71332	1.56355	5.88746	5.42482	AT4G24020	11732.7	3932.33	4729	5118.33	4067	4737	2765.67	4867.33	5580.33	4742	6174.33	6399.33	3777	4645.33
	LOC_Os07g40000.1	20.3133	34.9467	64.07	7.23667	13.63	23.6133	GRMZM2G104125	19.8856	23.9712	Solyc08g008410.2	21.5801	25.1332	8.9738	8.17174	21.9413	21.7723	43.5696	46.9767	19.8155	16.9905	9.31087	7.98283	23.7854	21.7626	26.7869	44.0264	PGSC0003DMG400027149	0.6594	0.78274	4.5337	4.81079	7.26463	9.30913	AT4G24400	8408.67	2965	3628.33	791.333	766	756.667	416.667	3015	3255.67	3421.33	4134.67	3227.67	3632.33	2265
	LOC_Os07g44290.1	2.87667	2.38667	2.24667	14.4567	7.29	4.46	GRMZM2G107031	3.45632	8.1764	Solyc08g060920.2	244.017	297.994	11.4799	11.8201	48.0089	52.679	9.44328	13.9593	200.869	257.198	11.3228	10.5275	34.1358	45.0517	11.2577	10.4891	PGSC0003DMG400031335	3.14344	4.34993	3.26997	4.95748	27.0769	21.6768	AT4G37540	98.3333	64.3333	221.333	47.3333	864	47.3333	994.333	103	1039.67	73	1999	108.333	2384.67	137.333
	LOC_Os07g48760.1	0.0633333	0.08	0.0266667	5.26333	4.33	3.83333	GRMZM2G107575	8.67718	10.3789	Solyc08g077770.2	29.713	27.8621	13.0101	18.2376	22.8126	23.2874	21.3435	28.1882	23.678	25.4085	12.2755	18.6638	23.2828	24.0015	22.2471	24.6908	PGSC0003DMG400032508	1.81561	2.32029	2.88861	4.0549	6.97257	6.71583	AT5G08330	1501.67	593.333	674.667	1187.33	782.333	736	476.333	442	429	425	249.333	324	279.333	229.667
	LOC_Os08g42750.1	0.41	0.296667	0.236667	11.8733	12.5433	11.9967	GRMZM2G113888	7.51824	8.17404	Solyc08g080150.1	25.0955	22.3325	9.9863	16.5321	11.5394	11.6376	7.44112	8.02975	21.6032	16.9278	8.52952	20.5719	10.9412	10.7468	6.5915	9.4936	PGSC0003DMG400033078	1.05414	0.931769	1.03448	0.661292	0.626792	1.22288	AT5G12480	11553	4320.33	4725	1230	887.333	956.333	445.333	3613.33	3176.67	3884	3275.67	3765.67	3011	2568.33
	LOC_Os08g43160.1	15.4267	8.10667	7.45333	30.6367	24.1567	18.8633	GRMZM2G114575	32.5194	4.17887	Solyc08g082750.2	25.7418	31.2731	16.1523	19.2714	25.3186	24.0629	29.291	34.9663	26.895	35.7574	23.4518	18.1798	24.2966	25.3059	22.9494	29.0957	PGSC0003DMG400033335	8.1275	9.71167	5.03307	4.60709	5.10319	5.74708	AT5G19450	9496.67	3503.33	4023.33	2831.67	2853.67	2459	1878.33	2893.33	2631.67	3196.67	2825	3083.67	2431	2094.67
	LOC_Os09g37710.2	29.2067	20.09	8.74	20.0367	14.75	9.64333	GRMZM2G122108	29.1795	20.3831	Solyc09g005550.2	33.6473	35.8013	21.586	22.396	41.5949	45.4333	34.1758	29.545	33.5766	37.0132	21.1643	27.645	40.1894	44.2201	36.4483	36.4819	PGSC0003DMG400040232	3.19152	2.17077	1.35815	2.06103	25.1164	22.3998	AT5G21326	2690	940.667	1035	287.333	214.333	228.333	113.667	902.667	741.333	950.333	839.667	1011	720.333	744.667
	LOC_Os10g41510.1	15.1467	12.6067	12.1733	53.93	43.67	40.25	GRMZM2G137569	7.27209	6.85506	Solyc09g008030.1	9.28639	7.55949	7.77005	5.08417	10.1222	9.5282	10.268	5.85323	10.0551	7.21619	7.24982	6.81189	10.5605	9.78211	8.95279	8.07195								AT5G23280	1575.67	570.667	785.667	95	118	118.333	48	810.667	552	876.667	620	892	572.333	672
	LOC_Os11g03970.1	37.39	25.1167	17.2633	12.89	10.63	10.7467	GRMZM2G142751	11.2176	7.20664	Solyc10g079130.1	64.7039	67.0848	24.1755	27.3761	91.29	99.9997	66.648	73.0488	75.8348	85.1	25.3518	39.2609	96.4467	95.3901	66.6799	87.4866								AT5G35410	2221.67	946	696	164.333	116	136.333	58.6667	465.333	433.667	474	405.333	439.667	363.667	330.333
	LOC_Os12g03810.1	44.8867	29.07	20.23	19.0567	14.7567	14.5633	GRMZM2G146553	26.4629	20.9853	Solyc11g020670.1	25.4413	21.0099	6.37381	6.91695	38.0736	31.426	312.973	211.012	16.7601	19.0025	13.2111	12.0767	36.7675	44.5791	359.51	213.134								AT5G41030	8	1	1	1	0	2.33333	1.33333	4.66667	0.666667	4.33333	2.66667	2.66667	1.33333	1.33333
	LOC_Os12g07480.1	0.39	0.456667	0.613333	4.60333	3.88	4.12	GRMZM2G170120	250.681	93.0286	Solyc11g062410.1	45.5705	42.8245	51.2019	68.4814	23.7239	23.1226	29.2144	21.9009	36.1749	39.3969	49.4637	59.5005	24.9524	23.9146	30.1488	25.3105								AT5G47100	1602.33	559	731.667	103	145.667	123	92.6667	590.667	556.667	543	904.667	658.667	972	589.667
								GRMZM2G171423	40.6862	25.2721	Solyc11g065660.1	25.7626	31.9498	18.6768	19.5868	17.8121	20.674	11.0031	9.27756	34.7765	41.5173	19.9952	20.6791	21.582	22.5254	14.863	12.3972								AT5G51910	299	135.333	111	158	105.667	113.333	94.3333	89.3333	65.3333	116	98	94.6667	102.333	77
								GRMZM2G171507	13.0075	10.4791	Solyc12g009480.1	162.648	206.826	19.0327	16.3539	21.6075	20.5276	22.9025	25.1494	131.708	183.308	19.1842	14.2233	20.3577	21.8631	30.0981	26.1539								AT5G57630	3087	1216.33	1189.33	50	25.3333	43	16.6667	736.667	757.333	732.333	737.667	744.667	699.667	549.667
								GRMZM2G174896	188.524	92.3775	Solyc12g009570.1	15.7251	12.8106	12.201	15.939	12.9533	12.8537	25.7652	26.9213	12.8695	13.3752	14.1706	17.4778	13.5476	14.0055	28.7237	23.8006								AT5G67420	4421.67	1935.67	4919.33	3264.33	13216.7	3975.33	14497.7	3279.33	15618	2538.33	26578	3813.67	22089.3	2484.33
								GRMZM2G178603	3.25074	5.11859	Solyc12g098910.1	4.73782	7.80141	13.1566	6.66258	13.7849	13.0848	18.6484	11.7171	6.06965	9.72394	20.9248	8.9499	14.28	12.6564	19.4886	13.8039
								GRMZM2G181081	10.7876	0.886664
								GRMZM2G311220	5.30932	7.40106
								GRMZM2G375675	51.0968	30.9031
								GRMZM2G383240	8.91582	10.7782
								GRMZM2G412601	44.9154	87.9913
								GRMZM2G429940	83.3881	94.4577
								GRMZM2G445944	34.4307	49.8551
								GRMZM2G475305	3.85902	2.28144
Note: The FPKM values of canidates were based on the LN profile dataset Arabidopsis (GSE97500), S. tuberosum (PRJNA529319), S. lycopersicum (GSE139405), O. sativa, and Z. mays (GSE107562); "L" indicates leaf; "R" indidates root; "LN" indicates low N treatment; "D" indicates day after LN treatment; "GO" and "Gu" indicate different varieties in S. lycopersicum.
[truncated: 24 more columns]
