# Supplementary material for: An integrated nitrogen utilization gene network and transcriptome analysis reveal candidate genes in response to nitrogen deficiency in Brassica napus
Source: Front Plant Sci. 2023 May 9;14:1187552. doi: 10.3389/fpls.2023.1187552 (PMC10203523; doi:10.3389/fpls.2023.1187552)
Supplement: Supplementary Figure 1 — Chromosomal location of nitrogen (N) utilization pathway genes in Brassica napus. Chromosome positions of the 605 N utilization pathway genes were mapped on 19 chromosomes. The scale of the chromosome is in megabases (Mb). Chromosome number is indicated at the top of each chromosome and each line represents a gene. The distribution of lines on the chromosomes represents the density of N utilization pathway genes on the chromosomes. [file DataSheet_1.zip › Supplementary data-FTPS/TABLE S17.xls]

## Sheet: TABLE S17
TABLE S17 | Potential valuable genes of N utilization pathway in B. napus.
Gene network	Homologs in Arabidopsis	Homologs in darmor-bzh	Gene Name	Samples
				Ro-24h	Ro-48h	Ro-72h	Ro-s	Ro-b	Ro-i	Ro-f	Hy-24h	Hy-48h	Hy-72h	St-s	St-b	St-i	St-f	Le-s	LeY-b	LeY-i	LeY-f	LeO-b	LeO-i	LeO-f	Ao-i	Ao-f	Cal-i	Cal-f	At-i	At-f	Cap-i	Cap-f	Pe-i	Pe-f	Sta-i	Sta-f	Pi-i	Pi-f	IT-b	IT-i	IT-f	SP-3d	SP-7d	SP-13d	SP-24d	SP-46d	Se-3d	Se-7d	Se-13d
N uptake gene network	AT1G08090/NRT2.1&AT1G08100/NRT2.2	BnaA06g04570D	BnaNRT2.3	0.194452	0.638695	0.411322	28.1486	0.197524	0.225311	0.437036	0	0	0	0.079769	0	0	0	0.222569	0	0.120232	0.11056	0	0	0	0	0	0	0	0	0	0	0	0	0	0	0	0.0299028	0	0	0	0	0.028531	0	0	0	0	0	0.0226324	0
	AT1G12940/NRT2.5	BnaA08g24500D	BnaNRT2.4	0	0.0616435	0.136595	0.17057	0.0335305	0.348981	0.877249	0.07246	0	0	0	0.0782085	0.639923	0.262212	4.26519	1.65521	5.97841	3.61658	4.56745	8.22173	15.8074	0.559768	1.01458	0.116299	0.0467384	0	0	0	0	0	0	0.0683995	0	0.451089	0.312819	0.0520845	0.134232	0.560435	0.138683	0.0370289	0.0437852	1.49213	11.536	0.657741	0.0448559	0.100733
	AT1G12110.1/AtNPF6.3	BnaC05g09690D	BnaNPF6.12	0.184022	0.126529	1.64355	3.7826	0.171601	3.2432	0.752734	0.114528	0.101392	1.08012	4.48324	0	0.0957955	0.152733	1.33455	0.156995	0.169377	0.416841	0.183753	0.703024	1.92999	0.261367	0.217983	3.64978	4.21557	0	0	0.279914	0.127448	0.152531	0.192416	0.0742985	0	0.227454	0.0828925	0	0	0.195644	0	0.154774	0.052993	0.0941367	0.576475	0	0	0
	AT1G64780.1/ATM1;2	BnaCnng01740D	BnaAMT1.13	0.0655024	0.091586	0.224982	0	0	0	0	0.428978	0.0241224	0.0568966	0.0735949	0	0.064326	0	0	0	0.0827955	0.0564985	0.134094	0.0917204	0.0800835	0	0	0	0	0	0	0	0	0	0	0	0	0	0	0	0	0	0	1.99708	35.7833	0.127296	0	0.208509	0.0315652	0
	AT5G49450/AtbZIP1	BnaA09g03330D	BnabZIP1a	0.266917	0.384506	0.919064	2.01742	0.087711	0	1.04885	0.284349	0.141835	0.102179	0	0.621964	0.105055	0.670783	0.343643	0	0	0.702055	0	0	0.752729	0	0	1.97846	2.96106	22.4549	13.7651	36.3769	31.7054	4.05875	8.02343	24.8442	27.4013	0.436388	0.339824	0	0	0.455476	0	0.137367	0	0	8.65823	0.189118	0.188749	0
	AT3G49760/AtbZIP5	BnaC08g21370D	BnabZIP5a	0	0.0934115	0.571338	0	5.89454	6.71275	4.91488	0.247612	1.36678	0.244916	0	6.26934	4.79704	8.13661	0	0	0	1.01303	0	0	0	12.4861	7.46347	7.31348	5.7633	0.490924	0.72932	2.50411	3.65537	5.93154	3.86329	2.07153	2.3536	1.80611	0.665439	0.565929	0.462195	0.551911	0.674496	0.371212	0.72441	1.50751	2.00978	0.432414	0.0691905	0.0988875
	AT1G75390/AtbZIP44/bZIP44	BnaCnng21800D	BnabZIP44c	0	0.828587	2.71885	2.96399	48.3641	49.5771	49.907	0.93001	14.2401	3.55259	12.5134	3.74287	16.587	6.80844	9.46837	30.4276	59.8817	39.1223	35.9954	17.9633	4.33966	12.9881	18.4926	3.66353	2.99288	0.633145	0	0.594015	0.14989	1.36706	0.880987	0	0.185395	3.79673	4.82423	3.07833	7.32228	9.21563	6.62212	6.76109	30.5513	8.80778	0	0.56595	1.02424	10.816
	AT4G37180.2/UIF1/HHO5	BnaA01g00920D	BnaHHO5.1	4.28465	4.07003	4.55914	7.86125	6.94169	1.0234	7.51943	3.27241	10.7136	1.51131	2.25831	3.95805	2.64794	1.98646	2.81622	28.0675	16.1859	30.5324	16.5109	15.0356	32.959	15.2628	20.9716	23.6185	15.2081	17.356	13.5757	12.8666	16.8051	11.9994	10.3099	13.736	10.3535	5.89549	5.89161	6.89245	8.93849	18.1185	6.01201	20.5068	15.9068	12.8512	6.24242	7.2545	9.73558	8.45656
		BnaA08g15490D	BnaHHO5.4	1.85999	3.19163	3.14608	3.03757	5.81163	1.79229	7.35023	2.17671	6.97594	2.1201	6.84558	6.25603	3.21145	1.34352	0.642842	13.3503	7.60396	9.82312	7.40936	5.94437	17.9459	5.95395	10.027	21.2521	19.8993	8.92765	9.73447	8.96291	14.9794	11.703	8.80972	7.55046	7.4723	3.43677	3.3289	2.9025	2.42962	7.45068	4.40526	9.21957	9.8634	4.59554	6.11036	3.55503	7.13016	2.96648
		BnaC01g01940D	BnaHHO5.5	7.42778	2.93331	6.24908	11.458	15.6438	4.8412	19.7221	4.67167	20.6428	4.63302	8.26168	8.26431	5.10132	3.90516	3.00826	36.6674	23.1517	36.5341	22.2522	22.0318	33.1868	18.4506	26.4668	31.8278	23.027	14.9596	16.9359	21.8349	23.5059	18.1517	13.121	20.746	20.3654	7.34896	6.76397	5.16054	6.70866	13.8821	7.72152	28.7913	31.8118	33.7666	12.5639	9.32376	14.1445	8.60028
N transport gene network	AT5G14570.1/NRT2.7	BnaC02g05530D	BnaNRT2.11	0.0748597	0.127036	6.7291	0.688337	1.26144	0.676133	1.73432	0.386105	1.24602	0.693555	0.769056	1.86651	3.68031	0.997713	17.4526	47.2297	106.954	48.4912	62.0785	103.786	28.9793	2.78541	3.15203	6.71806	2.1025	0.191875	0.183678	0.441093	0.770303	0.354309	0.280182	0.373663	0.258568	0.634215	0.878618	2.74427	2.49891	2.23576	1.06852	1.47943	2.85257	2.789	8.22849	0.304189	0.506157	0.130601
	NPF7 subfamily	BnaA01g11510D	BnaNPF7.1	0.314894	1.84668	0.355526	4.28698	0.528692	0.315709	0.139726	2.72723	0.0791786	0.48398	1.22108	0.044206	0.138329	3.59797	0.940018	0	0.055719	0	0	0	0.0254507	0	0.107488	0.275968	0.192332	1.03994	1.53472	0.838678	0.926607	0.239326	1.22083	0.757378	2.67225	0.061787	0.0778535	0.0909152	0.215595	1.45117	0.0184112	0.0313047	0	0	5.30528	0.271152	0.357954	4.01058
		BnaC07g36810D	BnaNPF7.3	0.465218	0.748366	0.215437	6.73956	1.42475	1.44784	1.04748	0.618165	0.058006	0.220741	0.250844	0	0.053659	4.17361	0.570105	0.0396949	0.0287261	0.676105	0.0620695	0.0345078	0.0501238	2.52138	7.25766	5.19859	8.99357	13.1004	13.3134	18.6088	29.772	45.2069	99.2557	15.7961	28.9334	0.416841	1.08157	0	0.557728	1.41194	0	0.0237154	0.125429	0	27.8459	0.282717	0.285162	1.88081
N assimialtion gene network	AT1G77760/NIA1&AT1G37130/NIA2	BnaCnng60930D	BnaNIA1.7	0.141072	0.226319	1.4174	11.4016	1.53757	0.390197	0.68032	0.0886981	0.180556	0.0271558	2.06153	0.990503	0.741562	0.966216	0.0800302	0	0.134795	0.0501684	0	0.125942	0.0393452	0.497495	0.357741	0	0	1.10403	0.776917	0.043971	0	0	0	0.0947037	0.244024	0.0331965	0	0.0143862	0.013151	0.0375752	0	0.0476873	0.287791	0.0734249	0.0262787	0.0126308	0.0499537	0.969989
Common regulating genes of N uptake and assimilation gene networks	AT1G01140/CIPK9	BnaCnng08530D	BnaCIPK9.4	0.469458	0.374557	15.2711	0.0421644	0.0985197	0.0217572	0.0258019	3.55936	13.0066	5.18084	1.05775	3.11355	3.74799	0.779908	19.5654	48.172	39.841	32.5446	40.2332	34.5104	25.2309	29.139	44.0637	23.0847	10.0886	3.58156	3.99458	1.05539	1.84106	3.28509	1.61826	1.26699	2.39955	8.90591	11.0022	4.29639	8.89337	41.9155	14.1567	31.3252	33.9755	20.2811	5.32885	2.61656	0.97784	0.0341457
	AT1G64530.1/AtNLP6	BnaA09g12180D	BnaNLP6-1	5.11176	6.04209	4.59624	8.52341	7.14998	18.6145	13.0862	4.57917	1.55001	3.11522	0.796142	2.25002	1.87207	2.94947	2.15581	5.51915	4.55858	4.52341	6.36633	3.7633	3.27884	0.962006	1.45697	3.21698	2.38895	0.3717	0.632349	1.07803	1.24138	3.94521	4.91254	0.943961	1.27588	0.829551	0.971388	1.64889	0.960482	0.35244	0.583932	0.404242	0.811468	1.74695	0.832097	0.183047	0.116168	0.575885
		BnaCnng38990D	BnaNLP6-2	7.65664	7.98307	5.76717	20.563	12.6619	35.0172	30.1374	6.04528	4.46239	4.71526	1.44847	4.67056	4.4844	5.20065	2.61979	10.1181	7.47632	5.88664	9.65453	7.35023	4.17812	3.87746	3.02149	4.31317	3.81625	0.565756	1.03371	1.74196	2.38367	4.6874	5.77764	2.00727	1.6642	2.86747	2.95153	3.75317	3.75751	2.95294	4.43619	4.19913	3.21636	4.0857	0.783263	0.971586	0.323685	1.37279
	At2g42200/SPL9	BnaA04g24340D	BnaSPL9.1	0.663086	0.132113	1.24761	4.26763	1.11272	1.89867	1.61947	1.02801	2.50096	4.02712	4.93181	6.11013	4.69445	1.52856	1.37662	7.42071	8.62276	3.86027	6.77637	6.2513	2.70162	6.25936	3.82479	0.26624	0.165697	0.408678	0	0.116481	0.0979888	0.104087	0	0.061372	0.0788225	21.3509	16.0041	18.5998	28.8943	17.9199	34.584	17.3712	4.59877	1.11979	0	1.05193	0.369046	0
		BnaA05g02680D	BnaSPL9.2	0	0.102279	0.339971	0.292687	0	0.07126	0.171536	1.15396	2.59546	3.55334	4.2542	5.9168	3.9704	0.908419	0.269535	1.10695	1.5934	0.823537	0.961343	1.4711	0.116944	6.50277	4.54879	1.35733	0.990786	0	0.694165	3.3451	2.47119	2.88227	1.18355	3.14202	1.61416	18.2884	15.7882	13.8284	16.1303	12.7938	22.1804	18.9522	7.0449	0.437267	0	1.2035	0.338927	0
		BnaC04g02520D	BnaSPL9.3	0.216758	0.257983	1.44446	0.94112	0.219094	0.288159	0.342002	2.07217	6.80853	7.6982	9.88236	16.745	11.7976	2.35165	1.45211	3.61497	4.74561	2.62404	2.01147	2.89766	0.0425828	23.95	17.3091	8.97881	7.68912	0	1.98546	6.97072	4.98928	12.5732	6.40599	8.07378	2.58343	39.9345	37.0324	34.2112	40.0458	38.2243	59.5384	46.9102	23.8118	0.577472	0	2.51218	0.960723	0.0379371
	AT3G49940.1/LBD38	BnaC08g21490D	BnaLBD106	1.57597	2.82162	1.89572	5.2198	1.97564	0.307142	1.19898	2.18169	3.3824	1.6627	2.92188	4.47444	1.33296	2.36767	0.258887	1.66704	1.51707	0.298188	0.486005	0.381449	0	2.4356	1.84803	2.74388	0.426389	0	1.28133	6.36864	2.73345	1.9585	1.29304	5.24345	2.44217	4.88155	3.64666	4.07352	4.01555	4.78425	1.93678	3.48253	2.12663	1.4357	0.299221	3.21649	1.81488	1.09661
	AT1G69690.1/AtTCP15	BnaAnng26720D	BnaTCP34	0.436955	1.60251	3.15411	3.39436	1.75768	4.19963	4.28763	9.91751	16.1189	29.5567	6.94095	2.91093	5.5967	1.0806	1.4989	2.56297	2.26433	1.24756	1.42829	1.31841	0.502908	12.5318	9.31335	0.304434	0.160482	0	0	0.22101	0	0.14641	0.790968	0.33095	0	15.6623	11.0665	11.1205	15.9461	13.4304	31.1421	22.7121	14.4889	5.38283	0.280196	2.39538	0.369549	0.055349
Note: The FPKM values of canidates were based on the spatio-temporal expression profile dataset (PRJNA358784) and LN profile dataset (PRJNA612634) respectively. Ro=root, St=stem, Le=leaf, Sp=silique pericarp, Sc=seed coat, Em=embryo, Ao=anthocaulus, Se=seed, Hy=hypocotyl, GS=germinating seed, Cap=capillament, Pi=pistil, Cal=calyx, Co=cotyledon and Pe=petal; h, d, s, b, i and f indicate hour, day,…
[truncated: 30 more columns]
