# Supplementary material for: An integrated nitrogen utilization gene network and transcriptome analysis reveal candidate genes in response to nitrogen deficiency in Brassica napus
Source: Front Plant Sci. 2023 May 9;14:1187552. doi: 10.3389/fpls.2023.1187552 (PMC10203523; doi:10.3389/fpls.2023.1187552)
Supplement: Supplementary Figure 1 — Chromosomal location of nitrogen (N) utilization pathway genes in Brassica napus. Chromosome positions of the 605 N utilization pathway genes were mapped on 19 chromosomes. The scale of the chromosome is in megabases (Mb). Chromosome number is indicated at the top of each chromosome and each line represents a gene. The distribution of lines on the chromosomes represents the density of N utilization pathway genes on the chromosomes. [file DataSheet_1.zip › Supplementary data-FTPS/TABLE S2.xlsx]

## Sheet: TABLE S2
TABLE S2 | Primer list of the genes for qRT-PCR analysis.
Gene name	Gene ID	Primers	5'-3'	Tm (℃)	GC (%)
BnabZIP53c	BnaC06G0236300ZS	Forward	TCTCATCAACGAGGTCACCGTT	61.8	50
		Reverse	CCTCTCCGTCAGCTCAACCG	62.8	65
BnaHHO5.1	BnaA01G0018900ZS	Forward	GCCACCACCACCTCCTCTAAC	60.8	61.9
		Reverse	AGGCTGTGAAGAGCATCCACA	60.4	52.4
BnaLBD106	BnaC08G0301200ZS	Forward	TTCTAACACGTGACGCCGGA	62.2	55
		Reverse	TTTCCGTTTAGGCGGAGAAGTC	62.6	50
BnaMYB183	BnaA10G0152800ZS	Forward	AAATCGCAAAGAAATTGCCG	60.6	40
		Reverse	CCTCCAGTGTCTTGGGTCATAGAG	61.9	54.2
BnaNLP6.1	BnaA09G0142400ZS	Forward	TCAGACAATGAAGCAGCACTACTCT	60.4	44
		Reverse	GGTGCATTGAGCTGGAGATTG	60.4	52.4
BnaNRT2.10	BnaA08G0300800ZS	Forward	GAGGCTATGCATCTGATATTGCG	61.7	47.8
		Reverse	AAGCTGCTTGTGCTCCTAATGAA	61.3	43.5
BnaNPF2.12	BnaA06T0131200ZS	Forward	AGCTAAATGCGCTAAAGAGATAGGT	60.3	40
		Reverse	TCTTAGGATCAAATTGGTCAGCC	60.3	43.5
BnaNPF2.8	BnaC06G0304300ZS	Forward	CAGCAACATGCATTAGCAAAGACT	61.6	41.7
		Reverse	GCCACTCCATTAACACCTTCCTCT	62.9	50
BnaNPF5.4	BnaA09G0205100ZS	Forward	ACAGTAGAAGAGGCAGGAGATGATC	60.3	48
		Reverse	CCCGTAATATGCCATCCGC	61.1	57.9
BnaActin7	BnaA02G0033600ZS	Forward	GGTTCGACCATGTTCCCAGGT	63.2	57.1
		Reverse	GTGCTGAGGGATGCAAGGATG	62.6	57.1
BnaUBI	BnaC08T0011500ZS	Forward	GCGATGATAAGGAAGAAGCCA	59.7	47.6
		Reverse	AAGCAAATGCACCAGAAACTGTA	59.6	39.1
