# Supplementary material for: An integrated nitrogen utilization gene network and transcriptome analysis reveal candidate genes in response to nitrogen deficiency in Brassica napus
Source: Front Plant Sci. 2023 May 9;14:1187552. doi: 10.3389/fpls.2023.1187552 (PMC10203523; doi:10.3389/fpls.2023.1187552)
Supplement: Supplementary Figure 1 — Chromosomal location of nitrogen (N) utilization pathway genes in Brassica napus. Chromosome positions of the 605 N utilization pathway genes were mapped on 19 chromosomes. The scale of the chromosome is in megabases (Mb). Chromosome number is indicated at the top of each chromosome and each line represents a gene. The distribution of lines on the chromosomes represents the density of N utilization pathway genes on the chromosomes. [file DataSheet_1.zip › Supplementary data-FTPS/TABLE S3.xlsx]

## Sheet: TABLE S3
TABLE S3 | Duplications of N uptake, transport, assimilation network genes and their regulation genes in B. napus.
Gene network	Gene ID	Gene Name	Chromosome location	Colinear relationship	Gene resource	Gene classification
N uptake gene network	BnaA01g23190D	BnaAMT1.2	A01	OR	Brara.A02587.1.v1.3	Structure genes
	BnaA01g20190D	BnaNAR2.1	A01	OR	Brara.A02445.1.v1.3	Structure genes
	BnaA01g14080D	BnaNAR2.9	A01	OR	Brara.A01476.1.v1.3	Structure genes
	BnaA01g08220D	BnaAMT1.1	A01	OR	Brara.A00853.1.v1.3	Structure genes
	BnaA02g11760D	BnaNAR2.2	A02	OR	Brara.B01594.1.v1.3	Structure genes
	BnaA03g37270D	BnaAMT1.3	A03	OR	Brara.C03943.1.v1.3	Structure genes
	BnaA04g04310D	BnaNPF8.15	A04	OR	Brara.D00487.1.v1.3	Structure genes
	BnaA05g19580D	BnaNPF6.10	A05	OR	Brara.E02053.1.v1.3	Structure genes
	BnaA05g35560D	BnaAMT1.4	A05_random	OR	Brara.E01399.1.v1.3	Structure genes
	BnaA06g22240D	BnaNPF4.5	A06	OR	Brara.F02181.1.v1.3	Structure genes
	BnaA06g09430D	BnaNPF8.7	A06	OR	Brara.F03440.1.v1.3	Structure genes
	BnaA07g14010D	BnaNPF4.10	A07	OR	Brara.G01389.1.v1.3	Structure genes
	BnaA07g05760D	BnaAMT1.5	A07	OR	Brara.G00615.1.v1.3	Structure genes
	BnaA08g24900D	BnaNPF6.1	A08	OR	Brara.H02669.1.v1.3	Structure genes
	BnaA08g24500D	BnaNRT2.4	A08	OR	Brara.H02629.1.v1.3	Structure genes
	BnaA09g49040D	BnaNRT2.5	A09	OR	Brara.I05323.1.v1.3	Structure genes
	BnaA09g47380D	BnaNPF6.3	A09	OR	Brara.I05137.1.v1.3	Structure genes
	BnaA09g14450D	BnaNPF4.14	A09	OR	Brara.I01588.1.v1.3	Structure genes
	BnaA09g18900D	BnaNPF8.5	A09	OR	Brara.I02046.1.v1.3	Structure genes
	BnaA10g13570D	BnaNRT2.7	A10	OR	Brara.J01427.1.v1.3	Structure genes
	BnaA10g06220D	BnaNAR2.5	A10	OR	Brara.J00661.1.v1.3	Structure genes
	BnaA10g27530D	BnaNPF8.21	A10	OR	Brara.J02933.1.v1.3	Structure genes
	BnaC01g16580D	BnaNAR2.10	C01	OR	Bol039457	Structure genes
	BnaC01g28290D	BnaNPF4.16	C01	OR	Bol036561	Structure genes
	BnaC03g27680D	BnaNAR2.7	C03	OR	Bol039457	Structure genes
	BnaC03g56990D	BnaNRT2.13	C03	OR	Bol029139	Structure genes
	BnaC03g51520D	BnaNPF4.6	C03	OR	Bol019436	Structure genes
	BnaC04g26500D	BnaNPF8.18	C04	OR	Bol025178	Structure genes
	BnaC05g30740D	BnaNPF6.11	C05	OR	Bol038345	Structure genes
	BnaC07g41470D	BnaAMT1.11	C07	OR	Bol033545	Structure genes
	BnaC08g08610D	BnaAMT1.12	C08	OR	Bol033447	Structure genes
	BnaC08g41560D	BnaNPF6.4	C08	OR	Bol031348	Structure genes
	BnaC08g02430D	BnaNRT2.15	C08	OR	Bol023428	Structure genes
	BnaC08g43370D	BnaNRT2.16	C08	OR	Bol006532	Structure genes
	BnaC09g35990D	BnaNRT2.18	C09	OR	Bol035661	Structure genes
	BnaC09g20910D	BnaNPF8.2	C09	OR	Bol015118	Structure genes
	BnaA02g26150D	BnaNPF8.10	A02	SE	Bol038058	Structure genes
	BnaA03g57790D	BnaNPF4.9	A03_random	SE	Bol042488	Structure genes
	BnaA06g34380D	BnaNPF8.6	A06	SE	Bol015118	Structure genes
	BnaA07g09220D	BnaNPF4.1	A07	SE	Bol004377	Structure genes
	BnaA09g34070D	BnaNPF8.19	A09	SE	Bol025178	Structure genes
	BnaC02g05530D	BnaNRT2.11	C02	SE	Brara.B00556.1.v1.3	Structure genes
	BnaC02g34280D	BnaNPF8.4	C02	SE	Brara.B03084.1.v1.3	Structure genes
	BnaC03g44610D	BnaNPF4.8	C03	SE	Brara.C03995.1.v1.3	Structure genes
	BnaC05g09690D	BnaNPF6.12	C05	SE	Brara.F00873.1.v1.3	Structure genes
	BnaC07g12650D	BnaNPF4.2	C07	SE	Brara.G00944.1.v1.3	Structure genes
	BnaC07g21430D	BnaNPF8.3	C07	SE	Brara.F03440.1.v1.3	Structure genes
	BnaC08g25000D	BnaNPF8.20	C08	SE	Brara.I03688.1.v1.3	Structure genes
	BnaC08g39460D	BnaNPF8.9	C08	SE	Brara.I04979.1.v1.3	Structure genes
	BnaCnng01740D	BnaAMT1.13	Cnn_random	SE	Brara.I00076.1.v1.3	Structure genes
	BnaA02g02200D	BnaNRT2.1	A02	SD	BnaC02g05530D	Structure genes
	BnaA09g00320D	BnaAMT1.6	A09	SD	BnaCnng01740D	Structure genes
	BnaA09g56930D	BnaNPF8.8	A09_random	SD	BnaC08g39460D	Structure genes
	BnaC02g16150D	BnaNAR2.6	C02	SD	BnaA02g11760D	Structure genes
	BnaC03g74700D	BnaNRT2.14	C03_random	SD	BnaC09g35990D	Structure genes
	BnaC04g15610D	BnaNPF4.11	C04	SD	BnaA07g14010D	Structure genes
	BnaC06g11810D	BnaAMT1.10	C06	SD	BnaA05g35560D	Structure genes
	BnaC08g15370D	BnaNPF6.2	C08	SD	BnaA08g24900D	Structure genes
	BnaC09g26540D	BnaNAR2.8	C09	SD	BnaA10g06220D	Structure genes
	BnaC09g10630D	BnaNPF8.12	C09	SD	BnaA09g10430D	Structure genes
	BnaCnng03860D	BnaNPF8.22	Cnn_random	SD	BnaA10g27530D	Structure genes
	BnaA09g23640D	BnaNPF4.12	A09	HE	Lost(C genome backgroud)	Structure genes
	BnaC01g09770D	BnaAMT1.7	C01	HE	BnaA01g08220D	Structure genes
	BnaA03g57770D	BnaNPF4.7	A03_random	TD	BnaA03g57790D	Structure genes
	BnaA03g57010D	BnaNAR2.3	A03_random	Loss colinear relationship		Structure genes
	BnaA06g04570D	BnaNRT2.3	A06	Loss colinear relationship		Structure genes
	BnaA07g09230D	BnaNPF4.19	A07	Loss colinear relationship		Structure genes
	BnaA07g28370D	BnaNPF4.3	A07	Loss colinear relationship		Structure genes
	BnaA09g49050D	BnaNRT2.6	A09	Loss colinear relationship		Structure genes
	BnaA09g18920D	BnaNPF8.1	A09	Loss colinear relationship		Structure genes
	BnaA10g06210D	BnaNAR2.4	A10	Loss colinear relationship		Structure genes
	BnaAnng40490D	BnaNRT2.10	Ann_random	Loss colinear relationship		Structure genes
	BnaAnng35750D	BnaNRT2.9	Ann_random	Loss colinear relationship		Structure genes
	BnaAnng28170D	BnaNRT2.8	Ann_random	Loss colinear relationship		Structure genes
	BnaAnng24930D	BnaNPF4.17	Ann_random	Loss colinear relationship		Structure genes
	BnaC03g42390D	BnaAMT1.8	C03	Loss colinear relationship		Structure genes
	BnaC03g44600D	BnaNPF4.20	C03	Loss colinear relationship		Structure genes
	BnaC03g74280D	BnaAMT1.9	C03_random	Loss colinear relationship		Structure genes
	BnaC04g32850D	BnaNPF8.13	C04	Loss colinear relationship		Structure genes
	BnaC06g30900D	BnaNPF4.4	C06	Loss colinear relationship		Structure genes
	BnaC07g50970D	BnaNPF8.11	C07_random	Loss colinear relationship		Structure genes
	BnaC08g43380D	BnaNRT2.17	C08	Loss colinear relationship		Structure genes
	BnaC09g20890D	BnaNPF8.16	C09	Loss colinear relationship		Structure genes
	BnaC09g20900D	BnaNPF8.17	C09	Loss colinear relationship		Structure genes
	BnaC09g54030D	BnaNRT2.19	C09_random	Loss colinear relationship		Structure genes
	BnaCnng61860D	BnaNPF6.13	Cnn_random	Loss colinear relationship		Structure genes
	BnaCnng18870D	BnaNPF4.13	Cnn_random	Loss colinear relationship		Structure genes
	BnaCnng47430D	BnaNPF4.15	Cnn_random	Loss colinear relationship		Structure genes
	BnaCnng69820D	BnaNPF4.18	Cnn_random	Loss colinear relationship		Structure genes
	BnaCnng54700D	BnaNPF8.14	Cnn_random	Loss colinear relationship		Structure genes
	BnaUnng02430D	BnaAMT1.14	Unn_random	Loss colinear relationship		Structure genes
	BnaA02g28290D	BnaAFB2.1	A02	OR	Brara.B03253.1.v1.3	Transcription factors
	BnaA02g33650D	BnaBT1.1	A02	OR	Brara.B03838.1.v1.3	Transcription factors
	BnaA03g20940D	BnaNRG2.1	A03	OR	Brara.C02273.1.v1.3	Transcription factors
	BnaA04g13050D	BnaMADS053	A04	OR	Brara.D01347.1.v1.3	Transcription factors
	BnaA04g27330D	BnaNRG2.2	A04_random	OR	Brara.D00168.1.v1.3	Transcription factors
	BnaA05g16090D	BnaHHO6.1	A05	OR	Brara.E01697.1.v1.3	Transcription factors
	BnaA06g22570D	BnaBT1.2	A06	OR	Brara.F02215.1.v1.3	Transcription factors
	BnaA06g16600D	BnaBT2.1	A06	OR	Brara.F01679.1.v1.3	Transcription factors
	BnaA06g29500D	BnabZIP1d	A06	OR	Brara.F02932.1.v1.3	Transcription factors
	BnaA06g25370D	BnabZIP2d	A06	OR	Brara.F02509.1.v1.3	Transcription factors
	BnaA06g07440D	BnaHRS1.1	A06	OR	Brara.F00799.1.v1.3	Transcription factors
	BnaA06g33390D	BnaHHO1.1	A06	OR	Brara.F03320.1.v1.3	Transcription factors
	BnaA06g03110D	BnaHHO6.2	A06	OR	Brara.F00364.1.v1.3	Transcription factors
	BnaA06g24140D	BnaTGA1.1	A06	OR	Brara.B03942.1.v1.3	Transcription factors
	BnaA07g01890D	BnabZIP2a	A07	OR	Brara.G00207.1.v1.3	Transcription factors
	BnaA07g21710D	BnabZIP44d	A07	OR	Brara.G02227.1.v1.3	Transcription factors
	BnaA07g19330D	BnabZIP53d	A07	OR	Brara.G01972.1.v1.3	Transcription factors
	BnaA07g27330D	BnaHHO2.2	A07	OR	Brara.G02812.1.v1.3	Transcription factors
	BnaA07g37120D	BnaHHO3.1	A07_random	OR	Brara.G00895.1.v1.3	Transcription factors
	BnaA08g24570D	BnaAFB3.1	A08	OR	Brara.H02636.1.v1.3	Transcription factors
	BnaA08g15900D	BnaMADS102	A08	OR	Brara.H01746.1.v1.3	Transcription factors
	BnaA08g11080D	BnabZIP11g	A08	OR	Brara.H01193.1.v1.3	Transcription factors
	BnaA08g24340D	BnaHRS1.2	A08	OR	Brara.H02611.1.v1.3	Transcription factors
	BnaA08g15490D	BnaHHO5.4	A08	OR	Brara.H01701.1.v1.3	Transcription factors
	BnaA09g46830D	BnaAFB3.2	A09	OR	Brara.I05093.1.v1.3	Transcription factors
	BnaA09g09500D	BnabZIP2c	A09	OR	Brara.I01066.1.v1.3	Transcription factors
	BnaA09g45640D	BnaHRS1.3	A09	OR	Lost	Transcription factors
	BnaA09g07120D	BnaTGA1.2	A09	OR	Brara.I00811.1.v1.3	Transcription factors
	BnaAnng05020D	BnabZIP5c	Ann_random	OR	Brara.F02454.1.v1.3	Transcription factors
	BnaC01g02470D	BnaHHO5.6	C01	OR	Bol029013	Transcription factors
	BnaC02g36370D	BnaAFB2.2	C02	OR	Bol031116	Transcription factors
	BnaC02g00560D	BnaTGA4.3	C02	OR	Bol024636	Transcription factors
	BnaC03g51080D	BnaBT1.4	C03	OR	Bol019399	Transcription factors
	BnaC04g22150D	BnaNRG2.5	C04	OR	Bol044527	Transcription factors
	BnaC06g01290D	BnabZIP2b	C06	OR	Bol012472	Transcription factors
	BnaC06g22430D	BnabZIP44a	C06	OR	Bol039895	Transcription factors
	BnaC06g30320D	BnaHHO2.4	C06	OR	Bol023999	Transcription factors
	BnaC07g22940D	BnaHHO1.3	C07	OR	Bol042752	Transcription factors
	BnaC07g11890D	BnaHHO3.2	C07	OR	Bol043301	Transcription factors
	BnaC08g29060D	BnaAFB3.4	C08	OR	Bol044461	Transcription factors
	BnaC08g40890D	BnaAFB3.5	C08	OR	Bol031389	Transcription factors
	BnaC08g21370D	BnabZIP5a	C08	OR	Bol037334	Transcription factors
	BnaC08g15800D	BnaHRS1.5	C08	OR	Bol029162	Transcription factors
	BnaC08g39740D	BnaHRS1.6	C08	OR	Bol031489	Transcription factors
	BnaC09g02690D	BnabZIP1c	C09	OR	Bol032355	Transcription factors
	BnaC09g15210D	BnabZIP4a	C09	OR	Bol006975	Transcription factors
	BnaC09g06840D	BnaTGA1.6	C09	OR	Bol008040	Transcription factors
	BnaC09g46670D	BnaTGA4.4	C09	OR	Bol043707	Transcription factors
	BnaA01g02900D	BnaMADS002	A01	SE	Bol013644	Transcription factors
	BnaA01g00160D	BnaMADS001	A01	SE	Bol028877	Transcription factors
	BnaA01g00310D	BnabZIP7c	A01	SE	Bol028894	Transcription factors
	BnaA01g02570D	BnabZIP11c	A01	SE	Bol013680	Transcription factors
	BnaA01g00920D	BnaHHO5.1	A01	SE	Bol028956	Transcription factors
	BnaA02g17180D	BnabZIP44b	A02	SE	Bol039324	Transcription factors
	BnaA02g35660D	BnaHHO2.1	A02_random	SE	Bol028651	Transcription factors
	BnaA03g54260D	BnabZIP7d	A03	SE	Bol018596	Transcription factors
	BnaA03g53680D	BnaHHO5.2	A03	SE	Bol018641	Transcription factors
	BnaA09g38370D	BnaNRG2.3	A09	SE	Bol044527	Transcription factors
	BnaA09g39870D	BnabZIP53b	A09	SE	Bol044598	Transcription factors
	BnaA09g19580D	BnaHHO1.2	A09	SE	Bol032590	Transcription factors
	BnaC01g04170D	BnaMADS161	C01	SE	Brara.A00398.1.v1.3	Transcription factors
	BnaC01g01080D	BnaMADS159	C01	SE	Brara.A00107.1.v1.3	Transcription factors
	BnaC01g01320D	BnabZIP7a	C01	SE	Brara.A00123.1.v1.3	Transcription factors
	BnaC01g03810D	BnabZIP11f	C01	SE	Brara.A00363.1.v1.3	Transcription factors
	BnaC01g01940D	BnaHHO5.5	C01	SE	Brara.A00179.1.v1.3	Transcription factors
	BnaC02g18390D	BnaHHO2.3	C02	SE	Brara.B01808.1.v1.3	Transcription factors
	BnaC02g43620D	BnaTGA1.4	C02	SE	Brara.B03942.1.v1.3	Transcription factors
	BnaC07g22390D	BnaHHO4.4	C07	SE	Brara.F03373.1.v1.3	Transcription factors
	BnaC08g30530D	BnaNRG2.6	C08	SE	Brara.I04159.1.v1.3	Transcription factors
	BnaC08g32220D	BnabZIP53a	C08	SE	Brara.I04314.1.v1.3	Transcription factors
	BnaC08g40480D	BnaHRS1.7	C08	SE	Brara.H02611.1.v1.3	Transcription factors
	BnaA03g51000D	BnaMADS042	A03	SD	BnaC07g44870D	Transcription factors
	BnaA03g52920D	BnabZIP11b	A03	SD	BnaA01g02570D	Transcription factors
	BnaA06g39930D	BnaHHO4.1	A06_random	SD	BnaC07g22390D	Transcription factors
	BnaA10g22150D	BnaTGA4.2	A10	SD	BnaC09g46670D	Transcription factors
	BnaAnng09810D	BnaMADS148	Ann_random	SD	BnaC03g57540D	Transcription factors
	BnaAnng04720D	BnaTGA1.3	Ann_random	SD	BnaC02g43620D	Transcription factors
	BnaC07g44870D	BnaMADS252	C07	SD	BnaA01g02900D	Transcription factors
	BnaC07g46750D	BnabZIP7b	C07	SD	BnaA01g00310D	Transcription factors
	BnaC07g45120D	BnabZIP11a	C07	SD	BnaA03g52920D	Transcription factors
	BnaC07g46380D	BnaHHO5.8	C07	SD	BnaA01g00920D	Transcription factors
	BnaC09g21560D	BnaHHO1.5	C09	SD	BnaA09g19580D	Transcription factors
	BnaC03g25010D	BnaNRG2.4	C03	HE	BnaA03g20940D	Transcription factors
	BnaA02g00310D	BnaTGA4.1	A02	HE	BnaC02g00560D	Transcription factors
	BnaA09g03330D	BnabZIP1a	A09	HE	BnaC09g02690D	Transcription factors
	BnaC02g42410D	BnaBT1.3	C02	HE	BnaA02g33650D	Transcription factors
	BnaC03g65930D	BnabZIP11d	C03	HE	BnaA08g11080D	Transcription factors
	BnaC03g61720D	BnaHHO5.7	C03	HE	BnaA08g15490D	Transcription factors
	BnaC03g49070D	BnaTGA1.5	C03	HE	BnaA06g24140D	Transcription factors
	BnaC04g35150D	BnaMADS212	C04	HE	BnaA04g13050D	Transcription factors
	BnaC05g08910D	BnaHRS1.4	C05	HE	BnaA06g07440D	Transcription factors
	BnaC06g18530D	BnabZIP53c	C06	HE	BnaA07g19330D	Transcription factors
	BnaC07g27220D	BnabZIP1b	C07	HE	BnaA06g29500D	Transcription factors
	BnaC08g15770D	BnaAFB3.3	C08	HE	BnaA08g24570D	Transcription factors
	BnaC09g09660D	BnabZIP2e	C09	HE	BnaA09g09500D	Transcription factors
	BnaCnng09450D	BnaBT2.3	Cnn_random	HE	BnaA06g16600D	Transcription factors
	BnaA04g20960D	BnaHHO5.3	A04	Loss colinear relationship		Transcription factors
	BnaA06g39180D	BnaBT2.2	A06_random	Loss colinear relationship		Transcription factors
	BnaA10g13430D	BnabZIP11e	A10	Loss colinear relationship		Transcription factors
	BnaAnng23880D	BnabZIP4b	Ann_random	Loss colinear relationship		Transcription factors
	BnaAnng34750D	BnaHHO4.2	Ann_random	Loss colinear relationship		Transcription factors
	BnaAnng39110D	BnaHHO4.3	Ann_random	Loss colinear relationship		Transcription factors
	BnaC05g51600D	BnaHHO6.3	C05_random	Loss colinear relationship		Transcription factors
	BnaC07g04450D	BnaMADS239	C07	Loss colinear relationship		Transcription factors
	BnaC08g39760D	BnaHHO1.4	C08	Loss colinear relationship		Transcription factors
	BnaCnng60880D	BnabZIP5b	Cnn_random	Loss colinear relationship		Transcription factors
	BnaCnng21630D	BnabZIP5d	Cnn_random	Loss colinear relationship		Transcription factors
	BnaCnng21800D	BnabZIP44c	Cnn_random	Loss colinear relationship		Transcription factors
	BnaCnng76060D	BnaHHO5.9	Cnn_random	Loss colinear relationship		Transcription factors
	BnaCnng72430D	BnaHHO6.4	Cnn_random	Loss colinear relationship		Transcription factors
N transport gene network	BnaA01g11510D	BnaNPF7.1	A01	OR	Brara.A01198.1.v1.3	Structure genes
	BnaA01g20270D	BnaNPF2.17	A01	OR	Brara.A02314.1.v1.3	Structure genes
	BnaA01g28150D	BnaNPF1.8	A01	OR	Brara.A03072.1.v1.3	Structure genes
	BnaA02g11800D	BnaCLCc.1	A02	OR	Brara.B01599.1.v1.3	Structure genes
	BnaA02g13640D	BnaNPF2.35	A02	OR	Brara.B01770.1.v1.3	Structure genes
	BnaA02g15810D	BnaNPF5.25	A02	OR	Brara.B02003.1.v1.3	Structure genes
	BnaA02g24240D	BnaNPF5.2	A02	OR	Brara.B02869.1.v1.3	Structure genes
	BnaA02g33530D	BnaNPF2.23	A02	OR	Brara.B03827.1.v1.3	Structure genes
	BnaA02g35730D	BnaNPF2.3	A02_random	OR	Brara.B01802.1.v1.3	Structure genes
	BnaA03g17480D	BnaNPF5.44	A03	OR	Brara.C01908.1.v1.3	Structure genes
	BnaA03g19060D	BnaNPF5.7	A03	OR	Brara.C02073.1.v1.3	Structure genes
	BnaA03g23270D	BnaCLCc.2	A03	OR	Brara.C02515.1.v1.3	Structure genes
	BnaA03g59850D	BnaSALH1.1	A03_random	OR	Brara.K01705.1.v1.3	Structure genes
	BnaA04g04460D	BnaNPF5.48	A04	OR	Brara.D00502.1.v1.3	Structure genes
	BnaA04g21900D	BnaAMT2.1	A04	OR	Brara.D02336.1.v1.3	Structure genes
	BnaA05g01710D	BnaNPF5.63	A05	OR	Brara.E00170.1.v1.3	Structure genes
	BnaA05g06450D	BnaAMT2.2	A05	OR	Brara.E00700.1.v1.3	Structure genes
	BnaA05g06590D	BnaNPF5.58	A05	OR	Brara.E00710.1.v1.3	Structure genes
	BnaA05g06730D	BnaNPF5.46	A05	OR	Brara.E00726.1.v1.3	Structure genes
	BnaA05g23510D	BnaNPF1.2	A05	OR	Brara.E02535.1.v1.3	Structure genes
	BnaA05g35790D	BnaNPF7.4	A05_random	OR	Brara.E01782.1.v1.3	Structure genes
	BnaA06g04560D	BnaNRT2.2	A06	OR	Brara.F00500.1.v1.3	Structure genes
	BnaA06g16980D	BnaNPF2.19	A06	OR	Brara.F01711.1.v1.3	Structure genes
	BnaA06g20740D	BnaNPF2.21	A06	OR	Brara.F01711.1.v1.3	Structure genes
	BnaA06g18430D	BnaNPF2.38	A06	OR	Brara.F01840.1.v1.3	Structure genes
	BnaA06g22160D	BnaNPF2.24	A06	OR	Brara.F02176.1.v1.3	Structure genes
	BnaA06g26560D	BnaSALH3.2	A06	OR	Brara.F02624.1.v1.3	Structure genes
	BnaA06g28170D	BnaCLCd.1	A06	OR	Brara.F02789.1.v1.3	Structure genes
	BnaA06g29150D	BnaNPF2.31	A06	OR	Brara.F02898.1.v1.3	Structure genes
	BnaA07g09690D	BnaNPF2.10	A07	OR	Brara.G00946.1.v1.3	Structure genes
	BnaA07g12830D	BnaNPF6.5	A07	OR	Brara.G01280.1.v1.3	Structure genes
	BnaA07g15180D	BnaCLCa.2	A07	OR	Brara.G01499.1.v1.3	Structure genes
	BnaA07g16180D	BnaNPF5.49	A07	OR	Brara.G01613.1.v1.3	Structure genes
	BnaA07g23210D	BnaNPF5.27	A07	OR	Brara.G02371.1.v1.3	Structure genes
	BnaA07g28390D	BnaNPF2.5	A07	OR	Brara.G02919.1.v1.3	Structure genes
	BnaA07g24080D	BnaNPF2.7	A07	OR	Brara.G02919.1.v1.3	Structure genes
	BnaA07g24560D	BnaNPF3.3	A07	OR	Brara.G02514.1.v1.3	Structure genes
	BnaA07g27240D	BnaNPF3.5	A07	OR	Brara.G02804.1.v1.3	Structure genes
	BnaA08g07280D	BnaCLCg.1	A08	OR	Brara.H00674.1.v1.3	Structure genes
	BnaA08g13930D	BnaSALH2.3	A08	OR	Brara.H01500.1.v1.3	Structure genes
	BnaA08g19510D	BnaNPF5.24	A08	OR	Brara.H02116.1.v1.3	Structure genes
	BnaA08g20790D	BnaNPF5.19	A08	OR	Brara.H02235.1.v1.3	Structure genes
	BnaA08g22330D	BnaNPF2.13	A08	OR	Brara.H02396.1.v1.3	Structure genes
	BnaA09g06180D	BnaNPF2.30	A09	OR	Brara.I00700.1.v1.3	Structure genes
	BnaA09g10460D	BnaSALH1.2	A09	OR	Brara.I01179.1.v1.3	Structure genes
	BnaA09g17780D	BnaNPF5.62	A09	OR	Brara.I01915.1.v1.3	Structure genes
	BnaA09g34320D	BnaNPF5.42	A09	OR	Brara.I03710.1.v1.3	Structure genes
	BnaA09g54940D	BnaNPF5.51	A09_random	OR	Brara.I03672.1.v1.3	Structure genes
	BnaA10g15520D	BnaNPF7.8	A10	OR	Brara.J01623.1.v1.3	Structure genes
	BnaC01g25280D	BnaNPF2.18	C01	OR	Bol018722	Structure genes
	BnaC02g21050D	BnaNPF5.41	C02	OR	Bol034908	Structure genes
	BnaC02g03900D	BnaNPF1.11	C02	OR	Lost	Structure genes
	BnaC02g39450D	BnaNPF2.33	C02	OR	Lost	Structure genes
	BnaC02g17990D	BnaNPF2.36	C02	OR	Lost	Structure genes
	BnaC02g47290D	BnaNPF5.3	C02_random	OR	Bol022807	Structure genes
	BnaC02g47020D	BnaNPF5.71	C02_random	OR	Bol022807	Structure genes
	BnaC03g51560D	BnaNPF2.25	C03	OR	Bol019440	Structure genes
	BnaC03g55450D	BnaNPF2.43	C03	OR	Bol041353	Structure genes
	BnaC04g33870D	BnaCLCa.3	C04	OR	Bol006752	Structure genes
	BnaC04g07600D	BnaNPF5.47	C04	OR	Bol017730	Structure genes
	BnaC04g07090D	BnaAMT2.3	C04	OR	Bol017775	Structure genes
	BnaC04g26790D	BnaNPF5.67	C04	OR	Bol025161	Structure genes
	BnaC05g09360D	BnaSALC1.2	C05	OR	Bol010446	Structure genes
	BnaC05g28620D	BnaNPF7.5	C05	OR	Bol020904	Structure genes
	BnaC05g24580D	BnaNPF7.7	C05	OR	Bol022226	Structure genes
	BnaC06g25140D	BnaNPF2.8	C06	OR	Bol017370	Structure genes
	BnaC06g14960D	BnaNPF5.50	C06	OR	Bol025161	Structure genes
	BnaC06g30920D	BnaNPF2.6	C06	OR	Bol032953	Structure genes
	BnaC06g13300D	BnaCLCa.4	C06	OR	Bol042862	Structure genes
	BnaC06g25780D	BnaNPF3.4	C06	OR	Bol024012	Structure genes
	BnaC07g36810D	BnaNPF7.3	C07	OR	Bol024295	Structure genes
	BnaC07g16870D	BnaNPF6.7	C07	OR	Bol027143	Structure genes
	BnaC07g41130D	BnaSALH2.6	C07	OR	Bol042366	Structure genes
	BnaC07g24030D	BnaCLCb.4	C07	OR	Bol042862	Structure genes
	BnaC07g49410D	BnaNPF2.41	C07_random	OR	Lost	Structure genes
	BnaC08g12730D	BnaSALH2.7	C08	OR	Bol021155	Structure genes
	BnaC09g19090D	BnaNPF5.61	C09	OR	Bol032092	Structure genes
	BnaCnng27190D	BnaNPF3.2	Cnn_random	OR	Bol028660	Structure genes
	BnaA02g02370D	BnaNPF5.57	A02	SE	Bol021204	Structure genes
	BnaA02g28670D	BnaCLCb.1	A02	SE	Bol031145	Structure genes
	BnaA02g32730D	BnaSALH3.1	A02	SE	Bol016485	Structure genes
	BnaA04g23260D	BnaNPF5.9	A04	SE	Bol006869	Structure genes
	BnaA05g33940D	BnaNPF5.52	A05	SE	Bol030419	Structure genes
	BnaA06g13070D	BnaNPF2.12	A06	SE	Bol030729	Structure genes
	BnaA07g09200D	BnaNPF2.9	A07	SE	Bol004380	Structure genes
	BnaA07g29870D	BnaNPF5.33	A07	SE	Bol034908	Structure genes
	BnaA09g44430D	BnaNPF2.15	A09	SE	Bol044846	Structure genes
	BnaA09g30560D	BnaNPF5.17	A09	SE	Lost	Structure genes
	BnaA09g13400D	BnaSALH1.4	A09	SE	Bol030381	Structure genes
	BnaA10g20960D	BnaNPF1.4	A10	SE	Bol043560	Structure genes
	BnaC01g20530D	BnaSALH2.4	C01	SE	Brara.A01771.1.v1.3	Structure genes
	BnaC02g05830D	BnaNPF5.70	C02	SE	Brara.J01987.1.v1.3	Structure genes
	BnaC02g36720D	BnaCLCb.3	C02	SE	Brara.B03276.1.v1.3	Structure genes
	BnaC02g41500D	BnaSALH3.3	C02	SE	Brara.B03701.1.v1.3	Structure genes
	BnaC04g47170D	BnaNPF5.10	C04	SE	Brara.D02462.1.v1.3	Structure genes
	BnaC05g17830D	BnaNPF5.18	C05	SE	Brara.H02235.1.v1.3	Structure genes
	BnaC05g48750D	BnaNPF5.53	C05	SE	Brara.E03648.1.v1.3	Structure genes
	BnaC06g33210D	BnaNPF5.34	C06	SE	Brara.G03101.1.v1.3	Structure genes
	BnaC07g12690D	BnaNPF2.11	C07	SE	Brara.G00946.1.v1.3	Structure genes
	BnaC08g18440D	BnaNPF2.14	C08	SE	Brara.H02396.1.v1.3	Structure genes
	BnaC08g36990D	BnaNPF2.16	C08	SE	Brara.I04764.1.v1.3	Structure genes
	BnaC08g24890D	BnaNPF5.68	C08	SE	Brara.I03672.1.v1.3	Structure genes
	BnaC09g04620D	BnaSALH3.5	C09	SE	Brara.I00588.1.v1.3	Structure genes
	BnaC09g13810D	BnaSALH1.12	C09	SE	Brara.I01469.2.v1.3	Structure genes
	BnaA01g16780D	BnaSALH2.1	A01	SD	BnaA03g48920D	Structure genes
	BnaA03g44820D	BnaNPF7.2	A03	SD	BnaC07g36810D	Structure genes
	BnaA04g11860D	BnaCLCa.1	A04	SD	BnaC04g33870D	Structure genes
	BnaA06g08100D	BnaSALC1.1	A06	SD	BnaC05g09360D	Structure genes
	BnaA07g10390D	BnaNPF5.15	A07	SD	BnaC07g13630D	Structure genes
	BnaA09g24330D	BnaNPF7.6	A09	SD	BnaC05g24580D	Structure genes
	BnaAnng11510D	BnaNPF2.32	Ann_random	SD	BnaC02g39450D	Structure genes
	BnaC02g16210D	BnaCLCc.3	C02	SD	BnaA02g11800D	Structure genes
	BnaC03g20920D	BnaNPF5.45	C03	SD	BnaA03g17480D	Structure genes
	BnaC03g22680D	BnaNPF5.8	C03	SD	BnaA03g19060D	Structure genes
	BnaC04g01330D	BnaNPF5.11	C04	SD	BnaA05g01710D	Structure genes
	BnaC04g17300D	BnaNPF6.6	C04	SD	BnaA07g12830D	Structure genes
	BnaC04g19370D	BnaSALH1.7	C04	SD	BnaA03g59850D	Structure genes
	BnaC06g30180D	BnaNPF3.1	C06	SD	BnaA07g24560D	Structure genes
	BnaC07g13630D	BnaNPF5.16	C07	SD	BnaA02g15810D	Structure genes
	BnaC07g49590D	BnaCLCd.2	C07_random	SD	BnaA06g28170D	Structure genes
	BnaC08g06020D	BnaNPF5.20	C08	SD	BnaA08g20790D	Structure genes
	BnaC09g38060D	BnaNPF7.9	C09	SD	BnaA10g15520D	Structure genes
	BnaC09g05810D	BnaNPF2.29	C09	SD	BnaA09g06180D	Structure genes
	BnaC09g42590D	BnaNPF5.69	C09	SD	BnaC02g05830D	Structure genes
	BnaC09g10680D	BnaSALH1.10	C09	SD	BnaA09g10460D	Structure genes
	BnaCnng07650D	BnaNPF5.12	Cnn_random	SD	BnaA07g23210D	Structure genes
	BnaCnng04540D	BnaNPF5.23	Cnn_random	SD	BnaA08g19510D	Structure genes
	BnaA01g26960D	BnaNPF2.34	A01	HE	lost(C genome background)	Structure genes
	BnaA03g48920D	BnaSALH2.2	A03	HE	BnaC07g41130D	Structure genes
	BnaA06g32380D	BnaCLCb.2	A06	HE	BnaC07g24030D	Structure genes
	BnaC01g35410D	BnaNPF1.9	C01	HE	BnaA01g28150D	Structure genes
	BnaC02g42280D	BnaNPF2.26	C02	HE	BnaA02g33530D	Structure genes
	BnaC03g27500D	BnaCLCc.4	C03	HE	BnaA03g23270D	Structure genes
	BnaC05g37210D	BnaNPF1.3	C05	HE	BnaA05g23510D	Structure genes
	BnaC07g30400D	BnaSALH3.4	C07	HE	BnaA06g26560D	Structure genes
	BnaC08g08120D	BnaCLCg.2	C08	HE	BnaA08g07280D	Structure genes
	BnaC02g42260D	BnaNPF2.27	C02	TD	BnaC02g42280D	Structure genes
	BnaCnng04550D	BnaNPF5.22	Cnn_random	TD	BnaCnng04540D	Structure genes
	BnaA02g15780D	BnaNPF5.13	A02	Loss colinear relationship		Structure genes
	BnaA02g15800D	BnaNPF5.31	A02	Loss colinear relationship		Structure genes
	BnaA02g24250D	BnaNPF5.6	A02	Loss colinear relationship		Structure genes
	BnaA02g24280D	BnaNPF5.64	A02	Loss colinear relationship		Structure genes
	BnaA06g18420D	BnaNPF2.37	A06	Loss colinear relationship		Structure genes
	BnaA07g28380D	BnaNPF2.1	A07	Loss colinear relationship		Structure genes
	BnaA07g23200D	BnaNPF5.29	A07	Loss colinear relationship		Structure genes
	BnaA07g23220D	BnaNPF5.35	A07	Loss colinear relationship		Structure genes
	BnaA07g23230D	BnaNPF5.37	A07	Loss colinear relationship		Structure genes
	BnaA07g23260D	BnaNPF5.65	A07	Loss colinear relationship		Structure genes
	BnaA07g23240D	BnaNPF5.66	A07	Loss colinear relationship		Structure genes
	BnaA08g19500D	BnaNPF5.21	A08	Loss colinear relationship		Structure genes
	BnaA09g06190D	BnaNPF2.28	A09	Loss colinear relationship		Structure genes
	BnaA09g30570D	BnaNPF5.39	A09	Loss colinear relationship		Structure genes
	BnaA09g17770D	BnaNPF5.72	A09	Loss colinear relationship		Structure genes
	BnaA09g13380D	BnaSALH1.3	A09	Loss colinear relationship		Structure genes
	BnaA09g13410D	BnaSALH1.5	A09	Loss colinear relationship		Structure genes
	BnaA10g29780D	BnaNPF5.54	A10_random	Loss colinear relationship		Structure genes
	BnaAnng30710D	BnaNPF1.6	Ann_random	Loss colinear relationship		Structure genes
	BnaAnng11360D	BnaNPF5.1	Ann_random	Loss colinear relationship		Structure genes
	BnaAnng30000D	BnaNPF5.4	Ann_random	Loss colinear relationship		Structure genes
	BnaC02g21070D	BnaNPF5.26	C02	Loss colinear relationship		Structure genes
	BnaC02g21060D	BnaNPF5.32	C02	Loss colinear relationship		Structure genes
	BnaC03g55110D	BnaNRT2.12	C03	Loss colinear relationship		Structure genes
	BnaC03g51390D	BnaSALH2.5	C03	Loss colinear relationship		Structure genes
	BnaC03g77810D	BnaNPF1.10	C03_random	Loss colinear relationship		Structure genes
	BnaC03g75950D	BnaNPF2.20	C03_random	Loss colinear relationship		Structure genes
	BnaC04g07100D	BnaAMT2.4	C04	Loss colinear relationship		Structure genes
	BnaC04g19340D	BnaSALH1.6	C04	Loss colinear relationship		Structure genes
	BnaC04g22970D	BnaSALH1.8	C04	Loss colinear relationship		Structure genes
	BnaC04g22980D	BnaSALH1.9	C04	Loss colinear relationship		Structure genes
	BnaC04g53060D	BnaNPF5.43	C04_random	Loss colinear relationship		Structure genes
	BnaC04g56650D	BnaAMT2.5	C04_random	Loss colinear relationship		Structure genes
	BnaC05g17820D	BnaNPF5.40	C05	Loss colinear relationship		Structure genes
	BnaC06g30910D	BnaNPF2.2	C06	Loss colinear relationship		Structure genes
	BnaC07g49420D	BnaNPF2.42	C07_random	Loss colinear relationship		Structure genes
	BnaC09g43150D	BnaNPF2.40	C09	Loss colinear relationship		Structure genes
	BnaC09g13800D	BnaSALH1.11	C09	Loss colinear relationship		Structure genes
	BnaAnng20970D	BnaNPF3.6	chrAnn_random	Loss colinear relationship		Structure genes
	BnaCnng63330D	BnaNPF3.7	chrCnn_random	Loss colinear relationship		Structure genes
	BnaCnng57240D	BnaNPF1.5	Cnn_random	Loss colinear relationship		Structure genes
	BnaCnng63980D	BnaNPF1.7	Cnn_random	Loss colinear relationship		Structure genes
	BnaCnng68850D	BnaNPF1.1	Cnn_random	Loss colinear relationship		Structure genes
	BnaCnng63460D	BnaNPF2.22	Cnn_random	Loss colinear relationship		Structure genes
	BnaCnng24110D	BnaNPF2.4	Cnn_random	Loss colinear relationship		Structure genes
	BnaCnng15890D	BnaNPF2.39	Cnn_random	Loss colinear relationship		Structure genes
	BnaCnng48110D	BnaNPF5.14	Cnn_random	Loss colinear relationship		Structure genes
	BnaCnng33930D	BnaNPF5.28	Cnn_random	Loss colinear relationship		Structure genes
	BnaCnng33920D	BnaNPF5.30	Cnn_random	Loss colinear relationship		Structure genes
	BnaCnng33940D	BnaNPF5.36	Cnn_random	Loss colinear relationship		Structure genes
	BnaCnng33950D	BnaNPF5.38	Cnn_random	Loss colinear relationship		Structure genes
	BnaCnng62140D	BnaNPF5.5	Cnn_random	Loss colinear relationship		Structure genes
	BnaCnng65650D	BnaNPF5.55	Cnn_random	Loss colinear relationship		Structure genes
	BnaCnng67440D	BnaNPF5.56	Cnn_random	Loss colinear relationship		Structure genes
	BnaCnng63420D	BnaNPF5.60	Cnn_random	Loss colinear relationship		Structure genes
	BnaCnng64880D	BnaNPF5.73	Cnn_random	Loss colinear relationship		Structure genes
	BnaCnng43460D	BnaNPF5.59	Cnn_random	Loss colinear relationship		Structure genes
	BnaCnng78690D	BnaNPF7.10	Cnn_random	Loss colinear relationship		Structure genes
	BnaCnng62050D	BnaAMT2.6	Cnn_random	Loss colinear relationship		Structure genes
	BnaCnng55740D	BnaSALH3.6	Cnn_random	Loss colinear relationship		Structure genes
	BnaA03g09270D	Bn2R-MYB045	A03	OR	Brara.C01072.1.p	Transcription factors
	BnaA06g18160D	Bn2R-MYB106	A06	OR	Brara.F01822.1.p	Transcription factors
	BnaC03g55550D	Bn2R-MYB270	C03	OR	Bol041370	Transcription factors
	BnaC03g11590D	Bn2R-MYB255	C03	SD	BnaA03g09270D	Transcription factors
	BnaA10g12770D	Bn2R-MYB183	A10	HE	BnaC09g35120D	Transcription factors
	BnaC09g35120D	Bn2R-MYB382	C09	HE	BnaA03g09270D	Transcription factors
	BnaC03g55560D	Bn2R-MYB271	C03	TD	BnaC03g55550D	Transcription factors
	BnaAnng32620D	Bn2R-MYB209	Ann_random	Loss colinear relationship		Transcription factors
N assimilation gene network	BnaA02g18610D	BnaNIA1.1	A02	OR	Brara.B02290.1.v1.3	Structure genes
	BnaA02g12430D	BnaGLN1.3	A02	OR	Brara.B01645.1.v1.3	Structure genes
	BnaA02g03140D	BnaGLN1.11	A02	OR	Brara.B00664.1.v1.3	Structure genes
	BnaA03g19380D	BnaGLU2.1	A03	OR	Brara.C02110.1.v1.3	Structure genes
	BnaA03g12250D	BnaGLT1.1	A03	OR	Brara.C01389.1.v1.3	Structure genes
	BnaA04g08400D	BnaGLN1.16	A04	OR	Brara.D00814.1.v1.3	Structure genes
	BnaA05g22420D	BnaGLN1.6	A05	OR	Brara.E02409.1.v1.3	Structure genes
	BnaA06g03770D	BnaGLN1.15	A06	OR	Brara.F00427.1.v1.3	Structure genes
	BnaA07g20840D	BnaNIA1.2	A07	OR	Brara.G02131.1.v1.3	Structure genes
	BnaA07g33690D	BnaNIA1.4	A07	OR	Brara.G03530.1.v1.3	Structure genes
	BnaA07g04150D	BnaNiR1.1	A07	OR	Brara.G00492.1.v1.3	Structure genes
	BnaA07g09480D	BnaGLN1.17	A07	OR	Brara.G00914.1.v1.3	Structure genes
	BnaA08g29950D	BnaGS2.2	A08_random	OR	Brara.H00655.1.v1.3	Structure genes
	BnaA09g08530D	BnaNiR1.3	A09	OR	Brara.I00981.1.v1.3	Structure genes
	BnaA10g17910D	BnaGLN1.12	A10	OR	Brara.J01873.1.v1.3	Structure genes
	BnaA10g26060D	BnaGLU1.1	A10	OR	Brara.J02768.1.v1.3	Structure genes
	BnaC02g06690D	BnaGLN1.13	C02	OR	Bol021292	Structure genes
	BnaC06g20690D	BnaNIA1.5	C06	OR	Bol027537	Structure genes
	BnaC06g38300D	BnaNIA1.6	C06	OR	Bol027537	Structure genes
	BnaC06g02010D	BnaGLN1.16	C06	OR	Bol044869	Structure genes
	BnaC07g05090D	BnaNiR1.5	C07	OR	Bol031898	Structure genes
	BnaC08g07930D	BnaGS2.4	C08	OR	Bol014032	Structure genes
	BnaCnng23850D	BnaGLN1.4	Cnn_random	OR	Bol022912	Structure genes
	BnaC04g47520D	BnaGLU2.4	C04	SE	Brara.D02510.1.v1.3	Structure genes
	BnaC03g40250D	BnaGLN1.8	C03	SE	Brara.C03667.1.v1.3	Structure genes
	BnaA04g08160D	BnaGLN1.1	A04	SE	Bol040211	Structure genes
	BnaA04g07450D	BnaGS2.1	A04	SE	Bol040288	Structure genes
	BnaA03g34780D	BnaGLN1.5	A03	SD	BnaC03g40250D	Structure genes
	BnaA04g23740D	BnaGLU2.2	A04	SD	BnaC04g47520D	Structure genes
	BnaC04g30250D	BnaGLN1.2	C04	SD	BnaA04g08160D	Structure genes
	BnaC04g29670D	BnaGS2.3	C04	SD	BnaA04g07450D	Structure genes
	BnaC03g23220D	BnaGLU2.3	C03	HE	BnaA03g19380D	Structure genes
	BnaC03g15030D	BnaGLT1.3	C03	HE	BnaA03g12250D	Structure genes
	BnaC05g35690D	BnaGLN1.9	C05	HE	BnaA05g22420D	Structure genes
	BnaC09g41340D	BnaGLN1.14	C09	HE	BnaA10g17910D	Structure genes
	BnaCnng10340D	BnaGLU1.2	Cnn_random	HE	BnaA10g26060D	Structure genes
	BnaA07g33680D	BnaNIA1.3	A07	Loss colinear relationship		Structure genes
	BnaA07g36300D	BnaNiR1.2	A07_random	Loss colinear relationship		Structure genes
	BnaA10g05730D	BnaNiR1.4	A10	Loss colinear relationship		Structure genes
	BnaAnng27730D	BnaGLN1.7	Ann_random	Loss colinear relationship		Structure genes
	BnaC03g15020D	BnaGLT1.2	C03	Loss colinear relationship		Structure genes
	BnaCnng60930D	BnaNIA1.7	Cnn_random	Loss colinear relationship		Structure genes
	BnaCnng63770D	BnaNiR1.6	Cnn_random	Loss colinear relationship		Structure genes
	BnaCnng57900D	BnaGLN1.10	Cnn_random	Loss colinear relationship		Structure genes
	BnaA09g27970D	BnaGLN1.18	A09	Loss colinear relationship		Structure genes
	BnaA09g27570D	BnaGLN1.19	A09	Loss colinear relationship		Structure genes
	BnaC05g39460D	BnaGLN1.20	C05	Loss colinear relationship		Structure genes
	BnaA04g24340D	BnaSPL9.1	A04	OR	Brara.D02564.1.v1.3	Transcription factors
	BnaA05g02680D	BnaSPL9.2	A05	OR	Brara.E00270.1.v1.3	Transcription factors
	BnaA07g17550D	BnaSPL15.2	A07	OR	Brara.G01764.1.v1.3	Transcription factors
	BnaC04g48150D	BnaSPL9.5	C04	OR	Bol004847	Transcription factors
	BnaA04g27550D	BnaSPL15.1	A04_random	SE	Bol011022	Transcription factors
	BnaC04g23930D	BnaSPL15.3	C04	SD	BnaA04g27550D	Transcription factors
	BnaC04g02520D	BnaSPL9.3	C04	HE	BnaA05g02680D	Transcription factors
	BnaC06g16200D	BnaSPL15.4	C06	HE	BnaA07g17550D	Transcription factors
	BnaC04g48120D	BnaSPL9.4	C04	Loss colinear relationship		Transcription factors
Common regulating genes of N uptake and assimialtion gene networks	BnaA01g08510D	BnaCBL1.1	A01	OR	Brara.A00892.1.v1.3	structure genes
	BnaA01g35110D	BnaCIPK8.1	A01_random	OR	Brara.A01446.1.v1.3	structure genes
	BnaA02g24990D	BnaCBL9.1	A02	OR	Brara.B02941.1.v1.3	structure genes
	BnaA02g05330D	BnaCIPK3.1	A02	OR	Brara.B00937.1.v1.3	structure genes
	BnaA02g04230D	BnaCPK8.1	A02	OR	Brara.B00823.1.v1.3	structure genes
	BnaA03g43160D	BnaCBL1.2	A03	OR	Brara.C04560.1.v1.3	structure genes
	BnaA03g34550D	BnaCIPK1.1	A03	OR	Brara.C03644.1.v1.3	structure genes
	BnaA03g10160D	BnaCIPK21.1	A03	OR	Brara.C01182.1.v1.3	structure genes
	BnaA03g41500D	BnaCPK13.1	A03	OR	Brara.C04385.1.v1.3	structure genes
	BnaA03g14480D	BnaCPK24.1	A03	OR	Brara.C01607.1.v1.3	structure genes
	BnaA04g09870D	BnaCIPK24.1	A04	OR	Brara.D01024.1.v1.3	structure genes
	BnaA04g15530D	BnaCIPK3.2	A04	OR	Brara.D01604.1.v1.3	structure genes
	BnaA04g05940D	BnaCPK13.2	A04	OR	Brara.D00630.1.v1.3	structure genes
	BnaA04g24150D	BnaCPK14.1	A04	OR	Brara.D02546.1.v1.3	structure genes
	BnaA04g18240D	BnaCPK24.2	A04	OR	Brara.D01902.1.v1.3	structure genes
	BnaA05g22710D	BnaCIPK1.2	A05	OR	Brara.E02438.1.v1.3	structure genes
	BnaA05g17520D	BnaCIPK17.1	A05	OR	Brara.E01920.1.v1.3	structure genes
	BnaA05g02500D	BnaCPK14.2	A05	OR	Brara.E00252.1.v1.3	structure genes
	BnaA06g03930D	BnaCIPK17.2	A06	OR	Brara.F00442.1.v1.3	structure genes
	BnaA06g13080D	BnaCPK10.1	A06	OR	Brara.F01336.1.v1.3	structure genes
	BnaA07g31710D	BnaCPK30.1	A07	OR	Brara.G03159.1.v1.3	structure genes
	BnaA07g17350D	BnaCPK32.1	A07	OR	Brara.G01743.1.v1.3	structure genes
	BnaA08g17440D	BnaCIPK23.2	A08	OR	Brara.H01899.1.v1.3	structure genes
	BnaA09g26270D	BnaCIPK23.3	A09	OR	Brara.I02829.1.v1.3	structure genes
	BnaA09g51540D	BnaCIPK9.1	A09	OR	Brara.I05592.1.v1.3	structure genes
	BnaA09g36820D	BnaCPK32.2	A09	OR	Brara.I03972.1.v1.3	structure genes
	BnaA10g11570D	BnaCIPK21.2	A10	OR	Brara.J01173.1.v1.3	structure genes
	BnaA10g00690D	BnaCIPK9.2	A10	OR	Brara.J00067.1.v1.3	structure genes
	BnaA10g15680D	BnaCPK8.2	A10	OR	Brara.J01642.1.v1.3	structure genes
	BnaA10g29980D	BnaCPK7.1	A10_random	OR	Brara.J02143.1.v1.3	structure genes
	BnaC01g10210D	BnaCBL1.3	C01	OR	Bol019687	structure genes
	BnaC01g16330D	BnaCIPK8.3	C01	OR	Bol009543	structure genes
	BnaC02g33120D	BnaCBL9.3	C02	OR	Bol020153	structure genes
	BnaC02g08720D	BnaCPK8.3	C02	OR	Bol007109	structure genes
	BnaC03g40040D	BnaCIPK1.3	C03	OR	Bol022931	structure genes
	BnaC03g12840D	BnaCIPK21.3	C03	OR	Bol026024	structure genes
	BnaC04g38530D	BnaCIPK3.4	C04	OR	Bol026470	structure genes
	BnaC04g28550D	BnaCPK13.4	C04	OR	Bol009165	structure genes
	BnaC04g47900D	BnaCPK14.4	C04	OR	Bol004871	structure genes
	BnaC04g13100D	BnaCPK24.5	C04	OR	Bol014161	structure genes
	BnaC05g00760D	BnaCIPK9.3	C05	OR	Bol040714	structure genes
	BnaC05g14600D	BnaCPK10.3	C05	OR	Bol030726	structure genes
	BnaC06g01840D	BnaCIPK17.6	C06	OR	Bol045150	structure genes
	BnaC06g35560D	BnaCPK30.2	C06	OR	Bol026153	structure genes
	BnaC07g09070D	BnaCIPK23.5	C07	OR	Bol005229	structure genes
	BnaC08g28520D	BnaCPK32.3	C08	OR	Bol044444	structure genes
	BnaC09g20000D	BnaCBL9.4	C09	OR	Bol018933	structure genes
	BnaC09g32680D	BnaCIPK21.4	C09	OR	Bol012201	structure genes
	BnaC09g44200D	BnaCPK7.2	C09	OR	Bol043486	structure genes
	BnaCnng08530D	BnaCIPK9.4	Cnn_random	OR	Bol018448	structure genes
	BnaA08g03410D	BnaCIPK17.4	A08	SD	BnaA05g17520D	structure genes
	BnaC04g32060D	BnaCIPK24.2	C04	SD	BnaA04g09870D	structure genes
	BnaA09g32390D	BnaCPK13.3	A09	SD	BnaC08g23190D	structure genes
	BnaC04g42320D	BnaCPK24.6	C04	SD	BnaC04g13100D	structure genes
	BnaA09g44420D	BnaCPK10.2	A09	SE	Bol045927	structure genes
	BnaC08g36980D	BnaCPK10.4	C08	SE	Brara.I04763.1.v1.3	structure genes
	BnaC08g23190D	BnaCPK13.6	C08	SE	Brara.I03514.1.v1.3	structure genes
	BnaC07g34450D	BnaCBL1.4	C07	HE	BnaA03g43160D	structure genes
	BnaC05g36000D	BnaCIPK1.4	C05	HE	BnaA05g22710D	structure genes
	BnaA07g07410D	BnaCIPK23.1	A07	HE	BnaC07g09070D	structure genes
	BnaC03g17520D	BnaCPK24.4	C03	HE	BnaA03g14480D	structure genes
	BnaCnng07350D	BnaCPK32.4	Cnn_random	HE	BnaA07g17350D	structure genes
	BnaC09g38250D	BnaCPK8.4	C09	HE	BnaA10g15680D	structure genes
	BnaAnng31750D	BnaCBL9.2	Ann_random	Loss colinear relationship		structure genes
	BnaA06g03950D	BnaCIPK17.3	A06	Loss colinear relationship		structure genes
	BnaC06g01830D	BnaCIPK17.5	C06	Loss colinear relationship		structure genes
	BnaC03g76100D	BnaCIPK23.4	C03_random	Loss colinear relationship		structure genes
	BnaCnng41590D	BnaCIPK23.6	Cnn_random	Loss colinear relationship		structure genes
	BnaA10g14390D	BnaCIPK3.3	A10	Loss colinear relationship		structure genes
	BnaC09g36730D	BnaCIPK3.5	C09	Loss colinear relationship		structure genes
	BnaA09g26440D	BnaCIPK8.2	A09	Loss colinear relationship		structure genes
	BnaCnng58360D	BnaCIPK9.5	Cnn_random	Loss colinear relationship		structure genes
	BnaC07g32550D	BnaCPK13.5	C07	Loss colinear relationship		structure genes
	BnaC04g02260D	BnaCPK14.3	C04	Loss colinear relationship		structure genes
	BnaA05g11270D	BnaCPK24.3	A05	Loss colinear relationship		structure genes
	BnaA02g04730D	BnaA2.SPX1	A02	OR	Brara.B00870.1.v1.3	Transcription factors
	BnaA02g11190D	BnaTCP3	A02	OR	Brara.B01518.1.v1.3	Transcription factors
	BnaA02g15710D	BnaTCP6	A02	OR	Brara.B01992.1.v1.3	Transcription factors
	BnaA02g32950D	BnaTCP7	A02	OR	Brara.B03723.1.v1.3	Transcription factors
	BnaA03g07930D	BnaA3.SPX1	A03	OR	Brara.C00917.1.v1.3	Transcription factors
	BnaA03g22680D	BnaA3.SPX2	A03	OR	Brara.C02455.1.v1.3	Transcription factors
	BnaA03g21050D	BnaA3.SPX3	A03	OR	Brara.C02282.1.v1.3	Transcription factors
	BnaA03g40660D	BnaLBD15	A03	OR	Brara.C04300.1.v1.3	Transcription factors
	BnaA03g54090D	BnaLBD16	A03	OR	Brara.K01219.1.v1.3	Transcription factors
	BnaA04g26060D	BnaA4.SPX3	A04	OR	Brara.D02725.1.v1.3	Transcription factors
	BnaA04g10760D	BnaTCP16	A04	OR	Brara.D01115.1.v1.3	Transcription factors
	BnaA05g05020D	BnaTCP17	A05	OR	Brara.E00521.1.v1.3	Transcription factors
	BnaA06g17280D	BnaTCP20	A06	OR	Brara.F01738.1.v1.3	Transcription factors
	BnaA06g26010D	BnaTCP21	A06	OR	Brara.F02572.1.v1.3	Transcription factors
	BnaA06g32480D	BnaTCP22	A06	OR	Brara.F03236.1.v1.3	Transcription factors
	BnaA09g12180D	BnaNLP6-1	A09	OR	Brara.I01314.1.v1.3	Transcription factors
	BnaA09g01860D	BnaTCP28	A09	OR	Brara.I00271.1.v1.3	Transcription factors
	BnaA09g05400D	BnaTCP29	A09	OR	Brara.I00627.1.v1.3	Transcription factors
	BnaA09g14960D	BnaTCP30	A09	OR	Brara.I01644.1.v1.3	Transcription factors
	BnaA10g18780D	BnaA10.SPX4	A10	OR	Brara.J01959.1.v1.3	Transcription factors
	BnaC01g15850D	BnaNLP7-3	C01	OR	Bol009587	Transcription factors
	BnaC02g16720D	BnaLBD68	C02	OR	Bol008082	Transcription factors
	BnaC02g20970D	BnaTCP46	C02	OR	Bol034917	Transcription factors
	BnaC02g41680D	BnaTCP47	C02	OR	Bol017092	Transcription factors
	BnaC03g10000D	BnaC3.SPX1	C03	OR	Bol034590	Transcription factors
	BnaC03g57070D	BnaTCP55	C03	OR	Bol024899	Transcription factors
	BnaC04g50120D	BnaC4.SPX3	C04	OR	Bol021711	Transcription factors
	BnaC06g27940D	BnaTCP62	C06	OR	Bol023902	Transcription factors
	BnaC07g38670D	BnaNLP7-4	C07	OR	Bol042145	Transcription factors
	BnaC08g21490D	BnaLBD106	C08	OR	Bol007980	Transcription factors
	BnaC09g47560D	BnaTCP71	C09	OR	Bol043799	Transcription factors
	BnaC07g46580D	BnaLBD105	C07	SD	BnaA03g54090D	Transcription factors
	BnaA01g00400D	BnaLBD3	A01	SD	BnaC01g01380D	Transcription factors
	BnaA07g37360D	BnaLBD46	A07_random	SD	BnaC02g16720D	Transcription factors
	BnaAnng05130D	BnaLBD61	Ann_random	SD	BnaC09g07260D	Transcription factors
	BnaCnng38990D	BnaNLP6-2	Cnn_random	SD	BnaA09g12180D	Transcription factors
	BnaA07g29810D	BnaTCP25	A07	SD	BnaC06g33040D	Transcription factors
	BnaAnng06150D	BnaTCP32	Ann_random	SD	BnaC02g01170D	Transcription factors
	BnaC01g11870D	BnaTCP36	C01	SD	BnaA01g10040D	Transcription factors
	BnaC02g15480D	BnaTCP41	C02	SD	BnaA02g11190D	Transcription factors
	BnaC02g42220D	BnaTCP49	C02	SD	BnaA09g05400D	Transcription factors
	BnaC07g49020D	BnaTCP67	C07_random	SD	BnaA06g32480D	Transcription factors
	BnaC09g01300D	BnaTCP69	C09	SD	BnaA09g01860D	Transcription factors
	BnaA03g02470D	BnaTCP9	A03	SE	Bol008817	Transcription factors
	BnaA03g56900D	BnaTCP14	A03_random	SE	Bol029558	Transcription factors
	BnaC01g01380D	BnaLBD64	C01	SE	Brara.A00131.1.v1.3	Transcription factors
	BnaC02g01170D	BnaTCP40	C02	SE	Brara.B00281.1.v1.3	Transcription factors
	BnaC02g19450D	BnaTCP44	C02	SE	Brara.B01875.1.v1.3	Transcription factors
	BnaC03g03480D	BnaTCP51	C03	SE	Brara.C00343.1.v1.3	Transcription factors
	BnaC03g25370D	BnaTCP52	C03	SE	Brara.C02306.1.v1.3	Transcription factors
	BnaC06g33040D	BnaTCP65	C06	SE	Brara.G03095.1.v1.3	Transcription factors
	BnaC09g07260D	BnaLBD111	C09	SE	Brara.I00847.1.v1.3	Transcription factors
	BnaC03g26700D	BnaC3.SPX2	C03	HE	BnaA03g22680D	Transcription factors
	BnaC03g25110D	BnaC3.SPX3	C03	HE	BnaA03g21050D	Transcription factors
	BnaC09g42510D	BnaC9.SPX4	C09	HE	BnaA10g18780D	Transcription factors
	BnaC07g31610D	BnaLBD104	C07	HE	BnaA03g40660D	Transcription factors
	BnaA03g46410D	BnaNLP7-2	A03	HE	BnaC07g38670D	Transcription factors
	BnaC04g04400D	BnaTCP56	C04	HE	BnaA05g05020D	Transcription factors
	BnaC09g04940D	BnaTCP70	C09	HE	BnaA09g05400D	Transcription factors
	BnaC09g06760D	BnaLBD110	C09	Loss colinear relationship		Transcription factors
	BnaCnng56620D	BnaLBD120	Cnn_random	Loss colinear relationship		Transcription factors
	BnaAnng15250D	BnaLBD56	Ann_random	Loss colinear relationship		Transcription factors
	BnaA01g35090D	BnaNLP7-1	A01_random	Loss colinear relationship		Transcription factors
	BnaAnng26720D	BnaTCP34	Ann_random	Loss colinear relationship		Transcription factors
	BnaC01g43000D	BnaTCP39	C01_random	Loss colinear relationship		Transcription factors
	BnaC02g19460D	BnaTCP45	C02	Loss colinear relationship		Transcription factors
	BnaCnng71510D	BnaTCP75	Cnn_random	Loss colinear relationship		Transcription factors
Note: "OR" indicates the gene was derived from allopolyploidy event between Brassica oleracea and Brassica rapa. "SE" indicates segmental exchange event, "SD" indicates segmental duplication event, "HE" indicates homologous exchange event, and "TD" indicates tandem duplication event in B. napus genome.
