# Supplementary material for: An integrated nitrogen utilization gene network and transcriptome analysis reveal candidate genes in response to nitrogen deficiency in Brassica napus
Source: Front Plant Sci. 2023 May 9;14:1187552. doi: 10.3389/fpls.2023.1187552 (PMC10203523; doi:10.3389/fpls.2023.1187552)
Supplement: Supplementary Figure 1 — Chromosomal location of nitrogen (N) utilization pathway genes in Brassica napus. Chromosome positions of the 605 N utilization pathway genes were mapped on 19 chromosomes. The scale of the chromosome is in megabases (Mb). Chromosome number is indicated at the top of each chromosome and each line represents a gene. The distribution of lines on the chromosomes represents the density of N utilization pathway genes on the chromosomes. [file DataSheet_1.zip › Supplementary data-FTPS/TABLE S4.xls]

## Sheet: TABLE S4
TABLE S4 | The Ka/Ks values of duplication gene pairs in N utilization pathway in B. napus.
Duplication gene pairs	Gene classification	Ka/Ks	Method	P-Value(Fisher)
BnaAFB3.3/BnaAFB3.1	N uptake gene network	0.0958954	LWL	5.56853e-40
BnaAMT1.10/BnaAMT1.4		0.0503743	LWL	3.00664e-10
BnaAMT1.6/BnaAMT1.13		0.0656827	LWL	1.20801e-21
BnaAMT1.7/BnaAMT1.1		0.0674024	LWL	5.32854e-23
BnaBT1.3/BnaBT1.1		0.623605	LWL	0.127588
BnaBT2.3/BnaBT2.1		0.54865	LWL	0.0198059
BnabZIP11a/BnabZIP11b		0.811988	LWL	0.204317
BnabZIP11b/BnabZIP11c		0.133825	LWL	1.85466e-14
BnabZIP11d/BnabZIP11g		0.0988762	LWL	0.000497583
BnabZIP1a/BnabZIP1c		0.373934	LWL	0.001151
BnabZIP1b/BnabZIP1d		0.161521	LWL	2.55822e-05
BnabZIP2e/BnabZIP2c		0.0974117	LWL	5.03743e-05
BnabZIP53c/BnabZIP53d		0.0280502	LWL	2.02468e-09
BnabZIP7b/BnabZIP7c		0.433779	LWL	3.4567e-07
BnaHHO1.5/BnaHHO1.2		0.755517	LWL	0.304539
BnaHHO4.1/BnaHHO4.4		0.264101	LWL	0.00110945
BnaHHO5.7/BnaHHO5.4		0.534317	LWL	0.0414361
BnaHHO5.8/BnaHHO5.1		0.239993	LWL	1.30661e-33
BnaHRS1.4/BnaHRS1.1		0.364657	LWL	0.0104472
BnaMADS042/BnaMADS252		0.0994722	LWL	1.89896e-07
BnaMADS148/BnaC03g57540D		0.412156	LWL	NA
BnaMADS212/BnaMADS053		0.364657	LWL	0.0104472
BnaMADS252/BnaMADS002		0.195947	LWL	3.42909e-15
BnaNAR2.6/BnaNAR2.2		0.268524	LWL	0.000532328
BnaNAR2.8/BnaNAR2.5		0.281886	LWL	0.00176046
BnaNPF4.11/BnaNPF4.10		0.207855	LWL	5.89362e-08
BnaNPF4.7/BnaNPF4.9		0.285712	LWL	1.2969e-09
BnaNPF6.2/BnaNPF6.1		0.0547808	LWL	3.85568e-18
BnaNPF8.12/BnaA09g10430D		0.596673	LWL	3.93547e-06
BnaNPF8.22/BnaNPF8.21		0.0651152	LWL	2.15427e-16
BnaNPF8.8/BnaNPF8.9		0.1991	LWL	2.78462e-11
BnaNRG2.4/BnaNRG2.1		0.283199	LWL	2.06393e-09
BnaNRT2.1/BnaNRT2.11		0.193934	LWL	2.00783e-11
BnaNRT2.14/BnaNRT2.18		0.124807	LWL	NA
BnaTGA1.3/BnaTGA1.4		0.0595966	LWL	3.97897e-08
BnaTGA1.5/BnaTGA1.1		0.152185	LWL	4.96877e-08
BnaTGA4.1/BnaTGA4.3		0.0790101	LWL	6.7764e-10
BnaTGA4.2/BnaTGA4.4		0.164003	LWL	2.39131e-08
Bn2R-MYB183/Bn2R-MYB382	N transport gene network	0.0864402	LWL	1.22616e-06
Bn2R-MYB255/Bn2R-MYB045		0.233803	LWL	0.000311696
Bn2R-MYB270Bn2R-MYB271		0.223196	LWL	0.00460771
Bn2R-MYB382/Bn2R-MYB045		0.112903	LWL	3.02299e-30
BnaCLCa.1/BnaCLCa.3		0.0475228	LWL	2.64977e-27
BnaCLCb.2/BnaCLCb.4		0.0541965	LWL	5.45643e-31
BnaCLCc.3/BnaCLCc.1		0.0203737	LWL	3.43652e-35
BnaCLCc.4/BnaCLCc.2		0.0156511	LWL	1.2268e-23
BnaCLCd.2/BnaCLCd.1		0.0522649	LWL	2.37325e-18
BnaCLCg.2/BnaCLCg.1		0.0915648	LWL	1.44647e-14
BnaNPF1.3/BnaNPF1.2		0.0590552	LWL	1.56642e-25
BnaNPF1.9/BnaNPF1.8		0.335059	LWL	0.00313887
BnaNPF2.26/BnaNPF2.23		0.0776355	LWL	1.47462e-31
BnaNPF2.26/BnaNPF2.23		0.14937	LWL	1.86427e-24
BnaNPF2.29/BnaNPF2.30		0.511744	LWL	5.28333e-06
BnaNPF2.32/BnaNPF2.33		0.0458764	LWL	8.0043e-11
BnaNPF3.1/BnaNPF3.3		0.104231	LWL	3.29169e-110
BnaNPF5.11/BnaNPF5.63		0.47258	LWL	0.00281242
BnaNPF5.12/BnaNPF5.27		0.23826	LWL	NA
BnaNPF5.15/BnaNPF5.16		0.110693	LWL	6.7647e-10
BnaNPF5.16/BnaNPF5.25		0.630028	LWL	1.60258e-17
BnaNPF5.20/BnaNPF5.19		0.0643113	LWL	2.66917e-11
BnaNPF5.22/BnaNPF5.23		0.168054	LWL	2.74491e-23
BnaNPF5.23/BnaNPF5.24		0.463405	LWL	0.000348859
BnaNPF5.45/BnaNPF5.44		0.137726	LWL	6.81966e-13
BnaNPF5.69/BnaNPF5.70		0.394097	LWL	3.60186e-05
BnaNPF5.8/BnaNPF5.7		0.178859	LWL	6.34696e-07
BnaNPF6.6/BnaNPF6.5		0.0959793	LWL	1.73059e-09
BnaNPF7.2/BnaNPF7.3		0.0332157	LWL	3.08872e-29
BnaNPF7.6/BnaNPF7.7		0.0527719	LWL	1.02256e-14
BnaNPF7.9/BnaNPF7.8		0.077557	LWL	1.94758e-19
BnaSALC1.1/BnaSALC1.2		0.083337	LWL	2.80815e-16
BnaSALH1.10/BnaSALH1.2		0.338456	LWL	0.000770217
BnaSALH1.7/BnaSALH1.1		0.319538	LWL	3.05402e-05
BnaSALH2.1/BnaSALH2.2		0.198555	LWL	1.01926e-41
BnaSALH2.2/BnaSALH2.6		0.116668	LWL	2.76757e-15
BnaSALH3.4/BnaSALH3.2		0.0507919	LWL	8.41065e-10
BnaGLN1.14/BnaGLN1.12	N assimilation gene network	0.0457217	LWL	6.01341e-16
BnaGLN1.2/BnaGLN1.1		0.103916	LWL	1.98353e-07
BnaGLN1.5/BnaGLN1.8		0.0845594	LWL	5.81448e-10
BnaGLN1.9/BnaGLN1.6		0.0198674	LWL	8.81682e-21
BnaGLT1.3/BnaGLT1.1		0.0642477	LWL	1.7668e-42
BnaGLU1.2/BnaGLU1.1		0.0253108	LWL	3.29796e-69
BnaGLU2.2/BnaGLU2.4		0.10163	LWL	2.11471e-43
BnaGLU2.3/BnaGLU2.1		0.058282	LWL	5.73501e-11
BnaGS2.3/BnaGS2.1		0	LWL	0
BnaSPL15.3/BnaSPL15.1		0.501546	LWL	0.00555526
BnaSPL15.4/BnaSPL15.2		0.412911	LWL	0.00675566
BnaSPL9.3/BnaSPL9.2		0.104379	LWL	8.88478e-08
BnaC3.SPX2/BnaA3.SPX2	Common regulating genes of N uptake and assimilation gene networks	0.100151	LWL	6.89369e-06
BnaC3.SPX3/BnaA3.SPX3		0.317339	LWL	0.000221847
BnaC9.SPX4/BnaA10.SPX4		0.0448749	LWL	4.93663e-14
BnaCBL1.4/BnaCBL1.2		0.159287	LWL	7.69189e-05
BnaCIPK1.4/BnaCIPK1.2		0.0575125	LWL	2.49944e-09
BnaCIPK17.4/BnaCIPK17.1		0.246165	LWL	4.92925e-25
BnaCIPK23.1/BnaCIPK23.5		0.0547418	LWL	3.21941e-16
BnaCIPK24.2/BnaCIPK24.1		0.0777559	LWL	2.00481e-14
BnaCPK13.3/BnaCPK13.6		0.0548589	LWL	4.86718e-16
BnaCPK24.4/BnaCPK24.1		0.0116896	LWL	2.61085e-15
BnaCPK24.6/BnaCPK24.5		0.0964308	LWL	1.63266e-50
BnaCPK32.4/BnaCPK32.1		0.0395705	LWL	7.08511e-19
BnaCPK8.4/BnaCPK8.2		0.0583475	LWL	2.17281e-22
BnaLBD104/BnaLBD15		0.177587	LWL	2.07394e-07
BnaLBD105/BnaLBD16		0.369474	LWL	0.00255158
BnaLBD3/BnaLBD64		0.288813	LWL	3.97196e-05
BnaLBD46/BnaLBD68		0.181123	LWL	3.3907e-25
BnaLBD61/BnaLBD111		0.235619	LWL	1.84013e-16
BnaNLP6-2/BnaNLP6-1		0.0713538	LWL	2.15626e-25
BnaNLP7-2/BnaNLP7-4		0.117632	LWL	5.59523e-28
BnaTCP25/BnaTCP65		0.190501	LWL	1.92155e-08
BnaTCP32/BnaTCP40		0.0231618	LWL	1.34382e-08
BnaTCP36/BnaA01g10040D		0.40706	LWL	NA
BnaTCP41/BnaTCP3		0.417427	LWL	0.0530539
BnaTCP49/BnaTCP29		0.158266	LWL	4.03181e-21
BnaTCP56/BnaTCP17		0.0481174	LWL	2.63236e-19
BnaTCP67/BnaTCP22		0.146657	LWL	1.04766e-11
BnaTCP69/BnaTCP28		0.453781	LWL	0.00291765
BnaTCP70/BnaTCP29		0.13883	LWL	3.68226e-07
Note: Three genes (BnaA09g10430D, BnaC03g57540D and BnaA01g10040D) were removed from this study due to serious sequence deletion.
