# Supplementary material for: An integrated nitrogen utilization gene network and transcriptome analysis reveal candidate genes in response to nitrogen deficiency in Brassica napus
Source: Front Plant Sci. 2023 May 9;14:1187552. doi: 10.3389/fpls.2023.1187552 (PMC10203523; doi:10.3389/fpls.2023.1187552)
Supplement: Supplementary Figure 1 — Chromosomal location of nitrogen (N) utilization pathway genes in Brassica napus. Chromosome positions of the 605 N utilization pathway genes were mapped on 19 chromosomes. The scale of the chromosome is in megabases (Mb). Chromosome number is indicated at the top of each chromosome and each line represents a gene. The distribution of lines on the chromosomes represents the density of N utilization pathway genes on the chromosomes. [file DataSheet_1.zip › Supplementary data-FTPS/TABLE S5.xls]

## Sheet: TABLE S5
TABLE S5 | Cis-acting regulatory elements of the N utilization related genes in B. napus.
Gene network	Representative gene/gene family in Arabidopsis	Homologs in Arabidopsis	Homologs in darmor-bzh	Gene Name	cis-acting regulatory elements in the1500bp upstream promoter sequences of candidates
					TATA-box	TATA	CAAT-box	TC-rich repeats	ABRE	ABRE3a	ABRE4	TGACG-motif	CGTCA-motif	P-box	GARE-motif	TATC-box	AuxRR-core	TGA-box	TGA-element	ERE	TCA-element	TCA	SARE	O2-site	LTR	MBS	GATA-box	MBSI	CCAAT-box	GCN4_motif	circadian	DRE	HD-Zip 3	MSA-like	AACA_motif	RY-element	Box III	WUN-motif	ARE	GC-motif	CCGTCC-box	OCT	NON-box	CAT-box	HD-Zip 1	HMG-TATA-region	A-box	AT-rich element	AT-rich sequence
N uptake gene network	AFB3 homologous	AT1G12820.1/AFB3	BnaA08g24570D	BnaAFB3.1	36	1	33	1	4	0	0	1	1	0	0	0	0	0	0	2	1	0	0	1	1	0	0	0	1	0	0	0	0	0	0	0	0	1	6	0	0	0	0	1	0	0	0	0	0
			BnaA09g46830D	BnaAFB3.2	26	0	27	1	4	0	0	2	2	0	0	1	0	0	0	0	0	0	0	0	0	0	0	0	2	0	0	0	0	1	0	0	0	1	2	0	0	0	0	1	0	0	0	0	1
			BnaC08g15770D	BnaAFB3.3	86	1	29	1	6	0	0	1	1	0	0	0	0	0	0	4	1	0	0	1	0	1	0	0	1	0	0	0	0	0	0	0	0	0	5	0	0	0	0	0	0	0	0	0	0
			BnaC08g29060D	BnaAFB3.4	22	0	27	2	10	0	0	1	1	0	0	1	0	0	0	3	1	0	0	0	0	0	0	1	2	0	0	0	0	0	0	0	0	1	2	0	0	0	0	1	0	0	0	0	0
			BnaC08g40890D	BnaAFB3.5	25	0	32	2	7	0	0	3	3	1	0	0	0	0	0	4	2	0	0	0	0	1	0	0	2	0	0	0	0	0	0	0	0	1	0	0	0	0	0	1	0	0	0	0	0
		AT3G26810.1/AFB2	BnaA02g28290D	BnaAFB2.1	21	0	34	1	1	0	0	0	0	1	0	0	0	0	0	2	1	0	0	1	1	0	0	0	2	0	0	0	0	2	0	1	0	0	4	0	0	0	0	0	0	0	0	0	0
			BnaC02g36370D	BnaAFB2.2	41	0	20	2	1	0	0	0	0	0	0	0	0	0	1	1	1	0	0	1	1	2	0	0	2	0	0	0	0	2	0	1	0	0	4	0	0	0	0	0	0	0	0	1	0
	ANR1 homologous	AT2G14210.1/AGL44/ANR1	BnaAnng09810D	BnaMADS148	23	0	32	0	4	0	0	2	2	0	0	0	0	0	0	1	0	1	0	1	0	1	0	0	0	0	0	0	0	0	0	0	0	1	3	0	0	0	0	0	0	0	0	0	0
			BnaC07g04450D	BnaMADS239	28	1	35	0	3	0	0	0	0	0	0	0	0	0	0	1	0	0	0	1	2	0	0	0	0	0	0	0	0	0	0	0	1	2	4	0	0	0	0	0	0	0	0	0	1
		AT3G57230.1/AGL16	BnaA01g02900D	BnaMADS002	20	0	17	1	9	0	0	0	0	0	0	1	0	0	0	0	0	1	0	1	0	0	0	0	1	2	0	0	0	0	0	0	0	0	3	0	0	0	0	0	1	0	0	0	0
			BnaA03g51000D	BnaMADS042	46	1	21	0	1	0	0	3	3	2	0	0	0	0	0	1	2	0	0	0	0	0	0	0	0	0	0	0	0	0	0	0	0	0	1	0	0	0	0	2	0	0	0	0	1
			BnaC01g04170D	BnaMADS161	31	0	20	1	6	0	0	0	0	0	0	1	0	0	0	0	0	0	0	2	0	0	0	0	0	1	0	0	0	0	0	0	0	0	2	0	0	0	0	0	1	0	0	0	0
			BnaC07g44870D	BnaMADS252	82	3	28	1	1	0	0	0	0	2	0	0	0	0	0	1	1	0	0	3	1	0	0	0	0	0	0	0	0	0	0	0	0	1	0	0	0	0	0	1	0	0	0	1	1
		AT2G22630.1/AGL17&AT4G37940.1/AGL21	BnaA01g00160D	BnaMADS001	43	0	20	1	2	0	0	0	0	0	0	0	0	0	1	0	0	0	0	0	0	0	0	0	0	0	0	0	0	0	0	0	0	0	1	0	0	0	0	0	0	0	0	0	0
			BnaA04g13050D	BnaMADS053	115	3	27	0	1	0	0	0	0	0	0	0	0	0	0	0	0	1	0	0	1	0	0	0	0	0	0	0	0	0	0	0	0	2	2	0	0	0	0	1	0	0	0	0	0
			BnaA08g15900D	BnaMADS102	82	0	20	0	0	0	0	0	0	0	0	0	0	0	1	0	0	0	0	0	0	0	0	0	0	0	0	0	0	0	0	0	0	0	1	0	1	0	0	0	0	0	1	0	0
			BnaC01g01080D	BnaMADS159	60	0	17	2	0	0	0	0	0	0	0	0	0	0	0	1	0	0	0	0	0	0	0	0	0	0	0	0	0	0	0	0	0	0	0	0	0	0	0	0	0	0	0	0	0
			BnaC04g35150D	BnaMADS212	22	0	19	0	9	0	0	2	2	0	0	0	0	0	0	1	0	1	0	1	0	1	0	0	0	0	1	0	0	0	0	0	0	0	1	0	0	0	0	0	0	0	0	0	0
	TGA1/4 homologous	AT5G65210.2/TGA1	BnaA06g24140D	BnaTGA1.1	46	0	20	2	2	0	0	4	4	0	0	0	0	1	0	2	0	0	0	0	1	1	0	0	1	1	0	0	0	0	0	0	0	0	2	0	0	0	0	2	0	0	0	0	0
			BnaA09g07120D	BnaTGA1.2	38	0	29	0	0	0	0	3	3	0	0	0	0	0	1	0	0	0	0	0	0	3	0	0	0	0	0	0	0	0	0	0	0	2	0	0	0	0	0	0	0	0	0	0	0
			BnaAnng04720D	BnaTGA1.3	22	1	17	0	0	0	0	3	3	0	0	0	0	0	1	0	2	0	0	0	0	2	0	0	0	0	0	0	0	0	0	0	0	1	6	0	0	0	0	0	0	0	0	0	0
			BnaC02g43620D	BnaTGA1.4	25	1	16	0	0	0	0	3	3	0	0	0	0	0	1	0	2	0	0	0	0	1	0	0	0	0	0	0	0	0	0	0	0	1	3	0	0	0	0	0	0	0	0	0	0
			BnaC03g49070D	BnaTGA1.5	21	1	29	0	3	0	0	1	1	1	0	0	0	0	1	0	1	1	1	0	0	1	0	0	0	0	0	0	0	0	0	0	0	2	2	0	0	0	0	0	0	0	0	0	0
			BnaC09g06840D	BnaTGA1.6	30	0	26	0	0	0	0	2	2	0	0	0	0	0	2	1	2	0	0	0	0	2	0	0	0	0	0	0	0	0	0	0	0	3	0	0	0	0	0	0	0	0	0	0	0
		AT5G10030.1/TGA4	BnaA02g00310D	BnaTGA4.1	42	1	27	1	3	0	0	2	2	0	0	0	0	0	0	2	0	0	0	0	0	0	0	1	0	0	0	0	0	0	0	0	0	1	1	0	0	0	0	0	0	0	0	0	0
			BnaA10g22150D	BnaTGA4.2	40	1	30	1	5	0	0	0	0	1	0	0	0	0	0	3	0	0	0	0	0	0	0	0	1	0	1	0	0	0	0	0	0	0	0	0	0	0	0	1	0	0	0	0	0
			BnaC02g00560D	BnaTGA4.3	62	2	25	1	5	0	0	3	3	0	0	0	0	0	0	2	0	0	0	0	0	0	0	1	0	0	1	0	0	0	0	0	0	0	1	0	0	0	0	0	0	0	0	0	0
			BnaC09g46670D	BnaTGA4.4	51	1	30	0	5	0	0	0	0	1	0	0	0	0	0	1	0	0	0	0	0	0	0	0	1	0	0	0	0	0	0	0	0	0	0	0	0	0	0	1	0	0	0	0	0
	BT1/2 homologous	AT5G63160/BT1	BnaA02g33650D	BnaBT1.1	46	2	26	0	10	0	0	0	0	0	0	0	0	0	0	1	0	0	0	0	0	0	0	0	0	0	0	0	0	0	0	0	0	0	2	0	0	0	0	1	0	0	0	0	0
			BnaA06g22570D	BnaBT1.2	21	1	28	0	3	0	0	0	0	0	0	0	0	0	0	2	1	0	0	1	0	2	0	0	0	1	0	0	0	0	0	0	0	0	0	0	1	0	0	0	0	0	1	0	0
			BnaC02g42410D	BnaBT1.3	53	1	24	0	11	0	0	0	0	0	0	0	0	0	0	1	1	1	0	0	0	0	0	0	0	0	0	0	0	0	0	1	0	0	2	0	0	0	0	1	0	0	0	0	0
			BnaC03g51080D	BnaBT1.4	88	1	24	1	3	0	0	0	0	0	0	0	0	0	0	2	0	0	0	2	0	2	0	0	0	1	0	0	0	0	0	0	0	0	2	0	0	0	0	0	0	0	0	1	1
		AT3G48360/BT2	BnaA06g16600D	BnaBT2.1	30	1	26	1	4	0	0	2	2	0	0	0	0	0	1	4	2	0	0	0	0	0	0	0	0	1	0	0	0	0	0	0	0	0	0	0	0	0	0	0	0	0	0	1	0
			BnaA06g39180D	BnaBT2.2	26	1	29	0	3	0	0	1	1	0	0	1	0	1	0	1	0	2	0	2	2	1	0	0	0	0	1	0	0	0	0	0	0	0	0	0	0	0	0	0	0	0	0	0	1
			BnaCnng09450D	BnaBT2.3	29	0	27	2	3	0	0	1	1	0	0	0	0	0	1	3	0	0	0	0	1	0	0	0	1	0	0	0	0	0	0	0	0	0	2	0	0	0	0	0	0	0	0	1	0
	bZIP1 homologous	AT5G49450/AtbZIP1	BnaA09g03330D	BnabZIP1a	46	1	19	2	5	0	0	2	2	0	0	0	0	0	0	1	0	0	0	0	1	0	0	0	0	0	1	0	0	0	0	0	0	0	3	0	0	0	0	0	0	0	0	0	0
			BnaC07g27220D	BnabZIP1b	26	0	32	1	5	0	0	1	1	0	0	0	0	0	0	1	0	0	0	0	0	0	0	0	1	0	1	0	1	0	0	0	0	0	2	0	1	0	0	1	0	0	1	1	0
			BnaC09g02690D	BnabZIP1c	30	0	15	2	1	0	0	0	0	0	1	0	0	0	0	0	0	1	0	0	1	0	0	0	0	0	1	0	0	0	0	0	0	0	1	0	0	0	0	0	1	0	0	0	0
			BnaA06g29500D	BnabZIP1d	26	0	34	0	5	0	0	2	2	0	0	1	0	0	0	3	0	1	0	1	1	0	0	0	1	0	0	0	0	0	0	0	0	1	3	0	0	0	0	1	0	0	0	1	0
		AT2G18160/ATBZIP2/bZIP2/GBF5	BnaA07g01890D	BnabZIP2a	41	1	25	0	0	0	0	1	1	1	0	0	0	0	0	5	0	0	0	0	0	0	0	0	0	0	0	0	1	0	0	0	0	1	3	0	0	0	0	0	0	0	0	2	0
			BnaC06g01290D	BnabZIP2b	90	1	25	0	7	0	0	0	0	0	0	1	0	0	0	5	1	0	0	0	1	1	0	0	0	0	0	0	0	0	0	0	0	0	1	0	0	0	0	0	0	0	0	0	0
			BnaA09g09500D	BnabZIP2c	56	1	16	0	5	0	0	0	0	0	0	0	0	0	0	2	1	0	0	0	3	0	0	0	0	0	0	0	0	0	0	0	0	0	4	0	0	0	0	0	0	0	0	1	0
			BnaA06g25370D	BnabZIP2d	87	2	27	0	0	0	0	1	1	0	0	0	0	0	0	0	0	1	0	0	0	0	0	0	0	0	0	0	0	0	0	0	0	0	1	0	0	0	0	0	0	0	0	0	2
			BnaC09g09660D	BnabZIP2e	59	1	27	0	3	0	0	0	0	0	0	0	0	0	0	2	0	0	0	0	2	0	0	0	0	0	1	0	0	0	0	0	0	1	2	0	0	0	0	0	0	0	0	0	0
		AT1G59530/ATBZIP4	BnaC09g15210D	BnabZIP4a	50	0	24	0	0	0	0	2	2	1	0	0	0	0	0	0	0	0	0	0	0	0	0	0	0	0	0	0	0	0	1	0	0	0	2	0	0	0	0	0	0	0	0	0	0
			BnaAnng23880D	BnabZIP4b	52	0	24	0	4	0	0	3	3	1	0	0	0	0	0	0	0	0	0	0	1	0	0	0	1	0	0	0	0	0	0	0	0	0	0	0	0	0	0	0	0	0	0	0	0
		AT3G49760/AtbZIP5	BnaC08g21370D	BnabZIP5a	34	0	27	0	3	0	0	0	0	0	1	0	0	0	0	1	1	2	0	1	2	2	0	0	0	0	0	0	0	0	0	0	0	0	2	0	1	0	0	0	0	0	1	0	0
			BnaCnng60880D	BnabZIP5b	39	0	28	1	0	0	0	1	1	1	0	0	1	0	0	0	0	1	0	0	0	0	0	0	0	0	1	0	0	0	0	0	0	2	5	0	1	0	0	0	0	0	1	0	0
			BnaAnng05020D	BnabZIP5c	44	0	19	0	8	0	0	2	2	0	0	0	1	0	0	0	0	0	0	0	0	0	0	0	0	0	0	0	0	0	1	0	0	0	2	0	1	0	0	0	0	0	1	0	0
			BnaCnng21630D	BnabZIP5d	65	3	29	0	3	0	0	0	0	0	0	0	0	0	0	3	1	0	0	0	0	1	0	0	0	0	0	0	0	0	0	0	0	0	2	0	0	0	0	0	0	0	0	0	0
		AT2G22850/AtbZIP6&AT4G37730/AtbZIP7	BnaC01g01320D	BnabZIP7a	37	0	29	0	1	0	0	1	1	0	0	0	1	0	0	1	0	0	0	0	2	1	0	0	0	1	0	0	0	0	0	0	0	0	3	1	0	0	0	0	0	0	1	1	0
			BnaC07g46750D	BnabZIP7b	52	1	26	0	1	0	0	0	0	0	0	1	0	0	0	1	0	0	0	0	0	0	0	0	0	1	0	0	0	0	0	0	0	1	1	0	0	0	0	0	0	0	0	1	0
			BnaA01g00310D	BnabZIP7c	48	0	34	0	2	0	0	0	0	0	1	0	1	0	0	2	0	1	0	0	1	0	0	0	0	1	0	0	0	0	0	0	0	0	3	1	0	0	0	0	0	0	0	1	0
			BnaA03g54260D	BnabZIP7d	60	0	30	1	2	0	0	2	2	0	0	0	0	0	0	2	0	0	0	0	0	0	0	0	0	3	0	0	0	0	0	0	0	1	2	0	0	0	0	0	0	0	0	0	0
		AT4G34590/ATB2/AtbZIP11/BZIP11/GBF6	BnaC07g45120D	BnabZIP11a	46	0	23	0	1	0	0	1	1	0	1	0	0	0	0	0	1	0	0	1	0	2	0	0	2	0	0	0	0	0	0	0	0	1	2	0	0	0	0	0	0	0	0	0	0
			BnaA03g52920D	BnabZIP11b	24	0	19	1	1	0	0	0	0	2	1	0	0	0	1	0	1	0	0	0	0	0	0	0	0	0	0	0	0	1	0	0	0	3	3	0	0	0	0	0	0	0	0	0	0
			BnaA01g02570D	BnabZIP11c	25	0	18	0	1	0	0	2	2	1	2	0	0	0	0	1	0	0	0	0	0	0	0	0	0	0	1	0	0	0	0	0	0	0	4	1	0	0	0	1	0	0	0	0	0
			BnaC03g65930D	BnabZIP11d	55	1	18	1	0	0	0	2	2	2	1	0	0	1	0	2	0	0	0	0	0	0	0	0	0	0	0	0	0	0	0	0	0	1	3	0	0	0	0	0	0	0	0	0	0
			BnaA10g13430D	BnabZIP11e	75	1	19	0	1	0	0	1	1	0	0	0	0	1	0	2	0	0	0	0	1	0	0	0	0	0	0	0	0	0	0	0	0	0	2	0	0	0	0	1	0	0	0	0	0
			BnaC01g03810D	BnabZIP11f	54	0	25	0	1	0	0	1	1	0	1	0	0	0	0	2	0	0	0	0	0	1	0	0	0	0	1	0	0	0	0	0	0	1	2	0	0	0	0	0	0	0	0	0	0
			BnaA08g11080D	BnabZIP11g	58	2	19	1	0	0	0	2	2	2	1	0	0	1	0	1	0	0	0	0	0	0	0	0	0	0	2	0	0	0	0	0	0	0	2	0	0	0	0	0	0	0	0	0	0
		AT1G75390/AtbZIP44/bZIP44	BnaC06g22430D	BnabZIP44a	52	2	18	0	0	0	0	1	1	0	0	0	0	0	0	4	0	0	0	0	0	0	0	0	1	0	0	0	0	0	0	0	0	0	1	0	0	0	0	0	0	0	0	0	0
			BnaA02g17180D	BnabZIP44b	54	1	24	0	0	0	0	0	0	0	0	0	1	0	0	4	1	0	0	0	0	1	0	0	0	0	0	0	0	0	0	0	0	0	1	0	0	0	0	0	0	0	0	0	0
			BnaCnng21800D	BnabZIP44c	45	0	24	0	1	0	0	0	0	0	0	0	0	0	0	4	1	0	0	0	2	0	0	0	0	0	0	0	0	0	0	0	0	0	1	0	0	0	0	0	0	0	0	0	0
			BnaA07g21710D	BnabZIP44d	62	2	22	0	0	0	0	1	1	0	0	0	0	0	1	6	1	1	0	0	0	0	0	0	2	0	0	0	0	0	0	0	0	0	2	0	0	0	0	0	0	0	0	0	1
		AT3G62420/ATBZIP53/BZIP53	BnaC08g32220D	BnabZIP53a	47	2	21	0	5	0	0	4	4	0	1	0	0	0	2	2	0	0	0	1	0	0	0	0	0	0	0	0	0	0	0	0	0	0	2	1	1	0	0	0	0	0	1	0	0
			BnaA09g39870D	BnabZIP53b	21	0	29	1	6	0	0	4	4	0	1	0	0	0	2	1	0	0	0	0	2	1	0	0	0	0	0	0	0	0	0	0	0	0	5	0	1	0	0	0	0	0	1	0	0
			BnaC06g18530D	BnabZIP53c	76	5	24	0	1	0	0	1	1	0	0	0	0	0	1	2	2	0	0	0	0	0	0	0	1	0	0	0	0	0	0	0	0	0	1	0	0	0	0	0	0	0	0	0	0
			BnaA07g19330D	BnabZIP53d	64	1	25	0	2	0	0	0	0	0	0	1	0	0	1	1	1	1	0	0	2	1	0	1	1	0	0	0	2	0	0	0	0	0	2	0	0	0	0	0	0	0	0	0	0
	NRG2 homologous	AT1G02110/NRG2.1&AT3G60320/NRG2	BnaA03g20940D	BnaNRG2.1	32	1	18	1	1	0	0	1	1	0	0	0	0	0	0	0	1	0	0	0	0	0	0	0	0	0	0	0	0	0	0	0	0	1	3	0	0	0	0	0	0	0	0	0	0
			BnaA04g27330D	BnaNRG2.2	16	1	13	1	1	0	0	0	0	1	0	0	0	0	0	4	0	0	0	0	2	0	0	0	0	0	0	0	0	0	0	0	0	0	1	0	0	0	0	0	0	0	0	0	0
			BnaA09g38370D	BnaNRG2.3	52	0	31	1	0	0	0	0	0	1	0	0	0	0	1	2	0	0	0	0	0	0	0	0	0	0	0	0	0	0	0	0	0	0	1	0	0	0	0	0	0	0	0	0	0
			BnaC03g25010D	BnaNRG2.4	31	1	22	2	1	0	0	1	1	0	1	0	0	0	0	0	1	1	0	0	0	0	0	0	0	0	0	0	0	0	0	0	0	0	1	0	0	0	0	0	0	0	0	1	0
			BnaC04g22150D	BnaNRG2.5	42	0	19	1	2	0	0	0	0	3	0	0	0	0	2	0	0	0	0	0	2	1	0	0	0	0	0	0	0	0	0	0	0	1	2	0	0	0	0	0	0	0	0	0	0
			BnaC08g30530D	BnaNRG2.6	28	0	17	0	1	0	0	1	1	0	0	0	0	0	1	3	0	0	0	0	1	0	0	0	0	0	0	0	0	0	0	0	0	1	1	0	0	0	0	1	0	0	0	0	0
	HRS1/HHO1 homologous	AT1G13300.1/HRS1	BnaA06g07440D	BnaHRS1.1	68	2	28	0	2	0	0	0	0	0	0	0	0	0	0	2	0	0	0	0	0	2	0	0	0	0	0	0	0	0	0	1	0	0	0	0	0	0	0	1	0	0	0	0	0
			BnaA08g24340D	BnaHRS1.2	50	2	20	1	1	0	0	1	1	2	0	0	0	0	0	0	0	1	0	0	0	1	0	0	0	0	1	0	0	0	0	1	0	0	2	0	0	0	0	0	0	0	0	0	0
			BnaA09g45640D	BnaHRS1.3	59	1	30	1	4	0	0	1	1	0	0	2	0	0	0	1	0	0	0	1	1	0	0	0	0	0	0	0	0	0	0	0	0	0	3	0	1	0	0	0	0	0	1	0	0
			BnaC05g08910D	BnaHRS1.4	41	1	19	0	7	0	0	2	2	0	1	0	0	0	0	1	0	0	0	0	0	1	0	0	0	0	3	0	0	0	0	0	0	1	2	0	0	0	0	0	0	0	0	0	0
			BnaC08g15800D	BnaHRS1.5	38	0	19	0	5	0	0	1	1	1	0	0	0	0	0	0	0	1	0	0	1	1	0	0	0	0	1	0	0	0	0	1	0	1	3	0	0	0	0	1	0	0	0	0	0
			BnaC08g39740D	BnaHRS1.6	19	0	11	0	1	0	0	1	1	0	0	1	0	0	0	0	0	0	0	0	0	0	0	0	0	0	0	0	0	0	0	0	0	0	2	0	0	0	0	0	0	0	0	0	0
			BnaC08g40480D	BnaHRS1.7	53	2	23	0	2	0	0	0	0	0	0	0	0	0	0	1	0	0	0	0	0	0	0	1	0	0	0	0	0	0	0	0	1	1	1	0	0	0	0	0	0	0	0	0	0
		AT3G25790.1/HHO1	BnaA06g33390D	BnaHHO1.1	58	2	32	0	1	0	0	1	1	0	1	1	0	0	0	0	2	0	0	0	1	1	0	0	0	0	0	0	0	0	0	0	0	0	0	0	0	0	0	0	0	0	0	0	0
			BnaA09g19580D	BnaHHO1.2	58	5	30	0	5	0	0	0	0	1	0	0	0	0	0	0	1	0	0	0	1	0	0	0	0	1	1	0	0	0	0	0	0	0	4	0	0	0	0	0	0	0	0	0	0
			BnaC07g22940D	BnaHHO1.3	47	0	35	0	0	0	0	1	1	1	0	1	0	0	0	0	1	0	0	0	1	0	0	0	1	0	0	0	0	0	0	0	0	0	0	0	0	0	0	1	0	0	0	0	0
			BnaC08g39760D	BnaHHO1.4	53	1	15	0	0	0	0	1	1	1	0	0	0	0	1	0	0	0	0	1	0	1	0	0	0	0	0	0	0	0	0	0	1	0	0	0	0	0	0	0	0	0	0	0	0
			BnaC09g21560D	BnaHHO1.5	35	4	20	0	4	0	0	2	2	1	0	0	0	0	1	0	1	0	0	0	0	1	0	0	1	0	2	0	0	0	0	0	0	0	1	0	0	0	0	0	0	0	0	0	0
		AT1G68670.1/HHO2	BnaA02g35660D	BnaHHO2.1	16	0	25	0	3	0	0	2	2	0	0	0	1	0	1	1	0	1	0	0	0	0	0	0	0	0	0	0	0	0	0	0	0	1	3	0	0	0	0	0	0	0	0	1	0
			BnaA07g27330D	BnaHHO2.2	41	2	27	0	3	0	0	0	0	0	1	0	1	0	1	0	1	0	0	0	0	4	0	0	0	0	1	0	0	0	0	0	0	0	3	0	0	0	0	0	0	0	0	0	0
			BnaC02g18390D	BnaHHO2.3	30	0	28	1	2	0	0	2	2	0	0	0	0	0	2	3	0	0	0	0	0	0	0	0	0	0	1	0	0	0	0	0	0	2	3	0	0	0	0	0	0	0	0	0	0
			BnaC06g30320D	BnaHHO2.4	33	2	21	0	3	0	0	0	0	0	0	0	1	0	1	0	0	0	0	1	0	3	0	0	0	0	0	0	0	0	0	0	0	0	3	0	0	0	0	0	0	0	0	0	0
		AT1G25550.1/HHO3	BnaA07g37120D	BnaHHO3.1	24	0	14	0	5	0	0	2	2	0	0	0	0	0	1	0	2	1	0	0	0	1	0	0	0	0	0	0	0	0	0	0	0	0	2	0	0	0	0	1	0	0	0	0	0
			BnaC07g11890D	BnaHHO3.2	17	0	20	1	2	0	0	3	3	0	0	0	0	0	1	0	1	0	0	0	1	1	0	0	0	0	0	0	0	0	0	0	0	0	0	1	0	0	0	0	0	0	0	0	0
		AT2G03500.1/HHO4	BnaA06g39930D	BnaHHO4.1	50	0	23	4	4	0	0	0	0	1	0	0	0	0	0	1	0	0	0	0	0	0	0	1	0	1	0	0	0	0	0	0	0	0	1	0	0	0	0	0	0	0	0	0	0
			BnaAnng34750D	BnaHHO4.2	27	1	14	1	0	0	0	0	0	0	0	0	0	0	1	2	0	1	0	0	0	0	0	0	0	0	0	0	0	0	0	0	0	3	2	0	0	0	0	0	0	0	0	0	0
			BnaAnng39110D	BnaHHO4.3	102	2	23	0	2	0	0	3	3	0	1	0	0	0	1	4	0	1	0	1	0	0	0	0	0	0	0	0	0	0	0	0	1	0	2	0	0	0	0	0	0	0	0	0	0
			BnaC07g22390D	BnaHHO4.4	43	0	22	4	4	0	0	0	0	1	0	0	0	0	0	1	0	0	0	0	0	0	0	1	0	1	0	0	0	0	0	0	0	0	1	0	0	0	0	0	0	0	0	0	0
		AT4G37180.2/UIF1/HHO5	BnaA01g00920D	BnaHHO5.1	330	0	11	0	0	0	0	0	0	0	0	0	0	0	0	0	0	1	0	0	0	0	0	0	0	0	0	0	0	0	0	0	0	0	1	0	0	0	0	0	0	0	0	0	0
			BnaA03g53680D	BnaHHO5.2	40	1	31	1	8	0	0	0	0	1	0	0	0	0	0	0	0	0	0	0	0	0	0	0	0	0	0	0	0	0	0	0	0	0	2	0	0	0	0	0	0	0	0	0	0
			BnaA04g20960D	BnaHHO5.3	23	0	34	2	2	0	0	3	3	1	1	0	0	0	1	1	1	0	0	1	0	0	0	0	0	0	0	0	0	0	0	0	0	0	3	0	0	0	0	1	0	0	0	0	0
			BnaA08g15490D	BnaHHO5.4	65	1	25	0	0	0	0	0	0	0	0	0	0	0	0	4	0	0	0	0	0	1	0	0	0	0	0	0	0	0	0	0	0	0	1	0	0	0	0	0	0	0	0	0	0
			BnaC01g01940D	BnaHHO5.5	81	0	31	0	0	0	0	2	2	0	0	0	0	0	0	0	1	1	0	0	0	0	0	0	0	0	0	0	0	0	0	0	0	0	1	0	0	0	0	0	0	0	0	0	0
			BnaC01g02470D	BnaHHO5.6	30	1	25	0	5	0	0	0	0	0	0	0	0	0	0	0	1	0	0	0	2	0	0	0	1	1	0	0	1	0	0	0	0	0	4	0	0	0	0	0	0	0	0	0	0
			BnaC03g61720D	BnaHHO5.7	85	1	24	0	4	0	0	0	0	1	0	0	0	0	0	4	1	0	0	0	0	0	0	0	0	0	0	0	0	0	0	1	0	0	1	0	0	0	0	0	0	0	0	0	0
			BnaC07g46380D	BnaHHO5.8	82	1	29	0	2	0	0	1	1	1	0	0	0	0	0	2	0	0	0	0	0	0	0	0	0	0	0	0	0	0	0	0	0	1	3	0	0	0	0	0	0	0	0	0	1
			BnaCnng76060D	BnaHHO5.9	17	1	15	0	3	0	0	3	3	0	0	1	0	0	0	0	1	0	1	1	0	1	0	0	0	0	1	0	0	0	0	0	0	0	0	0	0	0	0	0	0	0	0	0	0
		AT1G49560.1/HHO6	BnaA05g16090D	BnaHHO6.1	53	1	26	0	3	0	0	0	0	0	0	0	0	0	1	3	2	1	0	0	0	0	0	0	0	0	1	0	0	0	0	0	0	0	2	0	0	0	0	0	0	0	0	0	0
			BnaA06g03110D	BnaHHO6.2	43	2	24	0	2	0	0	0	0	0	0	0	0	0	0	3	1	0	0	0	0	0	0	0	0	0	0	0	0	0	0	0	0	0	3	0	0	0	0	1	0	0	0	0	2
			BnaC05g51600D	BnaHHO6.3	46	0	20	1	2	0	0	1	1	0	0	0	0	0	0	3	1	1	0	0	0	0	0	0	0	0	3	0	0	0	0	0	0	0	2	0	0	0	0	0	0	0	0	0	0
			BnaCnng72430D	BnaHHO6.4	39	1	14	0	0	0	0	1	1	0	1	0	0	0	1	1	2	0	0	0	0	0	0	0	0	0	0	0	0	0	0	0	0	0	3	0	0	0	0	1	0	0	0	0	0
	NRT2.1/2/3/4/5/6 homologous	AT1G08090/NRT2.1&AT1G08100/NRT2.2	BnaAnng40490D	BnaNRT2.10	28	1	19	1	3	0	0	1	1	0	0	1	0	0	0	0	0	0	0	0	0	0	0	0	4	0	1	0	0	0	0	0	0	0	3	0	0	0	0	0	0	0	0	0	0
			BnaC08g02430D	BnaNRT2.15	31	0	36	0	4	0	0	2	2	0	0	0	0	0	0	1	0	0	0	0	1	0	0	1	2	0	1	0	0	0	0	0	0	0	0	0	0	0	0	0	0	0	0	0	0
			BnaC08g43370D	BnaNRT2.16	70	1	29	1	1	0	0	1	1	0	0	0	0	0	1	0	0	0	0	0	0	0	0	0	0	0	0	0	0	0	0	0	0	0	0	0	0	0	0	0	0	0	0	0	0
			BnaC08g43380D	BnaNRT2.17	50	0	26	1	4	0	0	1	1	0	0	1	0	0	0	0	0	0	0	0	0	0	0	0	0	0	0	0	0	0	0	0	0	0	1	0	1	0	0	0	0	0	1	0	0
			BnaA06g04560D	BnaNRT2.2	37	0	27	0	7	0	0	5	5	1	0	1	0	1	1	0	1	0	0	1	0	2	0	0	1	0	0	0	0	0	0	0	0	2	0	0	0	0	0	2	0	0	0	0	0
			BnaA06g04570D	BnaNRT2.3	60	1	32	0	3	0	0	1	1	0	0	1	1	0	0	0	0	0	0	0	1	0	0	0	1	0	0	0	0	0	0	0	0	1	2	0	0	0	0	0	0	0	0	0	0
			BnaA09g49040D	BnaNRT2.5	70	0	37	0	3	0	0	2	2	0	1	0	0	1	0	0	0	0	0	0	0	0	0	0	0	0	0	0	0	0	0	0	0	0	1	0	0	0	0	0	0	0	0	0	0
			BnaA09g49050D	BnaNRT2.6	43	1	24	0	1	0	0	1	1	1	0	1	0	0	0	2	0	0	0	0	0	0	0	0	1	0	0	0	0	0	0	0	0	1	0	0	0	0	0	0	0	0	0	0	0
			BnaAnng35750D	BnaNRT2.9	15	1	30	1	0	0	0	2	2	0	0	1	1	0	0	1	0	1	0	1	0	1	0	0	0	0	0	0	0	0	0	0	0	0	0	0	0	0	0	2	0	0	0	0	1
		AT5G60770/NRT2.4	BnaAnng28170D	BnaNRT2.8	51	1	29	0	1	0	0	2	2	0	0	0	0	0	0	4	1	1	0	0	0	0	0	0	0	0	0	0	0	0	0	0	0	1	0	0	0	0	0	0	0	0	0	0	0
			BnaC09g35990D	BnaNRT2.18	85	3	34	0	2	0	0	1	1	0	0	0	0	0	0	5	1	0	0	0	0	1	0	0	0	0	1	0	0	0	0	0	0	1	1	0	0	0	0	0	0	0	0	0	3
		AT5G60780/NRT2.3&AT3G45060/NRT2.6	BnaA10g13570D	BnaNRT2.7	67	1	35	1	3	0	0	2	2	0	0	0	0	0	0	2	0	0	0	0	0	1	0	0	0	0	0	0	0	0	0	0	0	0	2	1	0	0	0	0	0	0	0	0	0
			BnaC03g55110D	BnaNRT2.12	10	0	18	0	0	0	0	5	5	0	0	0	2	0	0	0	0	1	0	0	1	2	0	0	1	0	0	0	0	0	0	0	0	0	0	0	0	0	0	1	0	0	0	0	0
			BnaC03g74700D	BnaNRT2.14	82	2	19	0	7	0	0	0	0	0	0	0	0	0	0	5	1	0	0	0	0	0	0	0	0	0	0	0	0	0	0	0	0	0	1	0	0	0	0	0	0	0	0	0	0
			BnaC09g54030D	BnaNRT2.19	12	0	44	0	0	0	0	0	0	0	0	0	0	0	1	1	0	0	0	0	0	0	0	0	0	0	0	0	0	0	0	0	0	0	4	0	1	0	0	0	0	0	1	0	0
		AT1G12940/NRT2.5	BnaA08g24500D	BnaNRT2.4	33	0	27	1	0	0	0	0	0	0	0	0	0	0	0	4	0	0	0	1	1	0	0	0	0	0	0	0	0	0	0	0	0	0	3	0	0	0	0	0	0	0	0	1	0
			BnaC03g56990D	BnaNRT2.13	22	0	25	0	0	0	0	1	1	0	0	0	0	0	2	4	0	1	0	1	2	0	0	0	1	0	0	0	0	0	0	0	0	0	4	0	0	0	0	0	0	0	0	1	0
	NAR homologous	AT5G50200/ATNRT3.1/NAR2.1	BnaA01g20190D	BnaNAR2.1	31	0	28	1	0	0	0	0	0	0	1	0	0	0	0	1	1	2	0	1	0	0	0	0	1	0	0	0	0	2	0	0	0	1	1	0	0	0	0	0	0	0	0	0	0
			BnaA02g11760D	BnaNAR2.2	20	0	34	0	0	0	0	3	3	0	1	0	1	0	1	0	0	2	0	0	1	0	0	0	1	0	1	0	0	0	0	0	0	0	0	1	1	0	0	1	0	0	1	1	0
			BnaA03g57010D	BnaNAR2.3	47	0	27	0	3	0	0	0	0	0	0	0	0	0	0	4	0	0	0	2	0	0	0	0	0	0	0	0	0	0	0	0	0	2	4	0	0	0	0	0	0	0	0	0	0
			BnaA10g06210D	BnaNAR2.4	37	0	14	0	1	0	0	0	0	0	1	0	0	0	0	2	0	0	0	1	0	0	0	0	1	0	1	0	0	0	0	0	0	0	2	0	0	0	0	0	0	0	0	0	0
			BnaA10g06220D	BnaNAR2.5	36	0	23	0	2	0	0	0	0	1	1	0	1	0	0	0	0	0	0	1	0	0	0	0	1	0	0	0	0	0	0	0	0	0	0	0	0	0	0	0	0	0	0	0	0
			BnaC02g16150D	BnaNAR2.6	38	0	25	1	1	1	1	0	0	0	0	0	0	0	1	2	1	3	0	0	0	0	0	0	1	0	1	0	0	0	0	0	0	0	2	0	0	0	0	0	0	0	0	1	0
			BnaC03g27680D	BnaNAR2.7	60	3	29	0	0	0	0	2	2	0	0	0	0	0	0	2	1	0	0	0	0	0	0	0	0	0	2	0	0	0	0	0	0	0	2	0	0	0	0	0	0	0	0	0	0
			BnaC09g26540D	BnaNAR2.8	52	0	18	2	2	0	0	5	5	0	1	0	0	0	2	0	0	0	0	2	0	2	0	0	2	0	0	0	0	0	0	0	0	2	1	0	1	0	0	0	0	0	1	0	0
		AT4G24730/NAR2.2/NRT3.2	BnaA01g14080D	BnaNAR2.9	11	0	18	0	0	0	0	2	2	0	0	0	0	0	0	0	0	0	0	1	1	2	0	0	0	0	0	0	0	0	0	0	0	0	0	0	1	0	0	1	0	0	1	0	0
			BnaC01g16580D	BnaNAR2.10	12	0	29	1	0	0	0	2	2	0	0	0	0	1	1	0	1	0	0	0	1	0	0	0	0	0	0	0	0	0	0	0	0	0	2	0	0	0	0	1	0	0	0	0	0
	AMT1 homologous	AT4G13510.1/ATM1;1	BnaA05g35560D	BnaAMT1.4	90	2	27	0	0	0	0	0	0	0	0	0	0	0	0	0	0	0	0	0	0	0	0	0	0	0	1	0	0	0	0	0	0	1	1	0	0	0	0	0	1	0	0	0	0
			BnaC06g11810D	BnaAMT1.10	70	0	21	0	0	0	0	0	0	0	0	0	0	0	0	1	0	0	0	0	8	0	0	0	0	0	1	0	0	0	0	0	0	2	1	0	0	0	0	0	1	0	0	0	0
			BnaC08g08610D	BnaAMT1.12	56	1	24	0	2	0	0	0	0	0	0	0	0	0	1	1	0	2	0	0	0	0	0	0	1	0	0	0	0	0	0	0	0	4	1	0	0	0	0	0	0	0	0	0	0
		AT1G64780.1/ATM1;2	BnaA09g00320D	BnaAMT1.6	37	1	36	1	1	0	0	0	0	0	0	0	0	0	1	5	0	1	0	0	0	0	0	0	0	0	0	0	0	0	0	0	0	0	1	0	0	0	0	0	0	0	0	1	1
			BnaCnng01740D	BnaAMT1.13	53	0	27	0	1	0	0	0	0	0	0	0	0	0	0	1	0	1	0	0	1	0	0	0	1	0	0	0	0	0	0	0	0	2	0	1	0	0	0	0	0	0	0	0	1
		AT3G24300.1/ATM1;3	BnaA01g23190D	BnaAMT1.2	32	1	15	0	3	0	0	0	0	0	0	1	0	0	0	4	1	0	0	0	0	0	0	0	0	0	0	0	0	0	0	0	0	0	4	0	0	0	0	0	0	0	0	1	1
			BnaA07g05760D	BnaAMT1.5	39	1	18	0	1	0	0	1	1	0	0	0	0	0	0	1	1	0	0	1	0	1	0	0	0	0	0	0	0	0	0	1	0	2	2	0	1	0	0	0	0	0	1	0	0
			BnaUnng02430D	BnaAMT1.14	25	0	17	0	7	0	0	4	4	0	0	0	0	0	0	1	0	0	0	0	1	1	0	0	0	0	0	0	0	0	0	0	0	0	1	0	0	0	0	0	0	0	0	0	0
		AT4G28700.1/ATM1;4	BnaA01g08220D	BnaAMT1.1	27	0	30	0	3	2	2	3	3	0	0	0	0	0	0	0	0	1	0	2	0	0	0	0	0	0	0	0	0	0	0	0	0	0	3	0	0	0	0	0	0	0	0	0	0
			BnaC01g09770D	BnaAMT1.7	22	0	34	1	2	2	2	1	1	0	0	0	0	0	0	0	0	1	0	2	0	0	0	0	0	0	0	0	0	0	0	0	0	0	3	0	0	0	0	0	0	0	0	0	0
			BnaC07g41470D	BnaAMT1.11	20	0	24	0	3	0	0	3	3	0	0	1	0	0	1	0	0	0	0	0	0	0	0	1	1	0	0	0	0	0	0	0	0	1	2	0	3	0	0	0	0	0	3	0	0
		AT3G24290.1/ATM1;5	BnaA03g37270D	BnaAMT1.3	74	0	36	0	3	0	0	2	2	0	0	0	0	1	0	1	0	1	0	1	0	0	0	0	0	0	0	0	0	0	0	0	0	1	3	0	0	0	0	0	0	0	0	1	0
			BnaC03g42390D	BnaAMT1.8	55	0	41	0	0	0	0	2	2	0	0	0	0	1	0	3	0	2	0	1	0	0	0	0	0	0	0	0	0	0	0	0	0	1	5	0	0	0	0	0	0	0	0	1	0
			BnaC03g74280D	BnaAMT1.9	45	0	47	0	0	0	0	2	2	0	0	0	0	0	0	1	0	1	0	1	0	0	0	0	0	0	0	0	0	0	0	0	0	1	4	0	0	0	0	0	0	0	0	1	0
	NPF homologous	AT1G12110.1/AtNPF6.3	BnaA08g24900D	BnaNPF6.1	27	1	32	0	3	0	0	1	1	1	0	0	0	0	1	1	1	0	0	0	0	0	0	0	0	2	0	0	0	0	1	0	0	0	4	0	0	0	0	2	0	0	0	0	0
			BnaC08g15370D	BnaNPF6.2	60	1	31	1	0	0	0	0	0	0	0	0	0	0	1	4	1	0	0	0	0	0	0	0	0	2	0	0	0	0	0	0	0	0	1	0	0	1	0	1	0	0	0	0	0
			BnaA09g47380D	BnaNPF6.3	28	1	29	1	2	0	0	0	0	0	1	0	1	0	0	1	1	0	0	0	0	0	0	0	0	0	0	0	0	0	0	0	0	1	1	0	0	0	0	1	0	0	0	0	0
			BnaC08g41560D	BnaNPF6.4	37	3	28	1	3	0	0	0	0	0	0	0	1	0	0	3	1	0	0	0	1	0	0	0	0	0	1	0	0	0	0	0	0	2	0	0	0	0	0	0	0	0	0	0	0
			BnaA05g19580D	BnaNPF6.10	26	0	30	0	0	0	0	1	1	0	1	0	0	0	1	0	0	0	0	2	0	1	0	0	0	0	0	0	1	0	0	0	0	1	1	0	0	0	0	0	0	0	0	0	0
			BnaC05g30740D	BnaNPF6.11	35	1	33	1	0	0	0	0	0	0	0	0	1	0	0	2	2	0	0	0	0	1	0	0	0	0	0	0	0	0	0	0	0	1	3	0	0	0	0	0	0	0	0	0	0
			BnaC05g09690D	BnaNPF6.12	42	0	17	0	6	0	0	0	0	0	0	0	1	0	0	7	0	0	0	1	2	0	0	0	0	0	0	0	0	0	0	0	0	0	0	1	0	0	0	0	0	0	0	0	0
			BnaCnng61860D	BnaNPF6.13	36	2	19	0	6	0	0	1	1	0	0	1	0	0	0	3	0	0	0	0	1	1	0	0	0	0	0	0	0	0	0	0	0	0	1	0	0	0	0	1	0	0	0	0	0
		NPF4 subfamily	BnaA07g09220D	BnaNPF4.1	60	1	29	0	2	0	0	1	1	0	1	0	0	0	1	1	0	0	0	0	0	0	0	0	1	0	0	0	0	0	0	0	0	1	1	0	0	0	0	1	0	0	0	0	0
			BnaA07g14010D	BnaNPF4.10	103	7	39	1	3	0	0	0	0	2	1	0	0	0	0	3	0	0	0	3	0	0	0	0	0	0	0	0	0	0	0	0	1	0	2	0	0	0	0	0	0	0	0	0	0
			BnaC04g15610D	BnaNPF4.11	111	6	31	1	0	0	0	0	0	0	2	0	0	0	0	1	1	0	0	1	0	0	0	0	0	0	0	0	0	0	0	0	0	0	1	0	0	0	0	0	0	0	0	0	0
			BnaA09g23640D	BnaNPF4.12	45	1	30	0	1	0	0	3	3	0	0	0	1	0	0	1	0	2	0	0	0	0	0	0	1	0	1	0	0	1	0	0	0	1	2	0	0	0	0	0	0	0	0	0	0
			BnaCnng18870D	BnaNPF4.13	17	0	19	0	0	0	0	0	0	1	2	0	0	0	2	0	1	1	0	1	0	1	0	0	1	0	1	0	0	0	0	1	0	1	0	1	0	0	0	0	0	0	0	0	0
			BnaA09g14450D	BnaNPF4.14	44	2	20	1	5	0	0	1	1	0	0	0	0	0	0	3	1	0	0	0	0	0	0	0	0	0	0	0	0	0	0	0	0	0	1	0	0	0	0	0	0	0	0	0	0
			BnaCnng47430D	BnaNPF4.15	31	0	18	0	5	0	0	1	1	0	0	0	0	0	0	1	0	0	0	0	1	0	0	0	0	1	0	0	0	0	0	0	0	2	1	0	0	0	0	0	0	0	0	0	0
			BnaC01g28290D	BnaNPF4.16	0	0	2	0	0	0	0	0	0	0	0	0	0	0	0	0	0	0	0	0	0	0	0	0	0	0	0	0	0	0	0	0	0	0	0	0	0	0	0	0	0	0	0	0	0
			BnaAnng24930D	BnaNPF4.17	16	0	25	0	0	0	0	1	1	0	1	0	0	0	1	0	0	0	0	1	0	1	0	0	1	0	0	0	0	0	0	0	0	0	1	0	0	0	0	1	0	0	0	0	0
			BnaCnng69820D	BnaNPF4.18	21	0	22	0	2	0	0	0	0	0	0	0	0	0	0	1	0	0	0	0	3	0	0	0	0	0	0	0	0	0	0	0	0	0	4	0	0	0	0	0	0	0	0	0	0
			BnaA07g09230D	BnaNPF4.19	48	2	25	0	0	0	0	1	1	0	0	0	0	0	1	0	0	0	0	0	0	1	0	0	1	1	0	0	0	0	0	0	0	0	0	0	0	0	0	0	0	0	0	0	0
			BnaC07g12650D	BnaNPF4.2	39	0	16	0	2	0	0	3	3	0	0	0	0	0	1	2	0	1	0	0	0	1	0	0	0	0	0	0	0	0	0	1	0	0	0	0	0	0	0	0	0	0	0	0	0
			BnaC03g44600D	BnaNPF4.20	81	0	38	1	3	0	0	1	1	0	1	0	0	0	1	1	0	0	0	0	0	0	0	0	0	0	0	0	0	0	0	0	0	0	2	0	0	0	0	0	0	0	0	0	0
			BnaA07g28370D	BnaNPF4.3	21	0	28	0	7	0	0	2	2	0	0	0	0	0	0	1	0	0	0	2	0	0	0	0	0	0	0	0	0	0	0	0	0	0	4	0	2	0	0	0	0	0	2	1	0
			BnaC06g30900D	BnaNPF4.4	41	1	30	1	7	0	0	2	2	0	0	0	0	0	0	0	0	0	0	2	1	0	0	0	0	1	0	0	0	0	0	0	0	0	3	0	2	0	0	0	0	0	2	1	0
			BnaA06g22240D	BnaNPF4.5	2	0	3	1	0	0	0	0	0	1	0	0	0	0	0	0	0	0	0	0	0	1	0	0	0	0	0	0	0	0	0	0	0	0	0	0	0	0	0	0	0	0	0	0	0
			BnaC03g51520D	BnaNPF4.6	44	0	34	0	2	0	0	0	0	1	0	0	0	0	0	1	0	0	0	0	0	1	0	0	0	1	0	0	0	0	0	2	0	0	3	0	0	0	0	0	0	0	0	0	0
			BnaA03g57770D	BnaNPF4.7	26	0	27	2	2	0	0	3	3	1	0	0	0	0	1	2	0	0	0	0	0	1	0	0	1	0	0	0	0	0	0	0	0	1	0	0	1	0	0	4	0	0	1	0	0
			BnaC03g44610D	BnaNPF4.8	27	0	27	2	2	0	0	3	3	1	0	0	0	0	1	1	0	0	0	0	0	1	0	0	1	0	0	0	0	0	0	0	0	1	3	0	0	1	0	3	0	0	0	0	0
			BnaA03g57790D	BnaNPF4.9	54	1	33	1	0	0	0	1	1	1	0	0	1	0	0	1	2	0	0	0	1	0	0	0	0	0	4	0	0	0	0	0	0	1	1	0	0	0	0	1	0	0	0	0	0
		NPF8 subfamily	BnaA09g18920D	BnaNPF8.1	96	7	26	0	0	0	0	1	1	0	0	0	0	0	0	4	0	0	0	0	0	0	0	0	0	0	0	0	0	0	0	0	0	0	2	0	0	0	0	0	0	0	0	0	0
			BnaA02g26150D	BnaNPF8.10	50	0	35	2	2	1	1	0	0	1	0	0	0	0	0	1	0	0	0	0	0	0	0	0	0	0	0	0	0	0	1	0	0	1	6	0	0	0	0	0	0	0	0	0	0
			BnaC07g50970D	BnaNPF8.11	41	0	26	2	0	0	0	0	0	1	0	0	1	0	0	0	0	0	0	0	1	0	0	0	0	0	0	0	0	0	0	0	0	0	0	0	0	0	0	0	0	0	0	0	0
			BnaC09g10630D	BnaNPF8.12	10	0	22	0	3	0	0	1	1	2	0	0	1	0	1	0	2	1	0	1	0	0	0	0	0	0	0	0	0	0	0	0	0	0	2	0	0	0	0	0	0	0	0	1	0
			BnaC04g32850D	BnaNPF8.13	53	0	32	0	1	1	1	0	0	1	0	0	0	0	0	0	0	0	0	0	0	0	0	0	0	0	0	0	0	0	0	0	0	2	1	0	0	0	0	0	0	0	0	0	0
			BnaCnng54700D	BnaNPF8.14	0	0	23	0	0	0	0	0	0	0	0	0	0	0	0	0	0	0	0	1	0	0	0	0	1	0	0	0	0	0	0	0	0	1	0	0	0	0	0	1	0	0	0	0	0
			BnaA04g04310D	BnaNPF8.15	18	0	24	2	1	1	1	0	0	0	0	0	0	0	0	0	2	0	0	1	3	0	0	0	0	0	0	0	0	0	0	0	0	0	2	0	0	0	0	1	0	0	0	0	0
			BnaC09g20890D	BnaNPF8.16	34	1	23	0	1	1	1	0	0	2	1	0	0	0	0	1	0	0	0	0	0	0	0	0	1	0	0	0	0	0	0	0	0	2	1	0	0	0	0	1	0	0	0	0	0
			BnaC09g20900D	BnaNPF8.17	12	0	25	0	0	0	0	0	0	0	0	2	0	0	2	0	0	1	0	0	4	0	0	0	0	0	0	0	0	0	0	0	0	1	5	0	0	0	0	0	0	0	0	1	0
			BnaC04g26500D	BnaNPF8.18	19	0	24	0	1	1	1	2	2	0	0	0	0	2	0	3	0	0	0	0	0	0	0	0	0	2	1	0	0	0	0	0	0	1	5	0	0	0	0	0	0	0	0	0	0
			BnaA09g34070D	BnaNPF8.19	37	0	32	0	0	0	0	4	4	0	0	0	0	0	1	0	0	0	0	1	1	1	0	0	0	0	0	0	0	0	0	0	0	1	1	0	0	0	0	0	0	0	0	1	0
			BnaC09g20910D	BnaNPF8.2	62	2	21	1	2	0	0	1	1	0	1	0	0	0	0	3	0	0	0	1	0	1	0	1	0	0	0	0	0	0	0	0	0	1	0	0	0	0	0	0	0	0	0	0	0
			BnaC08g25000D	BnaNPF8.20	20	0	14	0	1	0	0	1	1	0	0	0	0	0	0	0	0	0	0	0	5	0	0	1	0	0	0	0	0	0	0	0	0	0	5	0	0	0	0	0	0	0	0	1	0
			BnaA10g27530D	BnaNPF8.21	27	0	33	0	3	0	0	2	2	0	1	0	0	0	0	1	1	0	0	0	0	0	0	0	0	0	1	0	0	0	0	0	0	0	1	0	0	0	0	0	0	0	0	0	0
			BnaCnng03860D	BnaNPF8.22	28	0	31	1	3	0	0	2	2	0	2	0	0	0	0	1	1	0	0	0	0	0	0	0	0	0	1	0	0	0	0	0	0	0	1	0	0	0	0	0	0	0	0	0	0
			BnaC07g21430D	BnaNPF8.3	30	0	21	0	3	0	0	3	3	0	0	0	0	0	2	2	0	1	0	0	2	1	0	0	0	0	0	0	0	0	0	0	0	0	4	0	0	0	0	1	0	0	0	1	0
			BnaC02g34280D	BnaNPF8.4	33	1	28	0	1	1	1	1	1	0	0	1	0	0	0	0	0	1	0	0	0	0	0	0	0	0	0	0	0	0	1	0	0	0	0	0	1	0	0	0	1	0	1	0	0
			BnaA09g18900D	BnaNPF8.5	8	0	16	0	5	1	1	3	3	2	0	0	0	0	1	0	1	0	0	3	1	0	0	0	0	0	0	0	0	0	0	0	0	1	2	0	0	0	0	0	0	0	0	0	0
			BnaA06g34380D	BnaNPF8.6	57	0	34	0	5	1	1	1	1	0	1	0	0	0	1	4	0	0	0	0	1	0	0	0	0	0	0	0	0	0	0	0	0	1	1	0	0	0	0	0	0	0	0	0	1
			BnaA06g09430D	BnaNPF8.7	24	1	12	1	4	0	0	2	2	1	0	0	0	0	1	0	0	0	0	0	0	2	0	0	1	0	1	0	1	0	0	0	0	0	0	0	0	0	0	0	0	0	0	1	0
			BnaA09g56930D	BnaNPF8.8	54	1	24	2	2	0	0	1	1	1	0	0	0	0	0	1	1	0	0	0	0	1	0	2	0	1	1	0	0	0	0	0	0	1	0	0	0	0	0	0	0	0	0	0	0
			BnaC08g39460D	BnaNPF8.9	11	0	18	2	2	0	0	1	1	1	0	0	0	0	0	0	1	1	0	0	1	3	0	0	1	0	1	0	0	0	0	0	0	0	3	0	0	0	0	0	0	0	0	0	0
N transport gene network	AtMYB059 homologous	AtMYB059	BnaA03g09270D	Bn2R-MYB045	49	0	28	2	1	0	0	1	1	2	0	0	1	0	0	0	1	0	0	2	0	1	0	0	0	0	0	0	0	0	0	0	0	0	4	0	1	0	0	1	0	0	1	0	0
			BnaA10g12770D	Bn2R-MYB183	54	1	30	0	2	0	0	0	0	1	0	1	1	0	0	0	1	0	0	1	0	0	0	0	0	0	0	0	0	0	0	0	0	1	4	0	1	0	0	1	0	0	1	0	0
			BnaAnng32620D	Bn2R-MYB209	61	0	23	0	1	0	0	4	4	1	0	0	0	0	1	2	1	0	0	2	1	0	0	0	0	0	0	0	0	0	0	0	0	1	0	0	1	0	0	0	0	0	1	0	0
			BnaC09g35120D	Bn2R-MYB382	38	0	31	0	4	0	0	0	0	1	0	1	0	0	0	1	0	0	0	1	1	0	0	0	0	0	1	0	0	0	0	0	0	0	1	1	1	0	0	1	0	0	1	0	0
			BnaC03g11590D	Bn2R-MYB255	50	0	29	2	1	0	0	1	1	1	0	0	1	0	0	0	1	0	0	1	0	1	0	0	0	0	1	0	0	0	0	0	0	0	3	0	1	0	0	1	0	0	1	0	0
		AtMYB048	BnaA06g18160D	Bn2R-MYB106	39	0	24	0	2	0	0	3	3	0	0	1	0	1	0	1	1	1	0	0	1	0	0	0	0	0	0	0	0	0	0	0	0	0	1	0	0	0	0	1	0	0	0	0	0
			BnaC03g55550D	Bn2R-MYB270	32	0	18	1	0	0	0	3	3	0	0	2	0	0	0	1	1	0	0	0	2	0	0	0	0	0	0	0	0	0	0	0	0	1	1	0	0	0	0	1	0	0	0	0	0
			BnaC03g55560D	Bn2R-MYB271	31	0	19	1	0	0	0	7	7	0	0	2	0	0	0	1	1	0	0	0	2	1	0	0	0	0	0	0	0	0	0	0	0	1	1	0	0	0	0	1	0	0	0	0	0
	NPF homologous	NPF1 subfamily	BnaAnng30710D	BnaNPF1.6	43	0	19	1	5	0	0	1	1	0	0	1	0	0	0	1	0	0	0	0	0	0	0	0	0	0	0	0	0	0	0	0	0	0	2	0	1	0	0	0	0	0	1	0	0
			BnaCnng57240D	BnaNPF1.5	69	3	30	0	5	0	0	1	1	0	0	0	0	0	2	1	0	0	0	2	0	0	0	0	0	0	0	0	0	0	0	0	0	1	1	0	0	0	0	0	1	0	0	2	0
			BnaC02g03900D	BnaNPF1.11	20	1	21	0	4	0	0	2	2	0	0	0	0	0	0	0	0	1	0	0	0	0	0	0	2	1	0	0	0	0	0	0	0	0	1	0	2	0	0	0	0	0	2	0	0
			BnaCnng63980D	BnaNPF1.7	40	0	17	1	0	0	0	1	1	1	0	0	0	0	0	1	0	1	0	0	0	0	0	0	2	0	0	0	0	0	0	0	0	0	3	0	0	0	0	0	0	0	0	0	0
			BnaA01g28150D	BnaNPF1.8	24	0	22	0	6	0	0	2	2	0	0	0	0	0	0	0	0	0	0	2	0	0	0	0	0	0	1	0	0	0	0	0	0	0	4	0	0	0	0	0	0	0	0	0	1
			BnaCnng68850D	BnaNPF1.1	20	0	17	0	4	0	0	1	1	0	0	1	0	0	0	0	1	1	0	0	0	2	0	0	0	0	0	0	0	0	0	0	0	0	1	0	0	0	0	0	0	0	0	0	0
			BnaA05g23510D	BnaNPF1.2	33	1	32	0	0	0	0	4	4	0	1	0	0	0	0	1	0	0	0	0	0	1	0	1	0	1	0	0	0	0	0	0	0	0	2	0	0	0	0	0	0	0	0	0	0
			BnaC05g37210D	BnaNPF1.3	50	0	27	0	0	0	0	2	2	0	1	0	0	1	0	3	0	0	0	0	0	1	0	0	0	1	0	0	0	0	0	0	1	0	2	0	0	0	0	0	0	0	0	0	0
			BnaC01g35410D	BnaNPF1.9	25	1	18	0	1	0	0	2	2	0	0	0	0	0	0	1	1	1	0	0	0	0	0	0	0	1	0	0	0	0	0	0	0	0	0	0	0	0	1	1	0	0	0	0	0
			BnaC03g77810D	BnaNPF1.10	40	1	18	1	3	0	0	2	2	0	0	0	0	0	0	4	0	1	0	0	0	0	0	0	0	0	0	0	0	0	0	0	0	2	3	0	0	0	0	1	0	0	0	0	0
			BnaA10g20960D	BnaNPF1.4	33	1	22	0	6	0	0	1	1	1	0	0	0	0	1	0	0	1	0	0	0	1	0	0	0	0	0	0	0	0	0	0	0	0	2	0	0	0	0	1	0	0	0	1	1
		NPF2-1 subfamily	BnaA07g28380D	BnaNPF2.1	61	1	17	2	14	0	0	2	2	0	1	0	0	0	0	1	0	0	0	0	0	2	0	1	0	0	0	0	0	0	0	0	0	0	2	0	0	0	0	0	0	0	0	0	0
			BnaA07g09690D	BnaNPF2.10	105	1	31	1	5	0	0	0	0	0	0	0	0	0	0	4	0	1	0	0	1	0	0	0	0	0	0	0	0	0	0	0	0	1	1	0	0	0	0	0	0	0	0	0	0
			BnaC07g12690D	BnaNPF2.11	86	4	31	0	0	0	0	0	0	0	1	0	0	0	0	3	0	1	0	0	0	0	0	0	0	0	0	0	0	0	0	0	0	1	3	0	0	0	0	0	0	0	0	0	0
			BnaA06g13070D	BnaNPF2.12	47	2	28	0	1	0	0	2	2	1	1	0	0	0	0	0	1	1	0	0	0	0	0	0	0	0	0	0	0	0	0	0	0	0	1	0	0	0	0	0	0	0	0	0	0
			BnaA08g22330D	BnaNPF2.13	46	0	23	0	2	0	0	1	1	1	0	0	1	0	1	0	0	0	0	0	0	1	0	0	0	0	0	0	0	0	0	0	0	0	4	0	0	0	0	0	0	0	0	0	0
			BnaC08g18440D	BnaNPF2.14	124	0	31	0	0	0	0	0	0	1	0	0	0	0	0	2	0	0	0	0	0	0	0	0	0	0	0	0	0	0	0	0	0	0	2	0	0	0	0	0	0	0	0	0	0
			BnaA09g44430D	BnaNPF2.15	32	0	27	0	3	0	0	1	1	0	0	0	0	0	2	1	0	0	0	0	1	1	0	0	0	1	0	0	0	0	0	1	0	0	1	0	0	0	0	0	0	0	0	0	0
			BnaC08g36990D	BnaNPF2.16	66	2	27	0	0	0	0	2	2	1	0	1	0	0	0	2	1	0	0	0	5	0	0	0	0	0	0	0	0	0	0	0	0	0	4	0	0	0	0	0	0	0	0	0	0
			BnaC09g43150D	BnaNPF2.40	49	0	23	0	3	0	0	2	2	1	0	0	0	0	0	3	0	0	0	0	4	0	0	1	0	0	1	0	0	0	0	0	0	0	6	0	1	0	0	0	0	0	1	0	0
			BnaA01g20270D	BnaNPF2.17	104	1	25	1	2	0	0	1	1	0	0	0	1	0	0	0	0	0	0	0	5	0	1	0	0	0	0	0	0	0	0	0	0	1	1	0	0	0	0	0	0	0	0	0	0
			BnaC01g25280D	BnaNPF2.18	53	2	37	0	0	0	0	1	1	0	0	0	0	0	0	1	1	0	0	0	1	0	1	1	0	0	0	0	0	0	0	0	0	0	2	0	0	0	0	1	0	0	0	0	0
			BnaC06g30910D	BnaNPF2.2	86	3	31	0	10	0	0	0	0	0	0	0	0	0	2	0	0	0	0	0	1	1	0	1	0	0	1	0	0	0	0	0	0	3	2	0	0	0	0	0	0	0	0	0	0
			BnaA06g16980D	BnaNPF2.19	96	2	31	0	0	0	0	0	0	0	0	0	1	0	0	1	0	0	0	0	1	0	0	0	0	1	0	0	0	0	0	0	0	1	0	0	0	0	1	1	0	0	0	0	0
			BnaC03g75950D	BnaNPF2.20	114	0	26	2	0	0	0	0	0	0	0	0	0	0	0	0	0	0	0	0	0	1	0	1	0	1	0	0	0	0	0	0	0	1	1	0	0	0	0	0	0	0	0	0	0
			BnaA06g20740D	BnaNPF2.21	62	2	26	1	1	0	0	0	0	0	0	1	0	0	1	3	1	0	0	0	0	0	0	0	0	0	0	0	0	0	0	0	0	2	2	0	0	0	0	0	0	0	0	0	1
			BnaCnng63460D	BnaNPF2.22	7	0	11	0	2	0	0	3	3	0	0	1	1	0	0	0	2	1	0	2	0	1	0	0	0	0	1	0	0	1	0	0	0	0	2	1	0	0	0	3	0	0	0	0	0
			BnaA02g33530D	BnaNPF2.23	32	0	43	0	1	0	0	0	0	0	0	0	0	0	0	2	0	0	0	0	0	0	0	0	0	0	1	0	0	0	0	0	0	1	3	0	0	0	0	0	0	0	0	1	0
			BnaA06g22160D	BnaNPF2.24	21	0	26	0	10	0	0	3	3	1	0	0	0	0	0	1	0	0	0	0	0	1	0	0	0	0	0	0	0	0	0	0	0	0	3	0	1	0	0	0	0	0	1	1	0
			BnaC03g51560D	BnaNPF2.25	13	0	24	0	6	0	0	3	3	1	0	0	0	0	0	0	0	0	0	1	1	1	0	0	0	0	0	0	0	1	0	0	0	0	3	1	1	0	0	0	0	0	1	1	0
			BnaC02g42280D	BnaNPF2.26	37	0	45	0	1	0	0	0	0	0	0	0	0	0	0	2	0	0	0	0	0	0	0	0	0	0	1	0	0	0	0	0	0	0	3	0	0	0	0	0	0	0	0	1	0
			BnaC02g42260D	BnaNPF2.27	13	0	17	0	2	0	0	0	0	1	0	0	0	0	0	0	0	0	0	0	1	2	0	0	0	0	0	0	0	0	0	0	0	2	4	0	0	0	0	0	0	0	0	0	0
			BnaA09g06190D	BnaNPF2.28	34	1	17	0	1	0	0	2	2	0	0	0	0	0	1	3	1	1	0	0	0	0	0	0	0	0	0	0	0	0	0	0	0	0	0	0	0	0	0	0	0	0	0	0	0
			BnaA02g35730D	BnaNPF2.3	0	0	0	0	0	0	0	0	0	0	0	0	0	0	0	0	0	0	0	0	0	0	0	0	0	0	0	0	0	0	0	0	0	0	0	0	0	0	0	0	0	0	0	0	0
			BnaC09g05810D	BnaNPF2.29	0	0	0	0	0	0	0	0	0	0	0	0	0	0	0	0	0	0	0	0	0	0	0	0	0	0	0	1	0	0	0	0	0	0	0	0	0	0	0	0	0	0	0	0	0
			BnaA09g06180D	BnaNPF2.30	0	0	0	0	0	0	0	0	0	0	0	0	0	0	0	0	0	0	0	0	0	0	0	0	0	0	0	0	0	0	0	0	0	0	0	0	0	0	0	0	0	0	0	0	0
			BnaA06g29150D	BnaNPF2.31	25	0	0	0	4	0	0	0	0	0	1	0	0	0	0	0	0	0	0	0	0	0	0	1	1	0	0	0	0	0	0	0	0	0	0	1	0	0	0	0	0	0	0	0	0
			BnaC07g49410D	BnaNPF2.41	14	0	28	0	1	0	0	2	2	0	1	0	0	0	0	0	0	0	0	0	1	0	0	0	0	0	0	0	0	0	0	1	0	1	4	0	0	0	0	0	0	0	0	1	0
			BnaAnng11510D	BnaNPF2.32	43	1	29	1	17	0	0	0	0	0	0	0	0	0	0	0	0	0	0	0	0	0	0	0	2	0	0	0	0	0	0	0	0	0	1	0	1	0	0	1	0	0	1	0	0
			BnaC02g39450D	BnaNPF2.33	41	1	28	0	16	0	0	0	0	0	0	0	0	0	0	0	0	0	0	0	0	0	0	0	3	0	0	0	0	0	0	0	0	0	1	0	1	0	0	0	0	0	1	0	0
			BnaC07g49420D	BnaNPF2.42	28	0	18	1	5	0	0	0	0	0	1	0	1	0	0	0	1	0	0	1	0	2	0	0	0	0	0	0	0	0	0	0	0	0	1	0	1	0	0	1	0	0	1	0	0
			BnaCnng24110D	BnaNPF2.4	81	0	28	0	3	0	0	2	2	0	0	0	0	0	0	1	0	1	0	0	1	1	0	2	0	0	0	0	0	0	0	1	0	1	3	0	0	0	0	0	0	0	0	0	0
			BnaA07g28390D	BnaNPF2.5	37	0	19	1	5	0	0	2	2	0	0	0	1	0	1	1	0	0	1	2	2	0	0	0	0	0	0	0	0	0	0	0	0	2	0	0	0	0	0	1	0	0	0	0	0
			BnaC06g30920D	BnaNPF2.6	55	0	16	1	5	0	0	1	1	0	0	0	0	0	2	1	0	0	0	0	1	0	0	0	0	0	0	0	0	0	0	0	0	0	3	0	1	0	0	0	0	0	1	0	0
			BnaA07g24080D	BnaNPF2.7	52	1	26	1	0	0	0	0	0	0	0	0	0	0	0	1	0	0	0	0	0	1	0	0	0	0	1	0	0	0	0	0	0	3	1	0	0	0	0	0	0	0	0	0	0
			BnaC06g25140D	BnaNPF2.8	54	1	18	0	3	0	0	0	0	0	0	1	1	0	0	1	2	0	0	0	0	1	0	0	0	0	0	0	0	0	0	0	0	0	0	0	0	0	0	0	0	0	0	2	0
			BnaA07g09200D	BnaNPF2.9	73	2	38	0	1	0	0	1	1	0	0	0	0	0	0	0	0	2	0	1	0	0	0	0	0	0	0	0	0	0	0	0	0	1	0	0	0	0	0	0	1	0	0	0	0
		NPF2-2 subfamily	BnaA01g26960D	BnaNPF2.34	111	4	27	0	1	0	0	0	0	0	0	0	0	0	0	2	0	0	0	0	0	0	0	0	0	0	0	0	0	0	0	0	0	0	2	0	0	1	0	0	0	0	0	1	1
			BnaA02g13640D	BnaNPF2.35	38	1	26	0	0	0	0	0	0	0	1	0	0	0	1	0	1	0	0	0	1	1	0	0	1	0	0	0	0	0	0	0	0	3	0	0	0	0	0	0	1	0	0	0	0
			BnaC02g17990D	BnaNPF2.36	50	2	25	0	0	0	0	0	0	1	0	0	0	0	1	1	1	0	0	0	1	1	0	0	1	0	0	0	0	0	0	0	0	0	2	0	0	0	0	0	0	0	0	0	0
			BnaA06g18420D	BnaNPF2.37	48	2	23	0	3	0	0	2	2	0	2	0	0	0	1	1	0	0	0	0	2	0	0	0	0	0	1	0	0	0	0	0	1	1	3	0	0	0	0	0	0	0	0	0	0
			BnaA06g18430D	BnaNPF2.38	13	0	20	0	0	0	0	1	1	1	1	0	0	0	0	1	0	2	0	0	0	2	0	0	1	0	0	0	0	0	0	0	0	0	0	0	0	0	0	0	0	0	0	0	0
			BnaC03g55450D	BnaNPF2.43	14	0	24	0	0	0	0	1	1	0	1	0	0	0	0	1	0	2	0	0	0	2	0	0	0	0	0	0	0	0	0	0	0	0	1	0	0	0	0	0	0	0	0	0	0
			BnaCnng15890D	BnaNPF2.39	38	0	19	0	2	0	0	0	0	1	0	0	0	0	1	0	0	0	0	0	0	0	0	0	0	0	2	0	0	0	0	0	0	0	1	0	0	0	0	0	0	0	0	0	0
		NPF3 subfamily	BnaC06g30180D	BnaNPF3.1	83	2	29	0	1	0	0	1	1	0	0	0	0	0	1	2	1	0	0	1	0	1	0	0	0	0	0	0	0	0	0	0	0	0	3	0	0	0	0	0	1	0	0	0	0
			BnaCnng27190D	BnaNPF3.2	37	0	19	0	1	1	1	1	1	0	0	0	0	0	0	2	0	0	0	1	0	1	0	0	0	0	0	0	0	0	0	0	0	1	2	0	0	0	0	0	0	0	0	0	1
			BnaA07g24560D	BnaNPF3.3	79	0	28	0	1	0	0	2	2	0	0	0	0	0	0	0	1	0	0	0	0	0	0	0	0	0	0	0	0	0	0	1	0	0	2	0	0	0	0	1	0	0	0	2	0
			BnaC06g25780D	BnaNPF3.4	79	0	27	0	0	0	0	1	1	0	0	0	0	0	0	2	1	0	0	0	0	0	0	0	0	0	0	0	1	0	0	1	0	0	3	0	0	0	0	0	0	0	0	0	1
			BnaA07g27240D	BnaNPF3.5	79	1	26	0	0	0	0	2	2	0	0	0	0	0	0	2	0	0	0	0	0	0	0	0	0	0	0	0	0	0	0	0	0	0	2	0	0	0	0	1	1	0	0	0	0
			BnaAnng20970D	BnaNPF3.6	83	2	29	0	1	0	0	1	1	0	0	0	0	0	1	2	1	0	0	1	0	1	0	0	0	0	0	0	0	0	0	0	0	1	3	0	0	0	0	1	1	0	0	0	0
			BnaCnng63330D	BnaNPF3.7	61	1	24	0	1	1	1	1	1	0	0	0	0	0	0	5	0	0	0	1	0	1	0	0	0	0	0	0	0	0	0	0	0	3	3	0	0	0	0	1	0	0	0	0	1
		NPF5-1 subfamily	BnaAnng11360D	BnaNPF5.1	47	0	35	1	2	0	0	2	2	0	0	0	0	0	0	1	0	1	0	0	0	0	0	0	0	0	1	0	0	0	0	0	0	1	0	0	0	0	0	0	0	0	0	0	0
			BnaA02g24280D	BnaNPF5.64	97	3	24	0	6	0	0	3	3	0	0	0	0	0	0	4	1	1	0	0	0	0	0	0	0	0	0	0	0	0	0	0	0	2	2	0	0	0	0	0	0	0	0	0	0
			BnaA03g19060D	BnaNPF5.7	32	0	20	1	0	0	0	0	0	0	0	0	1	0	2	3	0	2	0	0	2	0	0	0	0	0	2	0	0	0	0	1	0	0	0	0	0	0	0	0	0	0	0	0	0
			BnaC03g22680D	BnaNPF5.8	40	0	22	0	0	0	0	0	0	0	0	1	1	0	2	4	0	0	0	0	3	0	0	0	0	1	0	0	0	0	0	0	0	0	0	0	0	0	0	1	0	0	0	0	0
			BnaA04g23260D	BnaNPF5.9	39	1	18	0	6	0	0	2	2	0	0	1	1	0	0	1	1	0	0	0	3	0	0	1	0	0	1	0	0	0	0	0	0	1	1	0	0	0	0	0	0	0	0	0	0
			BnaC04g47170D	BnaNPF5.10	37	1	27	0	9	0	0	1	1	0	0	0	1	0	1	1	0	3	0	0	1	1	0	0	0	0	0	0	0	0	0	0	0	0	1	0	0	0	0	0	0	0	0	0	0
			BnaC04g01330D	BnaNPF5.11	48	0	28	0	1	0	0	3	3	0	1	0	1	0	0	1	0	0	0	1	0	2	0	0	0	0	0	0	0	0	0	0	0	0	0	0	0	0	0	0	0	0	0	0	0
			BnaA05g01710D	BnaNPF5.63	57	0	25	0	1	0	0	2	2	0	0	0	1	0	0	0	0	0	0	2	0	2	0	0	0	0	0	0	0	0	0	0	0	0	0	0	0	0	0	0	0	0	0	0	0
			BnaCnng07650D	BnaNPF5.12	34	0	28	0	1	0	0	2	2	0	0	0	0	0	0	2	1	1	0	1	1	0	0	0	0	0	0	0	0	0	0	0	0	0	0	0	0	0	0	1	0	0	0	0	0
			BnaA02g15780D	BnaNPF5.13	87	3	25	1	1	0	0	2	2	1	0	0	0	0	0	1	0	0	0	1	0	0	0	0	0	0	0	0	0	0	0	0	0	1	1	0	0	0	0	0	0	0	0	0	1
			BnaCnng48110D	BnaNPF5.14	75	1	34	1	2	0	0	3	3	1	0	0	0	0	0	3	0	0	0	1	2	0	0	0	0	0	0	0	0	0	0	0	0	0	3	0	0	0	0	0	0	0	0	0	0
			BnaCnng63420D	BnaNPF5.60	17	0	10	0	1	0	0	1	1	2	1	1	0	0	1	0	1	2	0	0	0	0	0	0	1	0	0	0	0	0	0	0	0	0	1	0	0	0	0	0	0	0	0	0	0
			BnaA07g23260D	BnaNPF5.65	19	1	23	0	1	0	0	2	2	0	2	0	0	0	1	1	1	1	0	1	0	1	0	0	0	0	0	0	0	0	0	0	0	0	5	0	0	0	0	0	0	0	0	0	0
			BnaA07g10390D	BnaNPF5.15	59	0	27	0	4	0	0	1	1	0	0	0	0	0	1	4	0	0	0	0	0	1	0	0	0	0	2	0	0	0	0	1	0	0	2	0	0	0	0	1	0	0	0	0	0
			BnaC07g13630D	BnaNPF5.16	47	0	17	0	2	0	0	0	0	0	0	0	0	0	0	2	0	0	0	0	2	0	0	0	0	0	1	0	0	0	0	1	0	0	2	1	0	0	1	1	0	0	0	0	0
			BnaA09g30560D	BnaNPF5.17	32	1	28	1	4	0	0	2	2	0	1	0	0	0	1	0	0	0	0	0	0	2	0	0	0	0	0	0	0	0	0	0	0	0	3	0	0	0	0	0	0	0	0	0	0
			BnaC05g17830D	BnaNPF5.18	86	2	24	0	2	0	0	0	0	0	0	0	0	0	0	2	1	0	0	0	0	0	0	0	0	0	1	0	0	0	0	0	0	0	1	0	1	0	0	0	0	0	1	0	0
			BnaA08g20790D	BnaNPF5.19	47	0	24	0	6	0	0	1	1	0	0	0	0	0	0	1	1	1	0	1	0	1	0	0	0	0	0	0	0	0	0	0	0	2	5	0	0	0	0	0	0	0	0	0	0
			BnaC08g06020D	BnaNPF5.20	13	0	23	0	6	0	0	0	0	1	0	0	0	0	0	2	0	0	0	0	0	0	0	1	0	0	0	0	0	0	0	0	0	0	2	0	0	0	0	0	0	0	0	0	0
			BnaA08g19500D	BnaNPF5.21	52	0	29	1	5	0	0	0	0	1	0	0	1	0	1	0	0	0	0	0	0	0	0	0	0	0	0	0	0	0	0	0	0	0	1	0	1	0	0	0	0	0	1	1	0
			BnaCnng04550D	BnaNPF5.22	29	0	18	0	1	0	0	1	1	0	0	0	1	0	0	1	0	0	0	0	0	1	0	0	0	0	0	0	0	0	0	0	0	0	0	0	0	0	0	0	0	0	0	0	0
			BnaCnng04540D	BnaNPF5.23	59	1	23	0	2	0	0	4	4	0	0	0	0	0	0	1	1	0	0	1	0	0	0	0	0	1	0	0	0	0	1	0	0	2	2	0	0	0	0	0	0	0	1	0	0
			BnaA02g24240D	BnaNPF5.2	85	0	28	1	1	0	0	1	1	0	0	0	0	0	0	2	1	0	0	0	0	0	0	0	0	1	0	0	2	0	0	0	0	0	0	0	0	0	0	0	0	0	0	0	0
			BnaA08g19510D	BnaNPF5.24	65	2	18	1	6	0	0	2	2	0	0	0	1	0	0	1	0	0	0	0	0	0	0	0	0	0	0	0	0	0	0	0	0	0	1	0	0	0	0	0	0	0	0	0	0
			BnaA02g15810D	BnaNPF5.25	12	0	29	0	3	0	0	0	0	1	0	0	1	0	1	0	0	1	0	1	1	1	0	0	0	0	0	0	0	0	0	0	0	0	2	0	0	0	0	0	0	0	0	0	0
			BnaC02g21070D	BnaNPF5.26	14	0	32	0	3	0	0	0	0	1	0	0	1	0	1	0	0	0	0	1	0	1	0	0	0	0	0	0	0	0	0	0	0	0	3	0	0	0	0	0	0	0	0	0	0
			BnaA07g23210D	BnaNPF5.27	22	1	26	1	0	0	0	2	2	0	0	0	0	0	0	0	0	0	0	0	1	1	0	0	1	0	0	0	0	0	0	0	0	0	0	0	1	0	0	0	0	0	1	0	0
			BnaCnng33930D	BnaNPF5.28	26	1	32	0	1	0	0	0	0	1	1	0	0	0	0	0	0	0	0	0	0	0	0	0	0	0	0	0	0	0	0	0	0	0	1	0	0	0	0	0	0	0	0	0	0
			BnaA07g23240D	BnaNPF5.66	0	0	7	0	2	0	0	1	1	0	0	0	0	0	1	0	0	1	0	0	2	1	0	0	1	1	0	0	0	0	0	0	0	0	2	1	1	0	0	0	0	0	1	0	0
			BnaA07g23200D	BnaNPF5.29	18	1	27	0	1	0	0	1	1	0	0	0	0	0	0	3	0	0	0	0	0	0	0	0	0	0	0	0	0	0	0	0	0	0	4	0	0	0	0	0	0	0	0	1	0
			BnaCnng33920D	BnaNPF5.30	42	3	27	0	1	0	0	0	0	0	0	0	0	0	0	7	0	0	0	0	0	0	0	0	0	0	0	0	0	0	0	0	0	1	3	0	0	0	0	0	0	0	0	1	0
			BnaA02g15800D	BnaNPF5.31	55	1	25	0	0	0	0	0	0	0	0	0	0	0	0	3	0	0	1	0	0	0	0	0	0	0	0	0	0	0	0	0	0	0	0	0	0	0	0	1	0	0	0	0	0
			BnaC02g21060D	BnaNPF5.32	80	2	30	0	4	0	0	1	1	0	0	0	0	0	0	2	0	0	1	1	0	0	0	0	0	0	0	0	0	0	0	0	0	0	0	0	0	0	0	1	0	0	0	0	0
			BnaC02g47290D	BnaNPF5.3	51	1	26	0	3	0	0	0	0	0	0	0	0	0	0	1	1	0	0	0	0	0	0	0	0	1	0	0	0	0	0	0	1	0	2	0	0	0	0	0	0	0	0	0	0
			BnaA07g29870D	BnaNPF5.33	44	2	22	0	12	0	0	4	4	1	0	0	0	0	1	1	0	0	0	1	0	2	0	0	0	0	0	0	0	0	0	0	0	0	1	0	0	0	0	0	1	0	0	0	0
			BnaC06g33210D	BnaNPF5.34	25	0	28	0	2	0	0	4	4	1	0	0	0	0	0	1	2	0	0	0	1	1	0	0	0	0	0	0	0	0	0	0	0	0	0	0	0	0	0	0	0	0	0	0	0
			BnaA07g23220D	BnaNPF5.35	17	1	25	0	2	0	0	1	1	0	0	0	0	0	1	0	0	0	0	2	0	0	0	0	0	0	0	0	0	0	0	0	0	0	3	0	0	0	0	0	0	0	0	0	0
			BnaCnng33940D	BnaNPF5.36	72	3	33	0	1	0	0	1	1	0	0	0	0	0	1	0	0	0	0	1	1	0	0	0	0	0	0	0	0	0	0	0	0	0	4	0	0	0	0	0	0	0	0	0	0
			BnaA07g23230D	BnaNPF5.37	26	1	34	0	0	0	0	0	0	1	0	0	0	0	0	1	0	1	0	0	0	1	0	0	0	0	0	0	0	0	0	0	0	0	1	0	0	0	0	0	0	0	0	0	1
			BnaCnng33950D	BnaNPF5.38	26	0	47	0	1	0	0	0	0	0	0	0	1	0	0	1	1	0	0	0	1	0	0	0	0	0	0	0	0	0	0	0	0	0	1	0	0	0	0	0	1	0	0	0	0
			BnaA09g30570D	BnaNPF5.39	84	1	24	0	1	0	0	2	2	0	1	0	0	0	1	1	0	0	0	1	0	0	0	0	0	0	0	0	0	0	0	0	0	0	2	0	0	0	0	2	0	0	0	0	0
			BnaC05g17820D	BnaNPF5.40	69	2	35	0	1	0	0	0	0	0	0	0	0	0	1	6	1	0	0	0	0	0	0	0	1	0	0	0	0	0	0	0	0	1	1	0	0	0	0	1	0	0	0	0	0
			BnaC02g21050D	BnaNPF5.41	28	1	27	2	1	0	0	0	0	0	0	0	1	0	0	3	0	0	0	0	5	1	0	0	0	0	0	0	0	0	0	1	0	2	6	0	0	0	0	0	0	0	0	0	0
			BnaA09g34320D	BnaNPF5.42	46	1	27	0	0	0	0	0	0	0	0	0	0	0	0	1	0	0	0	0	0	0	0	0	0	0	0	0	0	0	0	0	0	0	0	0	0	0	0	0	0	0	0	0	0
			BnaC09g19090D	BnaNPF5.61	50	1	22	1	0	0	0	2	2	0	0	1	0	0	0	2	1	0	0	0	2	1	0	0	0	0	1	0	0	0	0	0	1	0	3	0	0	0	0	0	0	0	0	0	0
			BnaC04g53060D	BnaNPF5.43	48	2	17	0	2	0	0	0	0	0	0	0	0	0	0	1	0	0	0	0	4	0	0	0	0	0	0	0	0	0	0	0	0	0	0	0	0	0	0	0	0	0	0	0	0
			BnaA03g17480D	BnaNPF5.44	20	0	27	0	1	0	0	0	0	0	0	0	0	0	0	1	1	1	0	0	0	0	0	0	0	1	0	0	0	0	0	0	0	0	0	0	0	0	0	0	0	0	0	0	0
			BnaC03g20920D	BnaNPF5.45	21	0	21	0	2	0	0	1	1	0	0	0	0	0	0	0	1	1	0	0	0	0	0	0	0	0	0	0	0	0	0	0	0	0	1	0	1	0	0	0	0	0	1	0	0
			BnaA05g06730D	BnaNPF5.46	26	0	23	1	2	0	0	0	0	0	0	0	0	0	0	1	0	0	0	1	0	1	0	0	0	1	1	0	0	0	0	0	0	1	1	0	0	0	0	0	0	0	0	0	0
			BnaC04g07600D	BnaNPF5.47	35	0	26	1	4	0	0	0	0	0	0	0	0	0	0	2	0	0	0	1	0	1	0	0	0	1	1	0	0	0	0	0	0	1	1	0	0	0	0	0	0	0	0	0	0
			BnaA04g04460D	BnaNPF5.48	30	0	21	0	1	0	0	0	0	1	0	0	2	0	1	1	0	2	0	0	1	0	0	0	1	0	0	0	1	0	0	0	0	1	0	0	0	0	0	0	0	0	0	0	0
			BnaC04g26790D	BnaNPF5.67	58	0	20	0	1	0	0	1	1	1	0	0	2	0	1	4	0	1	0	0	1	0	0	0	1	0	1	0	0	0	0	0	0	1	1	0	0	0	0	0	0	0	0	0	0
			BnaA07g16180D	BnaNPF5.49	21	1	23	0	5	0	0	0	0	0	0	0	1	0	1	1	1	0	0	0	1	0	0	0	0	0	1	0	0	0	0	0	0	0	2	0	0	0	0	0	0	0	0	0	0
			BnaC06g14960D	BnaNPF5.50	20	0	27	0	1	0	0	2	2	1	0	0	0	0	1	2	0	0	0	0	0	0	0	0	0	0	1	0	0	0	0	0	0	0	4	0	0	0	0	0	0	0	0	0	0
			BnaA09g54940D	BnaNPF5.51	27	2	15	0	9	0	0	0	0	0	0	0	0	0	0	0	0	1	0	1	1	0	0	0	0	0	0	0	0	0	0	0	0	0	1	0	0	0	0	0	0	0	0	0	0
			BnaA09g17780D	BnaNPF5.62	51	1	22	2	4	0	0	0	0	0	0	0	0	0	1	1	0	0	0	0	0	0	0	0	0	0	0	0	0	0	0	0	0	2	3	0	0	0	0	0	0	0	0	0	0
			BnaC08g24890D	BnaNPF5.68	71	2	24	1	2	0	0	1	1	1	0	0	0	0	0	3	0	0	0	0	0	0	0	0	0	0	0	0	0	0	0	0	0	0	3	0	0	0	0	0	0	0	0	0	0
			BnaA05g33940D	BnaNPF5.52	54	0	19	0	6	0	0	0	0	1	0	0	0	0	1	1	1	1	0	0	0	0	0	0	0	0	0	0	0	0	0	0	0	2	0	0	0	0	0	0	0	0	0	0	0
			BnaC05g48750D	BnaNPF5.53	59	0	24	0	3	0	0	0	0	0	0	0	0	0	1	0	1	1	0	0	0	0	0	0	0	0	0	0	0	0	0	0	0	0	0	0	1	0	0	0	0	0	1	0	0
			BnaA10g29780D	BnaNPF5.54	45	0	28	2	0	0	0	1	1	0	1	1	0	0	0	2	0	1	0	0	1	0	0	0	0	0	1	0	0	0	0	0	0	1	4	0	1	0	0	1	0	0	1	0	0
			BnaCnng65650D	BnaNPF5.55	22	0	14	0	1	0	0	1	1	2	0	0	0	0	0	0	1	0	0	0	0	0	0	0	0	0	0	0	0	0	0	0	0	0	2	0	0	0	0	0	0	1	0	0	0
			BnaCnng67440D	BnaNPF5.56	30	1	23	1	1	0	0	2	2	0	0	0	0	0	0	1	0	0	0	0	0	1	0	0	0	0	0	0	0	0	0	0	0	2	2	0	0	0	0	0	0	1	0	0	0
			BnaC09g42590D	BnaNPF5.69	41	0	21	0	0	0	0	2	2	0	1	1	0	0	0	1	0	1	0	0	1	0	0	0	0	0	1	0	0	0	0	0	0	1	3	0	1	0	0	1	0	1	1	0	0
			BnaA02g02370D	BnaNPF5.57	34	0	12	0	1	0	0	1	1	1	0	0	0	0	1	0	0	0	0	0	1	1	0	0	0	0	1	0	0	0	0	0	0	0	2	0	0	0	0	0	0	0	0	0	0
			BnaC02g05830D	BnaNPF5.70	17	0	33	0	1	0	0	1	1	0	0	0	0	0	2	0	1	0	0	0	0	0	0	0	0	0	0	0	1	0	0	0	0	0	2	0	0	0	0	0	0	0	0	0	0
			BnaAnng30000D	BnaNPF5.4	61	1	36	0	2	0	0	0	0	0	0	0	0	0	0	0	0	2	0	1	0	2	0	0	0	0	0	0	0	0	0	0	0	1	2	0	0	0	0	0	0	0	0	0	0
			BnaC02g47020D	BnaNPF5.71	80	0	23	0	2	0	0	1	1	0	0	0	0	1	1	0	0	3	0	0	0	0	0	0	0	0	0	0	0	0	0	0	1	0	3	0	0	0	0	0	0	0	0	0	0
			BnaA09g17770D	BnaNPF5.72	26	0	31	3	1	0	0	0	0	1	1	0	0	0	0	0	1	1	0	1	2	0	0	0	0	0	0	0	0	0	0	0	0	0	2	0	0	0	0	1	0	0	0	0	0
			BnaCnng64880D	BnaNPF5.73	15	2	18	0	1	0	0	1	1	0	0	0	1	0	0	0	0	0	0	0	0	1	0	0	0	0	0	0	0	0	0	0	0	0	1	0	0	0	0	1	0	0	0	0	0
			BnaCnng62140D	BnaNPF5.5	62	1	26	0	0	0	0	0	0	0	0	0	0	0	0	4	0	0	0	1	1	0	0	0	0	0	0	0	0	0	0	0	0	0	1	0	0	0	0	0	0	0	0	0	0
			BnaA02g24250D	BnaNPF5.6	43	1	18	0	5	0	0	0	0	0	0	0	0	0	0	5	0	0	0	1	2	0	0	0	0	0	1	0	0	0	0	0	0	0	2	0	1	0	0	1	0	0	1	0	0
		NPF5-2 subfamily	BnaA05g06590D	BnaNPF5.58	15	0	21	0	3	0	0	4	4	0	1	0	1	0	1	1	0	0	0	0	0	1	0	0	0	0	1	0	0	0	0	0	0	0	3	0	1	0	0	1	0	0	1	0	0
			BnaCnng43460D	BnaNPF5.59	28	0	24	0	2	0	0	1	1	1	3	0	0	0	1	0	0	0	0	0	0	0	0	0	1	1	1	0	0	0	0	0	0	2	4	0	0	0	0	0	0	0	0	0	0
		AT2G26690/AtNPF6.2	BnaA07g12830D	BnaNPF6.5	53	1	28	1	0	0	0	0	0	0	0	0	0	0	1	2	1	0	0	0	0	0	0	1	0	0	0	0	0	0	0	0	0	0	0	0	0	0	0	0	0	0	0	0	0
			BnaC04g17300D	BnaNPF6.6	46	0	31	0	2	0	0	1	1	0	0	0	0	0	1	1	0	0	0	1	0	0	0	0	0	1	0	0	0	0	0	0	0	0	4	0	0	0	0	0	0	0	0	0	0
			BnaC07g16870D	BnaNPF6.7	79	3	24	1	0	0	0	0	0	0	0	0	0	0	0	4	0	0	0	1	0	0	0	0	0	0	0	0	0	0	0	0	0	0	3	0	0	0	0	0	0	0	0	0	0
		NPF7 subfamily	BnaA01g11510D	BnaNPF7.1	110	6	19	0	3	0	0	1	1	0	0	0	0	0	0	2	1	0	0	0	1	0	0	0	0	0	0	0	0	0	0	0	0	0	4	1	0	1	0	0	0	0	0	0	0
			BnaC09g38060D	BnaNPF7.9	59	0	28	1	0	0	0	0	0	1	0	0	0	0	0	0	0	0	0	0	1	1	0	0	0	1	0	0	0	0	1	0	0	3	2	0	0	0	0	0	0	0	0	0	0
			BnaCnng78690D	BnaNPF7.10	124	3	25	0	1	0	0	1	1	0	0	0	0	0	0	4	0	0	0	1	7	0	0	0	0	0	0	0	0	0	0	0	0	0	4	0	0	0	0	0	0	0	0	0	0
			BnaA03g44820D	BnaNPF7.2	27	0	20	0	1	0	0	1	1	1	1	0	0	0	1	2	2	1	0	0	0	0	0	0	0	0	0	0	0	0	0	1	1	0	1	0	0	0	0	0	0	0	0	0	0
			BnaC07g36810D	BnaNPF7.3	60	1	16	0	1	0	0	2	2	1	1	0	0	0	0	2	2	1	0	0	1	0	0	0	0	0	0	0	0	0	0	0	1	0	1	0	1	0	0	0	0	0	1	0	0
			BnaA05g35790D	BnaNPF7.4	71	1	26	1	0	0	0	0	0	0	0	0	0	0	0	1	1	0	0	1	1	0	0	0	0	0	0	0	0	1	0	0	0	1	8	0	0	0	0	0	0	0	0	0	0
			BnaC05g28620D	BnaNPF7.5	52	1	22	1	4	0	0	1	1	1	0	0	0	0	0	0	2	1	0	2	0	1	0	0	0	0	0	0	0	0	0	0	0	0	1	0	0	0	0	1	0	0	0	0	0
			BnaA09g24330D	BnaNPF7.6	54	1	17	2	3	0	0	2	2	0	0	0	0	0	0	1	1	2	0	2	0	0	0	0	0	0	0	0	0	0	0	0	0	0	3	0	0	0	0	0	0	0	0	0	0
			BnaC05g24580D	BnaNPF7.7	67	1	25	1	3	0	0	1	1	1	0	0	0	0	0	2	0	1	0	1	0	0	0	0	0	0	0	0	0	0	0	0	0	0	4	0	0	0	0	0	0	0	0	0	0
			BnaA10g15520D	BnaNPF7.8	56	0	31	1	1	0	0	1	1	1	0	0	0	0	0	0	0	0	0	1	1	0	0	0	0	1	1	0	0	0	1	0	0	2	2	0	0	0	0	0	0	0	0	0	0
	CLCa,b homologous	AT5G40890.1/CLCa	BnaA04g11860D	BnaCLCa.1	38	0	24	0	3	0	0	2	2	1	0	0	0	0	0	1	0	0	0	0	0	0	0	0	0	0	0	0	0	0	0	0	0	1	0	0	0	0	0	0	0	0	0	0	0
			BnaA07g15180D	BnaCLCa.2	60	0	35	0	3	0	0	2	2	0	1	0	0	2	1	2	1	0	0	0	0	0	0	0	0	0	0	0	0	0	0	0	0	0	3	0	0	0	0	0	0	0	0	0	0
			BnaC04g33870D	BnaCLCa.3	30	0	20	0	3	0	0	1	1	1	0	0	0	0	0	1	0	0	0	0	0	0	0	0	0	0	0	0	0	0	0	1	0	2	0	0	0	0	0	0	0	0	0	0	0
			BnaC06g13300D	BnaCLCa.4	76	3	36	0	6	0	0	2	2	0	1	0	0	2	4	2	0	0	0	0	1	0	0	0	0	0	0	0	0	0	0	0	0	0	1	0	0	0	0	0	0	0	0	0	0
		AT3G27170.1/CLCb	BnaA02g28670D	BnaCLCb.1	26	0	25	0	2	0	0	0	0	0	0	0	0	0	0	3	0	1	0	0	0	1	0	0	0	0	0	0	0	0	0	0	0	1	3	0	0	0	0	0	0	0	0	0	0
			BnaA06g32380D	BnaCLCb.2	36	0	26	1	3	0	0	0	0	0	0	0	0	0	1	2	0	0	0	0	2	0	0	0	0	0	0	0	0	1	0	0	0	0	1	0	0	0	0	2	0	0	0	0	0
			BnaC02g36720D	BnaCLCb.3	47	0	26	0	1	0	0	0	0	0	0	0	0	0	0	1	1	0	0	1	0	0	0	0	0	0	0	0	0	0	0	0	1	0	2	1	0	0	0	0	0	0	0	0	0
			BnaC07g24030D	BnaCLCb.4	42	1	19	1	1	0	0	0	0	0	1	0	0	0	0	1	0	0	0	0	1	0	0	0	0	0	1	0	0	1	0	0	0	0	2	0	0	0	0	1	1	0	0	0	0
		AT5G49890.1/CLCc	BnaA02g11800D	BnaCLCc.1	34	0	29	1	0	0	0	0	0	0	0	0	0	0	0	3	1	0	0	0	1	1	0	0	0	0	1	0	1	0	0	0	0	2	4	0	0	0	0	0	0	0	0	1	0
			BnaA03g23270D	BnaCLCc.2	24	0	24	0	1	0	0	0	0	2	1	0	0	0	0	1	3	1	0	1	0	1	0	0	0	0	0	0	0	0	0	0	0	1	2	0	0	0	0	0	0	0	0	0	0
			BnaC02g16210D	BnaCLCc.3	33	1	27	0	3	0	0	0	0	0	0	0	0	0	0	4	1	0	0	1	0	0	0	0	1	1	0	0	0	0	0	0	0	1	1	0	0	0	0	0	0	0	0	0	0
			BnaC03g27500D	BnaCLCc.4	37	0	18	0	6	0	0	1	1	0	0	1	0	0	1	0	2	1	0	3	0	2	0	1	0	0	0	0	0	0	0	0	0	1	1	0	0	0	0	0	0	0	0	1	0
		AT5G26240.1/CLCd	BnaA06g28170D	BnaCLCd.1	35	2	17	0	0	0	0	0	0	0	0	0	0	0	1	1	0	1	0	0	3	0	0	0	0	0	0	0	0	0	0	0	0	1	4	0	0	0	0	0	0	0	0	0	0
			BnaC07g49590D	BnaCLCd.2	34	1	24	1	0	0	0	2	2	0	0	0	0	0	0	3	0	1	0	0	0	0	0	0	0	0	0	0	0	0	0	0	0	1	3	0	0	0	0	0	0	0	0	0	0
		AT5G33280.1/CLCg	BnaA08g07280D	BnaCLCg.1	4	0	5	1	0	0	0	0	0	0	0	0	0	0	0	0	0	0	0	0	0	0	0	0	0	0	0	0	0	0	0	0	0	0	0	0	0	0	0	0	0	0	0	0	0
			BnaC08g08120D	BnaCLCg.2	64	0	26	2	3	0	0	0	0	0	0	0	0	0	1	0	0	0	0	0	0	0	0	0	0	0	0	0	0	0	0	0	0	0	1	0	0	0	0	0	0	0	0	0	0
	SALH3 homologous	SALH3	BnaA02g32730D	BnaSALH3.1	44	0	21	0	1	0	0	4	4	0	2	0	0	0	1	1	2	0	0	2	0	0	0	0	0	0	0	0	0	0	0	0	0	0	3	0	0	0	0	0	0	0	0	0	0
			BnaA06g26560D	BnaSALH3.2	65	1	22	0	4	1	1	0	0	0	0	0	0	0	1	0	2	1	0	0	0	0	0	0	0	0	0	0	0	0	0	0	0	1	2	0	0	0	0	0	1	0	0	1	0
			BnaC02g41500D	BnaSALH3.3	24	0	25	0	1	0	0	2	2	0	2	0	0	0	0	0	0	0	0	1	0	0	0	0	0	0	0	0	0	0	0	0	0	0	3	0	0	0	0	0	0	0	0	0	0
			BnaC07g30400D	BnaSALH3.4	50	0	28	0	0	0	0	2	2	0	1	0	0	0	1	0	1	1	0	0	0	0	0	0	0	0	0	0	0	0	0	0	0	1	1	0	0	0	0	1	0	0	0	0	1
			BnaC09g04620D	BnaSALH3.5	41	1	28	0	7	1	1	2	2	0	0	1	0	0	0	1	1	0	0	0	0	1	0	0	0	0	1	0	0	0	0	0	0	0	4	0	0	0	0	1	0	0	0	0	0
			BnaCnng55740D	BnaSALH3.6	59	1	31	0	5	1	1	1	1	0	0	0	0	0	1	0	0	0	0	0	0	0	0	0	0	0	0	0	0	0	0	0	0	1	3	0	0	0	0	0	1	0	0	1	0
		SALH2	BnaA01g16780D	BnaSALH2.1	18	0	18	0	4	0	0	3	3	0	0	0	1	0	1	1	0	0	0	0	0	1	0	0	0	0	1	0	0	0	0	0	0	0	0	0	0	0	0	1	0	0	0	0	0
			BnaA03g48920D	BnaSALH2.2	27	0	17	0	0	0	0	1	1	0	0	0	0	0	0	0	1	0	0	1	1	1	0	0	1	0	0	0	0	1	0	0	0	0	3	0	0	0	0	1	0	0	0	0	0
			BnaA08g13930D	BnaSALH2.3	32	0	35	0	1	0	0	2	2	1	0	1	0	0	1	3	0	0	0	1	1	0	0	0	0	0	0	0	0	0	0	0	0	0	4	0	0	0	0	0	0	0	0	0	0
			BnaC01g20530D	BnaSALH2.4	22	0	26	1	1	1	1	1	1	2	0	0	0	0	2	0	0	0	0	0	0	1	0	0	0	0	1	0	0	0	0	0	0	0	0	0	0	0	0	1	0	0	0	0	0
			BnaC03g51390D	BnaSALH2.5	109	2	26	1	0	0	0	1	1	1	0	0	0	0	1	3	0	0	0	0	0	0	0	0	0	0	2	0	1	0	0	0	0	1	1	0	0	0	0	0	1	0	0	0	0
			BnaC07g41130D	BnaSALH2.6	26	0	16	0	0	0	0	0	0	0	0	0	0	0	1	1	1	0	0	0	1	2	0	0	0	1	1	0	0	1	0	0	0	0	1	0	0	0	0	0	0	0	0	0	0
			BnaC08g12730D	BnaSALH2.7	36	0	26	1	0	0	0	2	2	0	0	1	0	0	0	4	0	0	0	0	1	0	0	0	0	0	0	0	1	0	0	0	0	1	1	0	0	0	0	1	0	0	0	0	0
		SALC1	BnaA06g08100D	BnaSALC1.1	14	1	25	0	2	1	1	2	2	1	1	0	0	0	1	0	0	0	0	0	0	0	0	0	1	1	0	0	0	1	0	0	0	3	2	0	0	0	0	0	1	0	0	1	0
			BnaC05g09360D	BnaSALC1.2	35	0	23	0	1	0	0	0	0	0	0	0	0	0	0	1	1	0	0	0	0	0	0	0	0	0	0	0	0	0	0	0	0	1	1	0	0	0	0	0	0	0	0	0	0
		SALH1/4	BnaA03g59850D	BnaSALH1.1	33	1	24	0	3	0	0	0	0	0	0	0	0	0	0	0	0	0	0	0	1	0	0	1	1	0	0	0	0	0	0	0	0	1	1	0	0	0	0	2	0	0	0	0	0
			BnaA09g10460D	BnaSALH1.2	48	0	11	2	3	0	0	0	0	0	0	0	0	0	0	0	1	0	0	1	2	1	0	0	0	0	0	0	0	0	0	0	0	0	1	0	0	0	0	0	0	0	0	0	0
			BnaA09g13380D	BnaSALH1.3	33	0	22	2	6	1	1	0	0	0	1	0	0	0	0	0	0	1	0	1	0	1	0	0	0	0	0	0	0	0	0	0	0	0	0	0	0	0	0	0	0	0	0	0	0
			BnaA09g13400D	BnaSALH1.4	32	0	19	0	0	0	0	0	0	0	0	0	0	0	0	1	0	0	0	0	2	2	0	0	1	0	0	0	0	0	0	0	0	0	0	0	0	0	0	0	0	0	0	1	0
			BnaA09g13410D	BnaSALH1.5	8	0	24	0	7	0	0	0	0	0	4	0	2	0	0	0	0	0	0	0	0	0	0	0	1	0	1	0	0	0	0	0	0	0	0	0	0	0	0	1	0	0	0	1	0
			BnaC04g19340D	BnaSALH1.6	32	0	19	0	7	1	1	4	4	0	0	0	0	1	1	0	1	0	0	1	1	1	0	0	0	0	0	0	1	0	0	0	0	0	2	1	0	0	0	0	0	0	0	1	0
			BnaC04g19370D	BnaSALH1.7	53	1	21	1	3	1	1	0	0	0	0	0	0	0	0	2	0	0	0	0	0	1	0	1	0	0	0	0	0	0	0	0	0	1	1	0	1	0	0	1	0	0	1	0	0
			BnaC04g22970D	BnaSALH1.8	37	0	35	0	6	1	1	2	2	0	0	0	0	0	0	0	1	0	0	1	0	1	0	0	0	0	1	0	0	0	0	0	0	0	1	0	0	0	0	0	0	0	0	1	0
			BnaC04g22980D	BnaSALH1.9	30	0	26	0	6	1	1	2	2	0	1	0	0	0	0	0	1	0	0	1	0	1	0	0	0	0	0	0	0	0	0	0	0	0	1	0	0	0	0	0	0	0	0	1	0
			BnaC09g10680D	BnaSALH1.10	52	0	20	2	1	0	0	2	2	0	0	0	0	0	0	1	0	0	0	0	0	0	0	0	0	0	0	0	0	0	0	0	0	1	1	0	0	0	0	0	0	0	0	0	0
			BnaC09g13800D	BnaSALH1.11	26	1	20	0	0	0	0	1	1	2	0	0	0	0	0	0	0	0	0	0	0	1	0	0	1	0	0	0	0	0	0	0	0	0	0	0	0	0	0	0	0	0	0	1	0
			BnaC09g13810D	BnaSALH1.12	26	1	26	0	3	0	0	1	1	0	2	0	1	0	0	0	0	0	0	0	0	1	0	0	1	0	0	0	0	0	0	0	0	0	0	0	0	0	0	0	0	0	0	1	0
	NRT2.7 homologous	AT5G14570.1/NRT2.7	BnaA02g02200D	BnaNRT2.1	46	1	19	0	3	0	0	0	0	0	1	0	0	0	0	1	0	0	0	0	1	0	0	0	1	1	0	0	0	0	0	0	0	0	2	2	0	0	0	0	0	0	0	0	0
			BnaC02g05530D	BnaNRT2.11	37	0	21	0	2	0	0	0	0	1	1	0	0	0	0	1	0	0	0	0	1	1	0	0	1	0	0	0	0	0	0	0	0	0	2	1	0	0	0	0	0	0	0	0	0
	ATM2 homologous	AT2G38290.1/AMT2;1	BnaA04g21900D	BnaAMT2.1	62	1	33	0	0	0	0	1	1	1	0	0	0	0	2	2	0	0	0	0	2	0	0	0	1	0	0	0	0	0	0	0	0	2	2	0	0	0	0	0	0	0	0	1	1
			BnaA05g06450D	BnaAMT2.2	34	1	27	0	0	0	0	4	4	0	1	0	0	0	0	0	1	0	0	0	0	1	0	0	0	0	0	0	0	0	0	0	0	1	3	0	0	0	0	1	0	0	0	1	0
			BnaC04g07090D	BnaAMT2.3	25	0	8	0	0	0	0	1	1	0	1	0	0	0	0	0	0	0	0	0	0	0	0	0	0	0	0	0	0	0	0	0	0	0	1	1	1	0	0	1	0	0	1	0	0
			BnaC04g07100D	BnaAMT2.4	27	0	20	0	5	0	0	3	3	0	0	0	1	0	2	0	0	0	0	0	0	1	0	0	1	0	0	0	0	0	0	0	0	0	1	0	0	0	0	0	0	0	0	0	0
			BnaC04g56650D	BnaAMT2.5	40	3	25	0	2	0	0	1	1	0	1	0	0	0	0	0	0	0	0	0	0	0	0	0	1	0	0	0	0	0	0	0	0	1	0	2	0	0	0	0	0	0	0	0	0
			BnaCnng62050D	BnaAMT2.6	61	1	28	1	0	0	0	1	1	0	0	0	0	0	2	6	0	0	0	0	1	0	0	0	0	0	1	0	0	0	0	0	0	1	1	0	0	0	0	0	0	0	0	0	2
N asimialtion gene nerwork	SPL9 homologous	At2g42200/SPL9	BnaA04g24340D	BnaSPL9.1	25	0	21	2	3	0	0	1	1	0	0	1	0	0	0	0	1	1	0	0	1	1	0	0	0	0	0	0	0	0	0	1	0	0	3	0	0	0	0	0	0	0	0	0	0
			BnaA05g02680D	BnaSPL9.2	15	0	25	0	5	0	0	0	0	0	1	0	0	0	0	0	0	0	0	0	0	0	0	0	0	0	0	0	0	0	0	0	0	0	3	0	0	0	0	0	0	0	0	0	0
			BnaC04g02520D	BnaSPL9.3	22	0	22	0	5	0	0	1	1	0	2	0	0	0	0	1	1	0	0	1	0	0	0	0	0	0	0	0	0	0	0	0	0	0	4	0	0	0	0	0	0	0	0	0	0
			BnaC04g48120D	BnaSPL9.4	9	0	21	0	1	0	0	4	4	0	1	1	0	0	1	0	0	0	0	0	1	1	0	0	0	0	0	0	0	0	0	0	0	0	3	0	0	0	0	1	0	0	0	0	0
			BnaC04g48150D	BnaSPL9.5	23	0	31	1	3	0	0	4	4	0	1	1	0	0	0	2	0	1	0	0	1	0	0	0	1	0	0	0	0	0	0	0	2	0	4	0	0	0	0	0	0	0	0	0	0
		At3g57920/SPL15	BnaA04g27550D	BnaSPL15.1	69	2	23	3	0	0	0	0	0	0	0	0	0	0	0	0	0	1	0	0	0	0	0	0	0	0	1	0	0	0	0	0	0	0	2	0	0	0	0	0	0	0	0	0	0
			BnaA07g17550D	BnaSPL15.2	38	1	15	1	0	0	0	0	0	1	0	0	0	0	0	0	1	2	0	0	0	0	0	0	0	0	0	0	0	0	0	0	0	0	4	0	0	0	0	0	0	0	0	0	0
			BnaC04g23930D	BnaSPL15.3	36	1	16	1	0	0	0	0	0	1	0	0	1	0	0	4	0	0	0	0	7	0	0	0	0	0	1	0	0	0	0	0	0	0	1	0	0	0	0	0	0	0	0	0	0
			BnaC06g16200D	BnaSPL15.4	30	2	15	1	0	0	0	0	0	1	0	0	0	0	0	0	0	2	0	0	1	1	0	0	0	0	0	0	0	0	0	0	0	0	2	0	0	0	0	0	0	0	0	0	0
	NR homologous	AT1G77760/NIA1&AT1G37130/NIA2	BnaA02g18610D	BnaNIA1.1	19	1	25	1	2	0	0	0	0	0	0	1	0	0	0	0	0	1	0	0	0	1	0	0	0	0	0	0	0	0	0	0	0	0	2	0	0	0	0	0	0	0	0	0	0
			BnaA07g20840D	BnaNIA1.2	44	1	21	0	1	0	0	4	4	0	1	0	0	0	0	0	0	0	0	0	1	0	0	0	0	0	1	0	0	0	0	0	0	0	3	0	0	0	0	0	0	0	0	0	0
			BnaA07g33680D	BnaNIA1.3	14	0	9	1	7	0	0	5	5	0	1	0	0	0	1	1	0	0	0	0	0	1	0	0	1	0	0	0	0	0	0	0	0	1	3	0	0	0	0	0	0	0	0	0	0
			BnaA07g33690D	BnaNIA1.4	37	0	33	0	1	0	0	0	0	0	0	0	0	0	1	0	0	0	0	0	0	0	0	0	0	0	0	0	0	0	0	0	0	0	4	0	0	0	0	0	0	0	0	0	0
			BnaC06g20690D	BnaNIA1.5	46	0	19	0	1	0	0	2	2	0	0	0	0	0	0	0	0	0	0	0	0	0	0	0	0	0	0	0	0	0	0	0	0	0	4	0	0	0	0	0	0	0	0	1	0
			BnaC06g38300D	BnaNIA1.6	36	0	28	0	2	0	0	1	1	0	0	0	0	0	1	0	0	0	0	0	0	0	0	0	0	0	0	0	0	0	0	0	0	0	4	0	0	0	0	0	0	0	0	0	0
			BnaCnng60930D	BnaNIA1.7	52	1	30	0	0	0	0	1	1	0	0	0	1	0	0	2	0	0	0	0	1	0	0	0	0	0	0	0	0	0	0	0	0	3	2	0	0	0	0	0	0	0	0	0	0
	NIR homologous	AT2G15620/AtNiR1	BnaA07g04150D	BnaNiR1.1	58	2	25	0	4	0	0	1	1	0	0	0	0	0	0	2	1	1	0	1	0	0	0	0	0	0	0	0	0	0	0	0	0	2	3	0	2	0	0	0	0	0	2	1	0
			BnaA07g36300D	BnaNiR1.2	31	2	16	0	0	0	0	0	0	0	0	0	0	0	1	0	0	1	0	0	0	1	0	0	0	0	0	0	0	0	0	0	0	1	0	0	0	0	0	1	0	0	0	0	0
			BnaA09g08530D	BnaNiR1.3	24	0	16	0	3	0	0	0	0	0	1	0	0	0	0	1	0	0	0	1	0	0	0	0	0	0	0	0	0	0	0	0	1	0	1	0	0	0	0	1	0	0	0	0	0
			BnaA10g05730D	BnaNiR1.4	25	0	17	1	2	0	0	2	2	2	0	0	0	0	3	0	2	0	0	0	0	0	0	0	1	0	0	0	0	0	0	0	0	0	3	0	0	0	0	0	0	0	0	0	0
			BnaC07g05090D	BnaNiR1.5	51	0	25	0	2	0	0	2	2	0	0	0	0	0	0	3	2	0	0	0	0	0	0	0	0	0	0	0	0	0	0	0	0	0	0	0	0	0	0	0	0	0	0	1	0
			BnaCnng63770D	BnaNiR1.6	57	0	19	1	0	0	0	3	3	0	1	0	0	0	0	1	0	1	0	0	1	0	0	0	0	0	0	0	0	0	0	1	0	0	2	0	0	0	0	0	0	0	0	0	0
	GS homologous	AT5G37600/GLN1.1	BnaA04g08160D	BnaGLN1.1	90	0	19	1	3	0	0	0	0	0	0	0	0	0	2	0	0	0	0	0	1	0	0	0	0	0	1	0	1	0	0	0	0	0	1	0	0	0	0	0	0	0	0	1	0
			BnaC04g30250D	BnaGLN1.2	74	0	16	1	3	0	0	0	0	0	0	0	0	0	0	1	0	0	0	0	0	0	0	0	1	0	0	0	0	0	0	0	0	0	1	0	0	0	0	0	0	0	0	1	0
			BnaA04g08400D	BnaGLN1.16	20	0	21	0	1	0	0	2	2	0	0	0	0	0	0	1	0	2	0	0	0	0	0	0	0	0	0	0	0	0	0	0	0	0	2	0	0	0	0	1	0	0	0	0	0
			BnaA07g09480D	BnaGLN1.17	12	1	29	0	4	0	0	1	1	0	0	0	0	0	0	0	1	3	0	2	1	0	0	1	0	0	0	0	0	0	0	0	1	0	0	0	0	0	0	0	0	0	0	0	0
		AT1G66200/GSR2/GLN1.2	BnaA02g12430D	BnaGLN1.3	41	2	28	1	0	0	0	1	1	1	0	0	0	0	1	1	0	1	0	0	0	1	0	2	0	1	0	0	0	0	0	0	0	0	1	0	0	0	0	0	0	0	0	1	0
			BnaCnng23850D	BnaGLN1.4	64	1	28	0	0	0	0	2	2	0	0	0	0	0	0	0	1	1	0	0	2	0	0	0	0	0	0	0	0	0	0	0	1	1	2	0	0	0	0	0	0	0	0	0	0
		AT3G17820/GLN1.3	BnaA03g34780D	BnaGLN1.5	37	0	22	1	10	0	0	1	1	1	0	0	1	0	1	1	0	0	0	0	2	2	0	0	0	1	0	0	0	0	0	0	1	0	3	0	0	0	0	0	0	0	0	0	0
			BnaA05g22420D	BnaGLN1.6	40	0	24	0	4	0	0	0	0	0	0	0	1	0	0	1	0	0	0	0	0	0	0	0	0	0	0	0	0	0	0	1	0	0	0	0	0	0	0	0	1	0	0	0	0
			BnaAnng27730D	BnaGLN1.7	33	0	36	0	4	0	0	0	0	0	0	0	0	0	0	1	0	0	0	0	0	0	0	0	0	0	2	0	0	0	0	0	0	0	1	0	0	0	0	0	0	0	0	0	0
			BnaC03g40250D	BnaGLN1.8	64	0	32	3	1	0	0	0	0	0	0	0	0	0	0	4	2	0	0	1	0	0	0	0	0	0	0	0	0	0	0	0	0	0	3	0	0	0	0	0	0	0	0	0	0
			BnaC05g35690D	BnaGLN1.9	11	1	16	0	0	0	0	3	3	0	0	0	0	0	0	0	1	0	0	0	0	0	0	0	0	0	0	0	0	0	0	0	0	0	0	1	1	0	0	1	0	0	1	0	0
			BnaCnng57900D	BnaGLN1.10	68	0	35	0	3	0	0	0	0	0	0	0	0	0	0	3	0	0	0	0	1	0	0	0	0	0	1	0	0	0	0	0	0	0	2	0	0	1	0	1	0	0	0	0	0
			BnaA09g27970D	BnaGLN1.18	26	0	16	0	1	0	0	3	3	0	0	0	0	0	1	2	0	0	0	1	0	0	0	0	1	0	0	0	0	0	0	0	0	0	1	0	0	0	0	2	0	0	0	0	0
			BnaA09g27570D	BnaGLN1.19	21	0	15	1	2	0	0	3	3	0	0	0	0	0	0	0	0	1	0	1	0	0	0	0	0	0	0	0	0	0	0	0	0	0	1	1	0	0	0	1	0	0	0	0	1
			BnaC05g39460D	BnaGLN1.20	19	1	27	0	3	1	1	4	4	0	0	0	0	0	1	0	1	1	0	2	1	0	0	0	0	1	0	0	0	0	0	0	0	0	2	1	0	0	0	0	0	0	0	0	0
		AT5G16570/GLN1.4	BnaA02g03140D	BnaGLN1.11	90	2	23	1	0	0	0	0	0	0	0	0	0	0	0	4	0	0	0	0	0	0	0	0	0	0	1	0	0	0	0	0	0	0	1	0	0	0	0	0	0	0	0	0	0
			BnaA10g17910D	BnaGLN1.12	42	0	30	0	0	0	0	0	0	0	0	0	0	0	0	1	1	0	0	1	2	0	0	0	0	0	1	0	0	0	0	0	0	0	1	0	0	0	0	0	0	0	0	0	0
			BnaC02g06690D	BnaGLN1.13	67	1	18	2	0	0	0	0	0	0	1	0	0	0	0	0	0	0	0	0	1	0	0	0	0	0	1	0	0	0	0	0	0	1	1	0	0	0	0	0	0	0	0	0	0
			BnaC09g41340D	BnaGLN1.14	58	1	35	1	3	0	0	1	1	0	0	1	0	0	0	3	2	0	0	1	2	0	0	1	0	0	2	0	0	0	0	0	0	0	1	0	0	0	0	0	1	0	0	0	0
		AT1G48470/GLN1.5	BnaA06g03770D	BnaGLN1.15	32	0	21	0	3	0	0	0	0	1	1	0	0	0	0	4	1	0	0	1	0	1	0	0	0	0	0	0	0	0	0	0	0	0	0	0	0	0	0	0	0	0	0	0	0
			BnaC06g02010D	BnaGLN1.16	33	0	22	1	0	0	0	2	2	0	1	0	0	0	0	5	1	0	0	1	1	0	0	0	0	0	0	0	0	0	0	0	0	0	2	1	0	0	0	0	0	0	0	0	0
		AT5G35630/GS2	BnaA04g07450D	BnaGS2.1	42	1	31	0	2	0	0	1	1	0	0	0	2	0	1	0	0	0	0	0	1	0	0	0	0	0	0	0	0	0	0	0	0	0	1	0	0	0	0	0	0	0	0	0	0
			BnaA08g29950D	BnaGS2.2	49	1	20	0	1	0	0	1	1	0	0	0	0	0	1	1	0	0	0	1	0	1	0	0	1	0	0	0	0	0	0	0	0	3	1	0	0	0	0	1	0	0	0	0	0
			BnaC04g29670D	BnaGS2.3	41	1	20	0	0	0	0	1	1	0	0	0	2	0	1	0	0	0	0	0	1	0	0	0	1	0	0	0	0	0	0	0	0	0	1	0	0	0	0	0	0	0	0	0	1
			BnaC08g07930D	BnaGS2.4	29	1	18	1	1	0	0	2	2	0	0	0	0	0	1	1	0	0	0	0	0	1	0	0	0	0	0	0	0	0	0	0	0	1	3	0	0	0	0	1	0	0	0	0	0
	GOGAT homologous	AT5G04140/GLS1/GLU1	BnaA10g26060D	BnaGLU1.1	37	0	22	0	2	0	0	2	2	0	0	1	0	0	3	1	0	0	0	0	0	0	0	0	0	0	1	0	0	0	0	0	0	0	1	0	0	0	0	0	0	0	0	0	0
			BnaCnng10340D	BnaGLU1.2	48	0	14	0	4	0	0	1	1	0	0	1	0	0	3	2	0	0	0	0	0	1	0	0	1	0	0	0	0	0	0	0	0	0	1	0	0	0	0	0	0	0	0	0	0
		AT2G41220/GLU2	BnaA03g19380D	BnaGLU2.1	1	0	1	0	0	0	0	0	0	0	0	0	0	0	0	0	0	0	0	0	0	0	0	0	0	0	0	0	0	0	0	0	0	0	0	0	0	0	0	1	0	0	0	0	0
			BnaA04g23740D	BnaGLU2.2	31	0	24	1	0	0	0	3	3	1	0	1	0	0	2	0	1	1	0	1	0	3	0	0	0	0	0	0	0	0	0	0	0	0	0	0	0	0	0	0	1	0	0	0	0
			BnaC03g23220D	BnaGLU2.3	57	0	29	0	0	0	0	2	2	1	0	0	1	0	1	1	1	0	0	0	0	0	0	0	2	0	0	0	0	1	0	0	0	0	1	0	0	0	0	0	0	0	0	0	0
			BnaC04g47520D	BnaGLU2.4	30	1	36	0	0	0	0	2	2	1	1	1	0	0	1	1	0	0	0	0	0	2	0	0	0	0	0	0	0	0	0	0	0	0	0	0	0	0	0	1	1	0	0	2	0
		AT5G53460/GLT1	BnaA03g12250D	BnaGLT1.1	43	1	26	1	6	0	0	2	2	0	0	0	0	0	1	1	1	0	0	0	0	1	0	0	0	1	0	0	0	0	0	0	0	1	1	0	0	0	0	0	0	0	0	0	0
			BnaC03g15020D	BnaGLT1.2	6	0	16	0	1	0	0	2	2	0	0	0	0	0	1	0	0	1	0	0	1	0	0	0	0	0	0	0	0	0	0	0	0	0	2	0	0	0	0	1	0	0	0	0	0
			BnaC03g15030D	BnaGLT1.3	37	0	20	0	3	0	0	3	3	0	0	0	0	0	0	0	0	0	0	1	0	0	0	0	0	0	0	0	1	0	0	0	0	0	1	0	0	0	0	0	0	0	0	0	0
Common regulating genes of N uptake and assimialtion gene networks	LBD37/38/39 homologous	AT5G67420.1/LBD37	BnaA07g37360D	BnaLBD46	60	0	25	0	1	0	0	2	2	0	0	1	1	0	1	3	1	0	0	1	0	1	0	0	0	0	0	0	0	0	0	0	0	0	1	0	0	0	0	1	0	0	0	0	0
			BnaAnng15250D	BnaLBD56	63	0	32	1	2	0	0	0	0	0	0	1	0	0	0	3	0	0	0	0	1	0	0	0	0	0	0	0	0	0	0	0	0	0	3	0	0	0	0	0	0	0	0	0	0
			BnaAnng05130D	BnaLBD61	43	1	20	0	0	0	0	1	1	1	0	0	0	0	0	3	1	0	0	0	0	1	0	0	1	0	1	0	0	0	0	0	0	0	4	0	0	0	0	0	1	0	0	0	0
			BnaC02g16720D	BnaLBD68	25	1	23	0	2	0	0	1	1	1	0	0	0	0	0	0	0	0	0	0	1	1	0	0	2	0	0	0	0	1	0	0	0	0	0	0	0	0	0	0	1	0	0	0	0
			BnaC09g07260D	BnaLBD111	19	0	34	0	1	0	0	1	1	0	0	0	0	0	0	2	0	1	0	0	1	1	0	0	0	0	0	0	0	0	0	0	0	0	1	0	0	0	0	1	0	0	0	0	0
			BnaCnng56620D	BnaLBD120	71	1	29	0	1	0	0	1	1	0	0	0	0	0	1	3	0	0	0	0	0	2	0	0	0	0	0	0	0	0	0	0	0	0	1	0	0	0	0	0	1	0	0	0	0
		AT3G49940.1/LBD38	BnaA03g40660D	BnaLBD15	37	0	34	0	2	0	0	1	1	1	1	0	0	0	0	0	0	0	0	0	0	0	0	0	0	0	0	0	0	0	0	0	0	0	1	0	0	0	0	0	0	0	0	0	0
			BnaC07g31610D	BnaLBD104	35	0	38	0	3	0	0	1	1	0	0	0	0	0	0	0	0	0	0	0	0	1	0	0	0	0	0	0	0	0	0	0	0	1	2	0	0	0	0	0	0	0	0	0	0
			BnaC08g21490D	BnaLBD106	39	0	34	1	0	0	0	1	1	0	0	0	0	0	2	2	0	0	0	0	0	0	0	0	0	0	0	0	0	0	0	0	0	0	1	0	0	0	0	0	0	0	0	0	0
		AT4G37540.1/LBD39	BnaA01g00400D	BnaLBD3	41	0	30	0	9	0	0	1	1	0	0	0	0	1	1	0	1	1	0	0	1	0	0	0	0	1	0	0	0	0	0	0	0	0	0	0	0	0	0	0	0	0	0	0	0
			BnaA03g54090D	BnaLBD16	36	0	18	1	4	0	0	0	0	0	0	0	0	0	3	1	0	0	0	0	1	0	0	0	0	1	0	0	0	0	0	0	0	0	0	0	0	0	0	0	0	0	0	0	0
			BnaC01g01380D	BnaLBD64	43	0	34	0	9	0	0	1	1	0	0	0	0	1	1	0	2	0	0	0	0	0	0	0	0	2	0	0	0	0	0	0	0	0	0	0	0	0	0	0	0	0	0	0	0
			BnaC07g46580D	BnaLBD105	39	0	23	1	3	0	0	2	2	0	0	0	0	0	0	0	1	0	0	0	0	0	0	0	0	2	0	0	0	0	0	0	0	2	0	0	0	0	0	0	0	0	0	0	0
			BnaC09g06760D	BnaLBD110	43	0	30	0	12	0	0	1	1	0	0	0	0	1	0	0	1	2	0	0	0	0	0	0	0	2	0	0	0	0	0	0	0	0	0	0	0	0	0	0	0	0	0	0	0
	NLP6/7 homologous	AT1G64530.1/AtNLP6	BnaA09g12180D	BnaNLP6-1	23	1	33	0	0	0	0	2	2	1	0	0	0	0	1	2	2	0	0	0	1	2	0	0	0	1	0	0	0	0	0	0	0	1	5	0	0	0	0	1	1	0	0	1	1
			BnaCnng38990D	BnaNLP6-2	45	1	41	2	0	0	0	0	0	0	0	0	1	0	0	1	0	0	0	0	0	1	0	0	1	0	0	0	0	1	0	0	0	1	1	0	1	0	0	1	0	0	1	0	1
		AT4G24020.1/AtNLP7	BnaA01g35090D	BnaNLP7-1	19	1	24	0	1	0	0	4	4	0	0	0	0	0	2	0	0	0	0	0	2	2	0	0	0	0	0	0	0	0	0	0	0	0	1	0	0	0	0	0	0	0	0	0	0
			BnaA03g46410D	BnaNLP7-2	66	4	25	0	0	0	0	0	0	0	0	0	0	0	0	4	0	0	0	0	0	0	0	0	0	0	0	0	0	1	0	0	0	1	1	0	0	0	0	0	0	0	0	0	1
			BnaC01g15850D	BnaNLP7-3	9	1	26	0	1	0	0	1	1	0	0	0	0	0	0	0	0	0	0	1	2	1	0	0	2	0	0	0	0	0	0	0	0	0	0	0	0	0	0	0	0	0	0	0	0
			BnaC07g38670D	BnaNLP7-4	22	0	29	0	5	0	0	4	4	0	0	0	0	0	0	2	0	0	0	1	2	0	0	0	1	0	0	0	0	0	0	0	0	1	0	0	0	0	0	0	0	0	0	1	0
	TCP20 homologous	AT5G41030.1/AtTCP6	BnaA04g10760D	BnaTCP16	4	0	18	1	0	0	0	1	1	0	0	0	0	1	0	0	0	2	0	1	0	0	0	0	0	0	0	0	0	0	0	0	0	3	0	0	0	0	0	1	0	0	0	0	0
			BnaC01g43000D	BnaTCP39	30	2	9	0	0	0	0	0	0	0	0	0	0	0	0	0	0	0	0	0	0	0	0	0	0	0	0	0	0	0	0	0	0	2	0	0	0	0	0	0	0	0	0	0	0
		AT5G23280.1/AtTCP7&AT5G08330.1/AtTCP21/CHE	BnaA02g32950D	BnaTCP7	10	1	0	0	0	0	0	0	0	1	0	0	0	0	0	4	0	0	0	0	0	0	0	0	0	0	0	0	0	0	0	0	0	0	0	2	0	0	0	0	0	0	0	0	0
			BnaA03g02470D	BnaTCP9	16	0	25	0	2	0	0	3	3	0	0	1	0	1	1	1	0	0	0	2	0	0	0	0	0	1	0	0	0	0	0	0	0	0	1	0	0	0	0	1	0	0	0	0	0
			BnaA06g26010D	BnaTCP21	30	0	26	0	9	0	0	2	2	0	0	0	0	0	0	0	0	0	0	0	0	2	0	0	0	0	0	0	0	0	0	0	0	0	1	0	0	0	0	2	0	0	0	0	0
			BnaA09g05400D	BnaTCP29	46	1	42	0	5	0	0	0	0	0	0	1	0	0	0	1	0	0	0	0	0	0	0	0	0	0	0	0	0	0	0	0	0	1	2	0	0	0	0	0	0	0	0	0	0
			BnaAnng06150D	BnaTCP32	11	0	20	0	1	0	0	1	1	0	0	0	0	0	3	0	0	0	0	1	0	0	0	0	0	0	0	0	0	0	0	0	0	1	1	1	0	0	0	0	0	0	0	0	0
			BnaC01g11870D	BnaTCP36	24	0	36	0	4	0	0	8	8	0	0	0	0	0	0	3	1	0	0	0	0	0	0	0	0	0	0	0	0	0	0	0	0	1	1	0	0	0	0	0	1	0	0	1	0
			BnaC02g01170D	BnaTCP40	36	0	19	0	1	0	0	0	0	0	0	0	0	0	1	0	0	0	0	0	0	0	0	0	0	0	0	0	1	0	0	0	1	1	0	0	0	0	0	0	0	0	0	0	0
			BnaC02g19460D	BnaTCP45	15	0	10	0	6	0	0	0	0	1	0	0	0	0	0	0	1	2	0	0	0	0	0	0	1	0	0	0	0	0	0	0	0	0	6	0	0	0	0	1	0	0	0	0	0
			BnaC02g41680D	BnaTCP47	40	1	19	2	2	0	0	4	4	2	0	0	0	0	0	4	1	0	0	0	0	0	0	0	1	1	0	0	0	0	0	0	0	0	2	0	0	0	0	0	1	0	0	1	0
			BnaC02g42220D	BnaTCP49	27	0	26	0	10	0	0	1	1	0	1	0	0	0	0	0	0	0	0	0	2	1	1	0	0	0	0	0	0	0	0	0	0	0	1	0	0	0	0	1	0	0	0	0	0
			BnaC03g03480D	BnaTCP51	24	1	27	0	3	0	0	2	2	0	0	1	0	0	0	1	0	0	0	2	0	0	0	0	0	1	0	0	0	0	0	0	0	0	1	0	0	0	0	2	0	0	0	0	1
			BnaC09g04940D	BnaTCP70	48	0	27	0	3	0	0	0	0	0	0	0	0	0	0	4	1	0	0	0	7	0	0	0	0	1	1	0	0	0	0	0	0	0	2	0	0	0	0	0	0	0	0	0	0
			BnaC09g47560D	BnaTCP71	31	0	24	0	0	0	0	1	1	0	0	0	0	0	1	1	0	1	0	1	2	0	0	0	0	0	1	0	0	0	0	0	0	0	2	1	0	0	0	0	1	0	0	0	0
		AT3G47620.1/AtTCP14	BnaA06g17280D	BnaTCP20	48	0	27	0	5	0	0	3	3	0	0	0	0	0	1	1	0	1	0	1	0	1	0	0	0	0	0	0	0	0	0	0	0	1	1	0	0	0	0	0	0	0	0	0	0
			BnaC03g57070D	BnaTCP55	74	2	24	0	5	0	0	4	4	0	0	0	0	0	1	1	0	1	0	1	0	0	0	0	0	0	0	0	0	0	0	0	0	1	0	0	0	0	0	0	0	0	0	0	0
		AT2G45680.1/AtTCP9	BnaA03g56900D	BnaTCP14	22	0	34	0	6	0	0	2	2	0	1	0	1	0	0	0	0	0	0	2	0	0	0	0	2	0	0	0	0	0	0	0	0	1	3	0	1	0	0	0	1	0	1	0	0
			BnaA05g05020D	BnaTCP17	22	0	32	0	6	0	0	1	1	0	0	1	0	0	1	0	0	0	0	1	0	0	0	0	2	1	0	0	0	0	0	0	0	0	0	0	0	0	0	0	0	0	0	0	0
			BnaC03g25370D	BnaTCP52	26	0	34	0	6	0	0	2	2	1	1	0	1	0	0	0	0	0	0	2	0	0	0	0	2	0	0	0	0	0	0	0	0	1	3	0	0	0	0	0	1	0	0	0	0
			BnaC04g04400D	BnaTCP56	72	1	20	0	5	0	0	2	2	0	0	1	0	0	0	0	0	0	0	0	1	0	0	0	2	1	0	0	0	0	0	0	0	1	4	0	0	0	0	0	0	0	0	0	0
		AT5G51910.1/AtTCP19	BnaA02g11190D	BnaTCP3	7	0	8	0	0	0	0	0	0	0	0	0	0	0	0	1	1	0	0	0	0	0	0	0	0	0	0	0	0	0	0	0	0	0	1	0	0	0	0	0	0	0	0	0	0
			BnaC02g15480D	BnaTCP41	31	1	19	0	1	0	0	0	0	0	1	0	0	0	0	1	1	1	0	1	2	0	0	0	0	0	0	0	0	0	0	0	0	0	2	0	0	0	0	2	0	0	0	0	0
		AT3G27010.1/AtTCP20	BnaA06g32480D	BnaTCP22	18	1	17	1	1	0	0	0	0	0	0	0	1	0	0	0	0	0	0	0	0	0	0	0	0	1	0	0	0	0	0	0	0	0	2	0	0	0	0	1	0	0	0	0	0
			BnaA09g01860D	BnaTCP28	26	0	27	0	4	0	0	0	0	1	0	0	0	0	0	1	0	1	0	1	0	1	0	1	0	0	0	0	0	0	0	0	0	1	1	0	0	0	0	1	0	0	0	0	0
			BnaC07g49020D	BnaTCP67	18	0	14	0	1	0	0	1	1	1	0	0	0	0	1	0	0	0	0	0	0	0	0	0	2	0	0	0	0	0	0	0	0	0	4	0	1	0	0	1	0	0	1	0	0
			BnaC09g01300D	BnaTCP69	30	0	24	0	4	0	0	0	0	1	0	0	0	0	0	1	0	0	0	1	0	1	0	1	0	0	0	0	0	0	0	0	0	1	1	0	0	0	0	0	0	0	0	0	0
		AT1G72010.1/AtTCP22	BnaA02g15710D	BnaTCP6	68	0	28	3	3	0	0	0	0	0	0	0	0	0	0	0	1	0	0	0	0	0	0	0	0	0	0	0	0	0	0	0	0	0	0	0	0	0	0	0	0	0	0	0	0
			BnaA07g29810D	BnaTCP25	38	3	22	0	0	0	0	0	0	0	0	0	0	0	0	17	0	0	0	0	0	0	0	0	0	0	0	0	0	0	0	0	0	0	7	0	0	0	0	0	0	0	0	1	0
			BnaC02g20970D	BnaTCP46	25	0	31	1	0	0	0	0	0	0	0	0	0	0	2	1	0	0	0	0	0	0	0	0	0	0	1	0	0	0	0	0	0	2	1	0	0	0	0	0	0	0	0	0	0
			BnaC06g33040D	BnaTCP65	46	1	25	0	0	0	0	0	0	0	0	0	0	0	0	3	0	0	0	1	0	0	0	0	0	0	0	0	0	0	0	0	0	0	3	0	0	0	0	0	0	0	0	1	0
		AT1G69690.1/AtTCP15	BnaAnng26720D	BnaTCP34	60	0	25	0	7	0	0	1	1	0	0	0	0	0	2	2	1	2	0	0	1	0	0	0	0	0	0	0	0	0	0	0	0	0	4	0	0	0	0	0	1	0	0	0	0
			BnaC02g19450D	BnaTCP44	39	1	26	0	6	0	0	0	0	0	0	0	0	0	1	2	1	1	0	0	1	0	0	0	0	0	0	0	0	0	1	0	0	1	4	0	0	0	0	1	0	0	0	0	1
			BnaC06g27940D	BnaTCP62	87	0	30	0	7	0	0	3	3	1	0	0	0	0	2	1	0	2	0	0	0	0	0	0	0	0	0	0	0	0	0	0	0	0	3	0	0	0	0	0	1	0	0	0	0
		AT1G58100.1/AtTCP8	BnaA09g14960D	BnaTCP30	34	0	32	1	5	0	0	3	3	0	0	0	0	0	0	3	0	0	0	0	0	0	0	0	0	0	1	0	0	0	0	0	0	0	4	0	0	0	0	0	0	0	0	1	0
			BnaCnng71510D	BnaTCP75	12	1	25	1	0	0	0	1	1	0	0	0	0	0	2	0	0	0	0	0	0	3	0	0	0	0	0	0	0	0	0	0	0	0	2	0	0	0	0	0	0	0	0	0	0
	SPX homologous	At5g20150/AtSPX1	BnaA02g04730D	BnaA2.SPX1	35	1	23	1	0	0	0	2	2	0	0	0	1	0	0	2	0	2	0	1	0	0	0	0	0	0	0	0	0	0	0	0	0	0	4	0	0	0	0	0	0	0	0	0	0
			BnaA03g07930D	BnaA3.SPX1	34	1	23	1	2	1	1	3	3	2	0	0	0	0	0	4	0	0	0	1	1	1	0	0	0	1	0	0	0	0	0	0	0	0	1	0	0	0	0	0	0	0	0	1	0
			BnaC03g10000D	BnaC3.SPX1	33	0	22	1	2	1	1	3	3	2	0	0	0	0	0	1	0	1	0	0	1	1	0	0	0	2	0	0	0	0	0	0	0	1	1	0	0	0	0	0	0	0	0	0	0
		At2g26660/AtSPX2	BnaA03g22680D	BnaA3.SPX2	13	0	23	0	1	0	0	1	1	0	0	0	0	0	1	2	1	1	0	0	1	1	0	0	0	0	1	0	0	0	0	0	0	1	5	0	0	0	0	0	0	0	0	0	0
			BnaC03g26700D	BnaC3.SPX2	17	0	34	1	1	0	0	0	0	0	0	0	0	0	0	1	1	0	0	0	0	0	0	0	0	0	0	0	0	0	0	0	0	0	0	0	3	0	0	1	0	0	3	0	0
		At2g45130/AtSPX3	BnaA03g21050D	BnaA3.SPX3	23	0	12	0	3	1	1	1	1	0	0	0	0	0	1	0	2	0	0	1	0	0	0	0	0	0	1	0	0	0	0	0	0	0	0	0	0	0	0	0	0	0	0	0	0
			BnaA04g26060D	BnaA4.SPX3	34	1	24	0	2	0	0	1	1	0	0	0	1	0	0	4	0	0	0	0	0	0	0	0	0	0	0	0	0	0	0	0	0	1	2	0	0	0	0	1	0	0	0	0	0
			BnaC03g25110D	BnaC3.SPX3	28	0	16	0	4	1	1	0	0	0	0	0	0	0	1	2	0	1	0	1	0	1	0	0	0	0	0	0	0	0	0	0	0	0	0	0	0	0	0	0	0	0	0	0	0
			BnaC04g50120D	BnaC4.SPX3	45	1	23	0	2	0	0	1	1	0	1	0	1	0	0	2	1	0	0	0	0	0	0	1	0	0	0	0	0	0	0	0	0	1	0	0	0	0	0	1	0	0	0	0	0
		At5g15330/AtSPX4	BnaA10g18780D	BnaA10.SPX4	39	1	20	0	1	0	0	0	0	1	0	0	1	0	0	3	0	0	0	0	0	1	0	0	0	0	0	0	0	0	0	0	0	0	3	0	0	0	0	1	0	0	0	0	0
			BnaC09g42510D	BnaC9.SPX4	51	1	28	1	2	0	0	0	0	0	0	1	1	0	0	2	0	0	0	0	0	0	0	0	0	0	0	0	0	0	0	0	0	0	1	0	0	0	0	1	0	0	0	0	1
	CPK10/30/32 homologous	AT5G12480/CPK7	BnaA10g29980D	BnaCPK7.1	34	0	19	1	0	0	0	0	0	0	2	0	0	0	0	0	0	0	0	0	0	1	0	0	1	1	0	0	0	0	0	0	0	0	1	0	0	0	0	1	0	0	0	0	0
			BnaC09g44200D	BnaCPK7.2	19	0	15	0	0	0	0	2	2	0	1	0	0	0	0	0	0	0	0	0	0	1	0	0	1	1	0	0	0	0	0	0	0	1	2	0	0	0	0	1	0	0	0	0	0
		AT5G19450/CPK8	BnaA02g04230D	BnaCPK8.1	14	0	35	1	2	0	0	0	0	0	0	0	1	0	1	1	0	0	0	0	2	1	0	0	0	0	0	0	1	0	0	0	0	0	6	1	0	0	0	0	0	0	0	1	0
			BnaA10g15680D	BnaCPK8.2	34	2	24	0	10	0	0	0	0	0	0	0	0	0	0	1	0	0	0	0	0	1	0	0	1	0	0	0	0	0	0	0	0	0	1	0	0	1	0	0	0	0	0	1	0
			BnaC02g08720D	BnaCPK8.3	24	0	33	1	1	0	0	1	1	0	0	0	0	0	2	1	0	1	0	1	1	2	0	0	0	0	0	0	1	0	0	0	0	0	7	1	0	0	0	0	0	0	0	1	0
			BnaC09g38250D	BnaCPK8.4	39	1	20	1	5	0	0	2	2	0	1	0	0	0	0	2	0	0	0	0	0	0	0	0	1	0	0	0	0	0	0	0	0	0	1	0	0	0	0	0	0	0	0	1	0
		AT2G41860/CPK14	BnaA04g24150D	BnaCPK14.1	19	0	11	0	0	0	0	0	0	0	0	0	0	0	0	1	0	1	0	0	0	0	0	0	0	0	0	0	0	0	0	0	0	0	1	0	0	0	0	0	0	0	0	1	0
			BnaA05g02500D	BnaCPK14.2	31	0	24	1	5	0	0	0	0	0	0	1	0	0	0	0	0	0	0	0	0	0	0	0	1	0	1	0	0	0	0	0	0	0	4	0	1	0	0	1	0	0	1	1	0
			BnaC04g02260D	BnaCPK14.3	40	0	23	0	5	0	0	0	0	0	0	0	0	0	0	0	0	0	0	1	0	0	0	0	1	0	0	0	0	0	0	0	0	1	2	0	1	0	0	1	0	0	1	1	0
			BnaC04g47900D	BnaCPK14.4	27	0	22	0	1	0	0	0	0	0	0	0	0	0	0	1	1	1	0	1	0	0	0	0	0	0	1	0	0	0	0	0	0	0	2	0	0	0	0	1	0	0	0	1	0
		AT3G57530/CPK32	BnaA07g17350D	BnaCPK32.1	26	0	32	1	1	0	0	0	0	0	0	2	0	0	1	1	0	1	0	0	1	0	0	1	0	1	0	0	0	0	0	0	0	0	3	0	0	0	0	1	0	0	0	0	0
			BnaA09g36820D	BnaCPK32.2	18	1	22	0	2	0	0	1	1	1	2	0	0	0	0	0	2	0	0	0	0	0	0	0	0	1	0	0	0	0	0	0	0	2	0	0	0	0	0	0	0	0	0	0	0
			BnaC08g28520D	BnaCPK32.3	22	0	25	1	3	0	0	2	2	1	1	0	0	0	0	0	1	1	0	0	0	1	0	0	0	0	0	0	0	0	0	0	0	0	1	0	0	0	0	0	0	0	0	0	0
			BnaCnng07350D	BnaCPK32.4	26	1	30	2	3	0	0	3	3	0	0	1	0	1	2	1	0	0	0	0	0	2	0	0	0	1	1	0	0	0	0	0	0	0	2	0	0	0	0	1	0	0	0	0	0
		AT3G51850/CPK13	BnaA03g41500D	BnaCPK13.1	56	4	29	0	0	0	0	0	0	0	0	0	0	0	0	2	0	1	0	0	1	0	0	0	1	0	1	0	0	1	0	0	0	0	1	0	0	0	0	0	0	0	0	0	0
			BnaA04g05940D	BnaCPK13.2	113	0	23	1	1	0	0	2	2	0	0	0	0	0	0	1	1	1	0	1	1	1	0	0	0	0	0	0	0	0	0	0	0	0	3	0	0	0	0	0	0	0	0	0	0
			BnaA09g32390D	BnaCPK13.3	17	0	22	0	4	0	0	1	1	0	0	0	0	0	1	3	1	1	0	0	0	0	0	0	0	0	0	0	0	1	0	1	0	0	2	0	0	0	0	0	0	0	0	1	1
			BnaC04g28550D	BnaCPK13.4	86	2	26	0	0	0	0	1	1	0	0	0	0	0	0	4	0	1	0	1	0	0	0	0	0	5	0	0	0	0	0	0	0	1	3	0	0	0	0	0	0	0	0	0	0
			BnaC07g32550D	BnaCPK13.5	16	0	16	0	4	0	0	2	2	0	0	0	0	0	1	0	0	3	0	0	0	0	0	0	0	0	0	0	0	0	0	0	0	0	0	0	0	0	0	0	0	0	0	1	0
			BnaC08g23190D	BnaCPK13.6	17	0	19	0	6	0	0	0	0	2	0	0	1	0	0	0	1	0	0	1	0	0	0	0	1	0	0	0	0	0	0	1	0	0	3	0	0	0	1	0	0	0	0	0	0
		AT1G74740/CPK30	BnaA07g31710D	BnaCPK30.1	51	4	28	1	0	0	0	1	1	1	0	0	0	0	0	1	0	0	0	1	7	1	0	0	0	0	0	0	0	0	0	0	0	1	1	0	0	0	0	1	0	0	0	1	0
			BnaC06g35560D	BnaCPK30.2	44	2	34	2	1	0	0	2	2	1	0	0	0	0	0	1	1	1	0	1	0	1	0	0	1	0	0	0	0	0	0	0	0	0	1	0	0	0	0	0	1	0	0	1	0
		AT1G18890/CPK10	BnaA06g13080D	BnaCPK10.1	45	1	26	1	1	0	0	2	2	1	0	0	0	0	0	0	0	1	0	0	0	1	0	0	0	1	0	0	0	0	0	0	0	2	1	0	0	0	0	0	0	0	0	0	1
			BnaA09g44420D	BnaCPK10.2	53	2	24	0	1	0	0	1	1	0	0	0	0	0	0	1	2	0	0	1	0	1	0	0	0	1	0	0	0	0	0	0	0	1	2	0	0	0	0	0	0	0	0	0	0
			BnaC05g14600D	BnaCPK10.3	69	2	25	2	0	0	0	2	2	0	0	0	0	0	0	2	0	0	0	0	1	0	0	0	0	0	0	0	0	0	0	0	0	1	1	0	1	0	0	0	0	0	1	0	1
			BnaC08g36980D	BnaCPK10.4	65	2	23	0	1	0	0	0	0	0	0	0	0	0	0	3	2	0	0	1	0	1	0	0	0	1	0	0	0	0	0	0	0	0	2	0	0	0	0	0	0	0	0	0	0
		AT2G31500/CPK24	BnaA03g14480D	BnaCPK24.1	8	0	22	1	0	0	0	2	2	1	0	0	0	0	0	0	4	1	0	1	0	0	0	0	1	0	1	0	0	0	0	0	0	0	4	1	0	0	0	0	0	0	0	0	0
			BnaA04g18240D	BnaCPK24.2	22	0	31	0	0	0	0	0	0	0	1	0	0	0	0	1	1	0	0	0	0	0	0	0	1	0	1	0	0	0	0	0	0	1	2	1	0	0	0	0	0	0	0	0	0
			BnaA05g11270D	BnaCPK24.3	39	0	29	0	1	0	0	1	1	0	0	0	0	0	0	0	2	0	0	0	0	0	0	0	0	0	0	0	0	0	0	0	1	0	1	0	0	0	0	0	0	0	0	0	0
			BnaC03g17520D	BnaCPK24.4	12	0	20	1	0	0	0	2	2	1	0	0	0	0	0	0	1	0	0	1	0	0	0	0	1	0	1	0	0	0	0	0	0	0	2	0	0	0	0	0	0	0	0	0	0
			BnaC04g13100D	BnaCPK24.5	24	0	35	1	0	0	0	1	1	1	0	0	0	0	0	1	1	0	0	0	0	0	0	2	0	0	0	0	0	0	0	0	1	0	2	0	0	0	0	0	0	0	0	0	0
			BnaC04g42320D	BnaCPK24.6	8	0	28	0	1	0	0	1	1	0	1	0	0	0	0	0	1	0	0	1	1	0	0	0	1	0	0	0	0	0	0	0	0	1	3	2	1	1	0	0	0	0	1	0	0
	CIPK8/23 homologous	AT3G17510/CIPK1	BnaA03g34550D	BnaCIPK1.1	42	0	25	1	5	0	0	1	1	0	0	0	0	0	0	2	0	0	0	0	1	0	0	0	0	0	0	0	0	0	0	0	0	0	2	0	0	0	0	0	0	0	0	2	0
			BnaA05g22710D	BnaCIPK1.2	78	1	22	0	2	0	0	1	1	0	0	0	0	0	0	4	0	0	0	0	2	0	0	0	0	0	0	0	0	0	0	0	0	1	5	0	0	0	0	1	0	0	0	0	0
			BnaC03g40040D	BnaCIPK1.3	39	0	23	0	6	0	0	1	1	0	0	0	0	0	0	2	0	0	0	0	1	0	0	0	0	0	0	0	0	0	0	0	0	0	2	0	0	0	0	0	0	0	0	1	0
			BnaC05g36000D	BnaCIPK1.4	66	3	23	1	2	0	0	1	1	0	0	0	0	0	0	2	0	0	0	0	4	0	0	0	0	0	2	0	0	0	0	0	0	2	2	0	0	0	0	0	0	0	0	0	1
		AT1G48260/CIPK17	BnaA05g17520D	BnaCIPK17.1	58	1	26	1	2	0	0	0	0	1	0	0	0	0	1	4	0	0	0	1	0	0	0	0	0	0	0	0	0	0	0	0	0	0	3	0	0	0	0	0	0	0	0	0	0
			BnaA06g03930D	BnaCIPK17.2	32	0	41	0	4	0	0	5	5	0	0	0	1	0	0	0	1	2	0	0	0	0	0	0	0	0	0	0	0	0	0	0	0	0	2	0	0	0	0	0	1	0	0	0	0
			BnaA06g03950D	BnaCIPK17.3	44	2	29	0	0	0	0	0	0	0	0	0	0	0	0	3	0	0	0	0	0	0	0	0	0	1	0	0	0	0	0	0	0	2	1	0	0	0	0	0	0	0	0	1	0
			BnaA08g03410D	BnaCIPK17.4	47	2	27	0	1	0	0	1	1	0	0	0	0	0	0	0	0	0	0	1	0	0	0	0	0	0	0	0	0	0	0	0	0	0	1	0	0	0	0	0	0	0	0	0	0
			BnaC06g01830D	BnaCIPK17.5	25	0	24	0	2	0	0	1	1	0	0	0	0	0	3	4	0	0	0	0	2	1	0	0	0	0	0	0	0	0	0	0	0	0	1	0	0	0	0	0	0	0	0	1	0
			BnaC06g01840D	BnaCIPK17.6	27	0	42	1	2	0	0	4	4	0	1	0	1	0	0	0	1	3	0	0	2	0	0	0	0	0	0	0	0	0	0	0	0	0	3	0	0	0	0	0	1	0	0	0	0
		AT5G57630/CIPK21	BnaA03g10160D	BnaCIPK21.1	41	0	39	0	0	0	0	2	2	0	0	0	0	0	0	1	1	0	0	0	0	0	0	0	0	0	0	0	0	0	0	0	0	0	4	0	0	0	0	0	0	0	0	0	0
			BnaA10g11570D	BnaCIPK21.2	35	0	24	0	1	0	0	1	1	0	1	0	0	0	0	2	0	0	0	0	0	0	0	0	0	0	2	0	0	0	0	0	0	0	2	0	0	0	0	0	0	0	0	0	0
			BnaC03g12840D	BnaCIPK21.3	26	0	35	0	3	0	0	0	0	0	0	0	0	0	0	2	0	1	0	0	1	0	0	0	2	0	0	0	0	0	0	0	1	0	3	0	0	0	0	0	0	0	0	1	0
			BnaC09g32680D	BnaCIPK21.4	46	2	33	0	3	0	0	0	0	0	0	0	0	0	1	1	0	0	0	0	1	0	0	0	0	0	1	0	0	0	0	0	0	1	1	0	0	0	0	0	0	0	0	1	0
		AT4G24400/ATCIPK8	BnaA01g35110D	BnaCIPK8.1	76	0	21	0	1	0	0	2	2	0	0	0	1	0	0	2	1	0	0	0	0	0	0	0	0	0	0	0	0	0	0	0	0	0	1	0	2	0	0	0	0	0	2	1	0
			BnaA09g26440D	BnaCIPK8.2	8	0	32	0	3	0	0	3	3	0	0	0	0	0	0	0	0	0	0	1	0	2	0	0	0	0	0	0	0	0	0	0	0	0	1	0	0	0	0	0	0	0	0	0	0
			BnaC01g16330D	BnaCIPK8.3	33	2	24	0	4	0	0	0	0	1	0	1	0	0	0	2	0	1	0	1	0	1	0	1	0	0	0	0	0	0	0	0	0	0	2	0	0	0	0	0	0	0	0	0	0
		AT5G35410/CIPK24	BnaA04g09870D	BnaCIPK24.1	61	1	20	1	0	0	0	0	0	0	0	0	1	0	1	0	1	0	0	0	1	0	0	0	0	0	0	0	0	0	0	0	0	0	1	1	0	0	0	1	0	0	0	0	0
			BnaC04g32060D	BnaCIPK24.2	55	1	24	1	2	0	0	0	0	0	0	0	1	0	0	1	1	0	0	0	1	0	0	0	0	0	0	0	0	0	0	0	0	2	0	0	0	0	0	1	0	0	0	0	1
		AT5G21326/AtCIPK26	BnaA02g05330D	BnaCIPK3.1	22	0	21	0	0	0	0	3	3	0	0	0	0	0	0	1	1	1	0	1	0	0	0	0	0	0	0	0	0	0	0	0	0	0	1	0	0	0	0	0	0	0	0	0	0
			BnaA04g15530D	BnaCIPK3.2	36	0	30	0	3	0	0	2	2	0	1	1	0	0	2	0	0	0	0	0	0	1	0	0	0	0	0	0	0	0	1	0	1	0	0	0	0	0	0	0	0	0	0	0	0
			BnaA10g14390D	BnaCIPK3.3	19	0	18	0	0	0	0	3	3	1	1	0	0	0	0	2	3	0	0	1	0	0	0	0	0	1	0	0	0	0	0	0	0	0	2	0	0	0	1	0	1	0	0	0	0
			BnaC04g38530D	BnaCIPK3.4	53	0	27	0	1	0	0	2	2	0	1	1	0	0	1	0	0	0	0	1	0	1	0	0	0	0	0	0	0	0	0	0	0	0	1	0	0	0	0	1	0	0	0	0	0
			BnaC09g36730D	BnaCIPK3.5	24	2	34	0	0	0	0	1	1	0	0	0	0	0	0	9	2	0	0	0	1	0	0	0	0	0	0	0	0	0	1	0	0	0	2	0	0	0	1	0	0	0	1	0	0
		AT1G01140/CIPK9	BnaA09g51540D	BnaCIPK9.1	53	1	23	0	1	0	0	1	1	1	0	0	1	0	0	2	0	0	0	0	3	1	0	0	0	0	0	0	0	0	0	0	0	1	2	0	0	0	0	0	1	0	0	1	0
			BnaA10g00690D	BnaCIPK9.2	45	1	28	0	2	0	0	0	0	0	0	0	0	0	0	0	0	0	0	0	0	0	0	0	0	0	0	0	0	0	0	0	0	2	1	0	0	0	0	0	1	0	0	0	0
			BnaC05g00760D	BnaCIPK9.3	43	1	31	0	2	0	0	1	1	0	0	1	0	0	0	1	1	0	0	0	1	0	0	0	0	0	0	0	0	0	0	0	0	3	1	0	0	0	0	0	1	0	0	0	0
			BnaCnng08530D	BnaCIPK9.4	41	0	28	0	1	0	0	1	1	0	0	0	0	0	0	1	0	0	0	1	0	1	0	0	0	0	0	0	0	0	0	0	0	0	1	0	0	0	0	0	1	0	0	1	0
			BnaCnng58360D	BnaCIPK9.5	20	0	18	0	0	0	0	2	2	2	1	0	0	0	1	0	0	0	0	0	1	2	0	0	2	0	0	0	0	0	0	1	0	1	2	0	0	0	1	0	0	0	0	0	0
		AT1G30270/CIPK23	BnaA07g07410D	BnaCIPK23.1	68	0	28	1	3	0	0	1	1	0	0	0	0	0	4	0	0	1	0	0	2	0	0	1	0	1	0	0	0	0	0	0	0	1	1	0	0	0	0	0	0	0	0	0	0
			BnaA08g17440D	BnaCIPK23.2	26	0	27	2	3	0	0	3	3	1	0	0	0	0	0	0	1	0	0	0	0	0	0	0	0	0	0	0	0	0	0	0	0	0	1	0	0	0	0	0	0	0	0	0	0
			BnaA09g26270D	BnaCIPK23.3	72	2	29	0	1	0	0	0	0	1	0	0	0	0	0	1	0	0	0	1	0	0	0	0	0	0	0	0	0	0	0	0	0	0	7	0	0	0	0	0	1	0	0	1	0
			BnaC03g76100D	BnaCIPK23.4	13	0	15	0	2	0	0	1	1	0	0	0	0	0	0	2	0	0	0	0	3	0	0	1	0	0	0	0	0	0	0	0	0	1	3	0	0	0	0	0	0	0	0	0	0
			BnaC07g09070D	BnaCIPK23.5	32	0	35	2	2	0	0	1	1	0	0	0	0	0	0	3	2	0	0	0	1	0	0	0	0	0	0	0	0	0	0	0	0	0	2	0	0	0	0	1	0	0	0	1	0
			BnaCnng41590D	BnaCIPK23.6	59	0	22	0	0	0	0	1	1	2	0	0	0	0	0	0	0	0	0	0	0	0	0	0	0	0	0	0	0	0	0	0	0	0	0	0	0	0	0	0	0	0	0	0	0
	CBL1/9 homologous	AT4G17615/AtCBL1	BnaA01g08510D	BnaCBL1.1	73	0	18	1	3	0	0	1	1	0	0	0	0	0	0	4	0	1	0	0	0	0	0	0	1	0	0	0	0	0	0	0	0	0	0	0	0	0	0	0	0	0	0	0	0
			BnaA03g43160D	BnaCBL1.2	37	0	31	0	5	0	0	0	0	0	0	0	1	0	1	3	0	0	0	0	4	0	0	0	2	0	0	0	0	2	0	0	0	0	4	1	0	0	0	0	0	0	0	1	0
			BnaC01g10210D	BnaCBL1.3	39	1	20	2	6	0	0	1	1	0	0	0	0	0	0	1	0	1	0	0	1	1	0	1	1	0	0	0	0	0	0	0	0	0	0	0	0	0	0	0	0	0	0	0	0
			BnaC07g34450D	BnaCBL1.4	29	0	25	0	3	0	0	1	1	0	0	0	0	0	0	1	2	0	0	0	0	0	0	0	1	0	0	0	0	1	0	0	0	0	0	0	1	0	0	0	0	0	1	1	0
		AT5G47100/AtCBL9	BnaA02g24990D	BnaCBL9.1	43	0	20	0	3	0	0	1	1	2	0	1	0	0	1	0	0	1	0	0	0	0	0	0	0	0	0	0	0	0	0	0	0	0	2	0	0	0	0	0	0	0	0	0	0
			BnaAnng31750D	BnaCBL9.2	18	0	21	0	11	0	0	1	1	0	0	0	0	0	0	0	0	0	0	0	0	2	0	0	0	1	0	0	0	0	0	0	0	0	3	0	1	0	0	0	0	0	1	0	0
			BnaC02g33120D	BnaCBL9.3	32	0	22	0	3	0	0	1	1	0	0	0	0	0	0	2	0	0	0	1	1	2	0	0	0	0	0	0	0	0	0	0	0	0	2	0	1	0	0	0	0	0	1	0	0
			BnaC09g20000D	BnaCBL9.4	37	0	17	0	4	0	0	0	0	0	0	0	0	0	0	0	0	0	0	0	1	0	0	0	0	0	0	0	0	0	0	0	0	1	3	0	0	0	0	0	0	0	0	0	0
Note: The data were obtained from PlantCARE online software.
[truncated: 82 more columns]
