# Supplementary material for: An integrated nitrogen utilization gene network and transcriptome analysis reveal candidate genes in response to nitrogen deficiency in Brassica napus
Source: Front Plant Sci. 2023 May 9;14:1187552. doi: 10.3389/fpls.2023.1187552 (PMC10203523; doi:10.3389/fpls.2023.1187552)
Supplement: Supplementary Figure 1 — Chromosomal location of nitrogen (N) utilization pathway genes in Brassica napus. Chromosome positions of the 605 N utilization pathway genes were mapped on 19 chromosomes. The scale of the chromosome is in megabases (Mb). Chromosome number is indicated at the top of each chromosome and each line represents a gene. The distribution of lines on the chromosomes represents the density of N utilization pathway genes on the chromosomes. [file DataSheet_1.zip › Supplementary data-FTPS/TABLE S6.xls]

## Sheet: TABLE S6
TABLE S6 | Prediction of microRNA targets in the nitrogen-related genes in B. napus.
miRNA	Target genes	Expectation	Target start	Target end	Target aligned fragment
bna-miR824	BnaMADS042	0.5	589	609	UCUCUUCUCACAAAUGGUCUA
bna-miR824	BnaMADS161	0.5	589	609	UCUCUUCUCACAAAUGGUCUA
bna-miR824	BnaMADS002	0.5	589	609	UCUCUUCUCACAAAUGGUCUA
bna-miR824	BnaMADS252	0.5	589	609	UCUCUUCUCACAAAUGGUCUA
bna-miR156a	BnaSPL15.1	1	574	594	UGUGCUCUCUCUCUUCUGUCA
bna-miR156a	BnaSPL15.2	1	565	585	UGUGCUCUCUCUCUUCUGUCA
bna-miR156a	BnaSPL15.3	1	628	648	UGUGCUCUCUCUCUUCUGUCA
bna-miR156a	BnaSPL15.4	1	595	615	UGUGCUCUCUCUCUUCUGUCA
bna-miR156a	BnaSPL9.1	1	739	759	UGUGCUCUCUCUCUUCUGUCA
bna-miR156a	BnaSPL9.5	1	739	759	UGUGCUCUCUCUCUUCUGUCA
bna-miR156a	BnaSPL9.2	1	742	762	UGUGCUCUCUCUCUUCUGUCA
bna-miR156a	BnaSPL9.3	1	742	762	UGUGCUCUCUCUCUUCUGUCA
bna-miR156d	BnaSPL15.1	1	575	594	GUGCUCUCUCUCUUCUGUCA
bna-miR156d	BnaSPL15.2	1	566	585	GUGCUCUCUCUCUUCUGUCA
bna-miR156d	BnaSPL15.3	1	629	648	GUGCUCUCUCUCUUCUGUCA
bna-miR156d	BnaSPL15.4	1	596	615	GUGCUCUCUCUCUUCUGUCA
bna-miR156d	BnaSPL9.1	1	740	759	GUGCUCUCUCUCUUCUGUCA
bna-miR156d	BnaSPL9.5	1	740	759	GUGCUCUCUCUCUUCUGUCA
bna-miR156d	BnaSPL9.2	1	743	762	GUGCUCUCUCUCUUCUGUCA
bna-miR156d	BnaSPL9.3	1	743	762	GUGCUCUCUCUCUUCUGUCA
bna-miR156e	BnaSPL15.1	1	575	594	GUGCUCUCUCUCUUCUGUCA
bna-miR156e	BnaSPL15.2	1	566	585	GUGCUCUCUCUCUUCUGUCA
bna-miR156e	BnaSPL15.3	1	629	648	GUGCUCUCUCUCUUCUGUCA
bna-miR156e	BnaSPL15.4	1	596	615	GUGCUCUCUCUCUUCUGUCA
bna-miR156e	BnaSPL9.1	1	740	759	GUGCUCUCUCUCUUCUGUCA
bna-miR156e	BnaSPL9.5	1	740	759	GUGCUCUCUCUCUUCUGUCA
bna-miR156e	BnaSPL9.2	1	743	762	GUGCUCUCUCUCUUCUGUCA
bna-miR156e	BnaSPL9.3	1	743	762	GUGCUCUCUCUCUUCUGUCA
bna-miR156f	BnaSPL15.1	1	575	594	GUGCUCUCUCUCUUCUGUCA
bna-miR156f	BnaSPL15.2	1	566	585	GUGCUCUCUCUCUUCUGUCA
bna-miR156f	BnaSPL15.3	1	629	648	GUGCUCUCUCUCUUCUGUCA
bna-miR156f	BnaSPL15.4	1	596	615	GUGCUCUCUCUCUUCUGUCA
bna-miR156f	BnaSPL9.1	1	740	759	GUGCUCUCUCUCUUCUGUCA
bna-miR156f	BnaSPL9.5	1	740	759	GUGCUCUCUCUCUUCUGUCA
bna-miR156f	BnaSPL9.2	1	743	762	GUGCUCUCUCUCUUCUGUCA
bna-miR156f	BnaSPL9.3	1	743	762	GUGCUCUCUCUCUUCUGUCA
bna-miR393	BnaAFB3.4	1	1508	1528	GAACAAUGCGAUCCCUUUGGA
bna-miR393	BnaAFB3.2	1	1508	1528	GAACAAUGCGAUCCCUUUGGA
bna-miR393	BnaAFB3.5	1	1508	1528	GAACAAUGCGAUCCCUUUGGA
bna-miR393	BnaAFB2.1	1	1502	1522	AAACAAUGCGAUCCCUUUGGA
bna-miR393	BnaAFB2.2	1	1502	1522	AAACAAUGCGAUCCCUUUGGA
bna-miR393	BnaAFB3.3	1	1532	1552	AAACAAUGCGAUCCCUUUGGA
bna-miR393	BnaAFB3.1	1	1547	1567	AAACAAUGCGAUCCCUUUGGA
bna-miR156b	BnaSPL15.1	1.5	575	595	GUGCUCUCUCUCUUCUGUCAA
bna-miR156b	BnaSPL15.2	1.5	566	586	GUGCUCUCUCUCUUCUGUCAA
bna-miR156b	BnaSPL15.3	1.5	629	649	GUGCUCUCUCUCUUCUGUCAA
bna-miR156b	BnaSPL15.4	1.5	596	616	GUGCUCUCUCUCUUCUGUCAA
bna-miR156b	BnaSPL9.1	1.5	740	760	GUGCUCUCUCUCUUCUGUCAA
bna-miR156b	BnaSPL9.5	1.5	740	760	GUGCUCUCUCUCUUCUGUCAA
bna-miR156b	BnaSPL9.2	1.5	743	763	GUGCUCUCUCUCUUCUGUCAA
bna-miR156b	BnaSPL9.3	1.5	743	763	GUGCUCUCUCUCUUCUGUCAA
bna-miR156c	BnaSPL15.1	1.5	575	595	GUGCUCUCUCUCUUCUGUCAA
bna-miR156c	BnaSPL15.2	1.5	566	586	GUGCUCUCUCUCUUCUGUCAA
bna-miR156c	BnaSPL15.3	1.5	629	649	GUGCUCUCUCUCUUCUGUCAA
bna-miR156c	BnaSPL15.4	1.5	596	616	GUGCUCUCUCUCUUCUGUCAA
bna-miR156c	BnaSPL9.1	1.5	740	760	GUGCUCUCUCUCUUCUGUCAA
bna-miR156c	BnaSPL9.5	1.5	740	760	GUGCUCUCUCUCUUCUGUCAA
bna-miR156c	BnaSPL9.2	1.5	743	763	GUGCUCUCUCUCUUCUGUCAA
bna-miR156c	BnaSPL9.3	1.5	743	763	GUGCUCUCUCUCUUCUGUCAA
bna-miR156g	BnaSPL15.1	1.5	575	595	GUGCUCUCUCUCUUCUGUCAA
bna-miR156g	BnaSPL15.2	1.5	566	586	GUGCUCUCUCUCUUCUGUCAA
bna-miR156g	BnaSPL15.3	1.5	629	649	GUGCUCUCUCUCUUCUGUCAA
bna-miR156g	BnaSPL15.4	1.5	596	616	GUGCUCUCUCUCUUCUGUCAA
bna-miR156g	BnaSPL9.1	1.5	740	760	GUGCUCUCUCUCUUCUGUCAA
bna-miR156g	BnaSPL9.5	1.5	740	760	GUGCUCUCUCUCUUCUGUCAA
bna-miR156g	BnaSPL9.2	1.5	743	763	GUGCUCUCUCUCUUCUGUCAA
bna-miR156g	BnaSPL9.3	1.5	743	763	GUGCUCUCUCUCUUCUGUCAA
bna-miR172a	BnaBT1.2	3	198	218	GAAGAGUGUCAUCAAGAUUCU
bna-miR172d	BnaBT1.2	3	198	218	GAAGAGUGUCAUCAAGAUUCU
bna-miR164a	BnaNPF5.32	3.5	633	653	GCUACUUGCUCUGCUUCUCUU
bna-miR164b	BnaNPF5.32	3.5	633	653	GCUACUUGCUCUGCUUCUCUU
bna-miR164c	BnaNPF5.32	3.5	633	653	GCUACUUGCUCUGCUUCUCUU
bna-miR164d	BnaNPF5.32	3.5	633	653	GCUACUUGCUCUGCUUCUCUU
bna-miR172b	BnaBT1.2	3.5	198	218	GAAGAGUGUCAUCAAGAUUCU
bna-miR172c	BnaBT1.2	3.5	198	218	GAAGAGUGUCAUCAAGAUUCU
bna-miR395a	BnaHHO2.3	3.5	613	633	CGGUUCCUUCACGCGCUUCAG
bna-miR395a	BnaHHO2.2	3.5	673	693	CGGUUCCUUCACGCGCUUCAG
bna-miR395a	BnaHHO2.4	3.5	676	696	CGGUUCCUUCACGCGCUUCAG
bna-miR395a	BnaHHO2.1	3.5	688	708	CGGUUCCUUCACGCGCUUCAG
bna-miR395b	BnaHHO2.3	3.5	613	633	CGGUUCCUUCACGCGCUUCAG
bna-miR395b	BnaHHO2.2	3.5	673	693	CGGUUCCUUCACGCGCUUCAG
bna-miR395b	BnaHHO2.4	3.5	676	696	CGGUUCCUUCACGCGCUUCAG
bna-miR395b	BnaHHO2.1	3.5	688	708	CGGUUCCUUCACGCGCUUCAG
bna-miR395c	BnaHHO2.3	3.5	613	633	CGGUUCCUUCACGCGCUUCAG
bna-miR395c	BnaHHO2.2	3.5	673	693	CGGUUCCUUCACGCGCUUCAG
bna-miR395c	BnaHHO2.4	3.5	676	696	CGGUUCCUUCACGCGCUUCAG
bna-miR395c	BnaHHO2.1	3.5	688	708	CGGUUCCUUCACGCGCUUCAG
bna-miR396a	BnaNPF8.5	3.5	665	685	GGGUUCAAGAGAACUGUGGGU
bna-miR396a	BnaNPF8.16	3.5	665	685	GGGUUCAAGAGACCUGUGGGU
bna-miR6029	BnaNPF4.7	3.5	345	365	UAGCCCUAAGUUACAACCUCA
bna-miR6032	BnaHHO5.4	3.5	607	627	CGGAGAUUCGUUGAUGCUCUU
bna-miR6034	BnaLBD105	3.5	417	437	AACCAAGCUAUCUACGUCGGA
bna-miR164a	BnaNPF5.37	4	627	647	GUUGCUUGCUCUGCUUCUCUU
bna-miR164a	BnaNPF5.33	4	633	653	GCUACUUGCUCUGCUUCUUUU
bna-miR164a	BnaLBD104	4	547	567	UCUAUGGUCCCUGCUUUUCCG
bna-miR164b	BnaNPF5.37	4	627	647	GUUGCUUGCUCUGCUUCUCUU
bna-miR164b	BnaNPF5.33	4	633	653	GCUACUUGCUCUGCUUCUUUU
bna-miR164b	BnaLBD104	4	547	567	UCUAUGGUCCCUGCUUUUCCG
bna-miR164c	BnaNPF5.37	4	627	647	GUUGCUUGCUCUGCUUCUCUU
bna-miR164c	BnaNPF5.33	4	633	653	GCUACUUGCUCUGCUUCUUUU
bna-miR164c	BnaLBD104	4	547	567	UCUAUGGUCCCUGCUUUUCCG
bna-miR164d	BnaNPF5.37	4	627	647	GUUGCUUGCUCUGCUUCUCUU
bna-miR164d	BnaNPF5.33	4	633	653	GCUACUUGCUCUGCUUCUUUU
bna-miR164d	BnaLBD104	4	547	567	UCUAUGGUCCCUGCUUUUCCG
bna-miR171a	BnaNRG2.1	4	856	876	CUCAAUAUUGGCAAGGCUCAG
bna-miR171a	BnaNRG2.4	4	922	942	CUCAAUAUUGGCAAGGCUCAG
bna-miR171b	BnaNRG2.1	4	856	876	CUCAAUAUUGGCAAGGCUCAG
bna-miR171b	BnaNRG2.4	4	922	942	CUCAAUAUUGGCAAGGCUCAG
bna-miR171c	BnaNRG2.1	4	856	876	CUCAAUAUUGGCAAGGCUCAG
bna-miR171c	BnaNRG2.4	4	922	942	CUCAAUAUUGGCAAGGCUCAG
bna-miR171d	BnaNRG2.1	4	856	876	CUCAAUAUUGGCAAGGCUCAG
bna-miR171d	BnaNRG2.4	4	922	942	CUCAAUAUUGGCAAGGCUCAG
bna-miR171e	BnaNRG2.1	4	856	876	CUCAAUAUUGGCAAGGCUCAG
bna-miR171e	BnaNRG2.4	4	922	942	CUCAAUAUUGGCAAGGCUCAG
bna-miR172b	BnaNPF8.6	4	1407	1427	UAGCGUCAUCAUCUGGGUUCC
bna-miR172b	BnaNPF8.2	4	1194	1214	UAGCGUCAUCAUCUGGGUUCC
bna-miR172b	BnaNPF8.1	4	1194	1214	UAGCGUCAUCAUCUGGGUUCC
bna-miR172c	BnaNPF8.6	4	1407	1427	UAGCGUCAUCAUCUGGGUUCC
bna-miR172c	BnaNPF8.2	4	1194	1214	UAGCGUCAUCAUCUGGGUUCC
bna-miR172c	BnaNPF8.1	4	1194	1214	UAGCGUCAUCAUCUGGGUUCC
bna-miR395a	BnaNPF2.21	4	1177	1197	CCAGUCUUCCAAGCGCUUCAG
bna-miR395b	BnaNPF2.21	4	1177	1197	CCAGUCUUCCAAGCGCUUCAG
bna-miR395c	BnaNPF2.21	4	1177	1197	CCAGUCUUCCAAGCGCUUCAG
bna-miR395d	BnaHHO2.3	4	613	633	CGGUUCCUUCACGCGCUUCAG
bna-miR395d	BnaHHO2.2	4	673	693	CGGUUCCUUCACGCGCUUCAG
bna-miR395d	BnaHHO2.4	4	676	696	CGGUUCCUUCACGCGCUUCAG
bna-miR395d	BnaHHO2.1	4	688	708	CGGUUCCUUCACGCGCUUCAG
bna-miR395e	BnaHHO2.3	4	613	633	CGGUUCCUUCACGCGCUUCAG
bna-miR395e	BnaHHO2.2	4	673	693	CGGUUCCUUCACGCGCUUCAG
bna-miR395e	BnaHHO2.4	4	676	696	CGGUUCCUUCACGCGCUUCAG
bna-miR395e	BnaHHO2.1	4	688	708	CGGUUCCUUCACGCGCUUCAG
bna-miR395f	BnaHHO2.3	4	613	633	CGGUUCCUUCACGCGCUUCAG
bna-miR395f	BnaHHO2.2	4	673	693	CGGUUCCUUCACGCGCUUCAG
bna-miR395f	BnaHHO2.4	4	676	696	CGGUUCCUUCACGCGCUUCAG
bna-miR395f	BnaHHO2.1	4	688	708	CGGUUCCUUCACGCGCUUCAG
bna-miR396a	BnaNPF8.4	4	665	685	GGGUUCAAGAGAAUUGUGGGU
bna-miR396a	BnaNPF8.10	4	638	658	GGGUUCAAGAGAAUUGUGGGU
bna-miR396a	BnaTCP28	4	764	784	AUCAGCAAGAGAGCUGUGGGA
bna-miR397a	BnaNIA1.4	4	1523	1544	GCCUCAAAGAUGUACUCAAUGU
bna-miR397a	BnaNIA1.6	4	1561	1582	GCCUCAAAGAUGUACUCAAUGU
bna-miR397b	BnaNIA1.4	4	1523	1544	GCCUCAAAGAUGUACUCAAUGU
bna-miR397b	BnaNIA1.6	4	1561	1582	GCCUCAAAGAUGUACUCAAUGU
bna-miR6028	BnaAMT1.7	4	394	414	UUUGAUUAUCCUUACUUUCUU
bna-miR6028	BnaAMT1.1	4	397	417	UUUGAUUAUCCUUACUUUCUU
bna-miR6028	BnaNPF6.2	4	1611	1631	CUUGAACUUCCUUAUUUUCCU
bna-miR6029	BnaNPF5.27	4	1288	1308	UCGCCUGAAGCCACGGUUCCA
bna-miR6029	BnaNPF5.28	4	1291	1311	UCGCCUGAAGCCACGGUUCCA
bna-miR6032	BnaHHO5.8	4	562	582	CGGAGGUUCGUUGAUGCUCUU
bna-miR6032	BnaHHO5.7	4	586	606	CGGAGAUUCGUUGAUGCUUUU
bna-miR6032	BnaHHO5.2	4	523	543	CGGAGGUUCGUUGAUGCUCUU
bna-miR6034	BnaCPK14.3	4	1255	1275	GCCAUAUCUGUACACAUCAGA
bna-miR6035	BnaSALH1.8	4	179	199	UCAAGUGUAUUUUCUACUUUG
bna-miR6035	BnaSALH1.6	4	290	310	UCAAGUGUAUUUUCUACUUUG
bna-miR824	BnaNPF5.49	4	839	859	CUCUUUUUCAUGAGUUGUCUA
bna-miR824	BnaNPF5.50	4	839	859	CUCUUUUUCAUGAGUUGUCUA
bna-miR860	BnaLBD46	4	61	80	CCAUGUA-UUCAAUGGAUUGA
