# Supplementary material for: An integrated nitrogen utilization gene network and transcriptome analysis reveal candidate genes in response to nitrogen deficiency in Brassica napus
Source: Front Plant Sci. 2023 May 9;14:1187552. doi: 10.3389/fpls.2023.1187552 (PMC10203523; doi:10.3389/fpls.2023.1187552)
Supplement: Supplementary Figure 1 — Chromosomal location of nitrogen (N) utilization pathway genes in Brassica napus. Chromosome positions of the 605 N utilization pathway genes were mapped on 19 chromosomes. The scale of the chromosome is in megabases (Mb). Chromosome number is indicated at the top of each chromosome and each line represents a gene. The distribution of lines on the chromosomes represents the density of N utilization pathway genes on the chromosomes. [file DataSheet_1.zip › Supplementary data-FTPS/TABLE S7.xls]

## Sheet: TABLE S7
TABLE S7 | Quality control information of LN stress RNA-seq dataset in B. napus.
Sample ID	Clean reads	Clean bases	GC(%)	N(%)	Q20(%)	Q30(%)	Mapped Reads(%)
S01-T01	23432990	7012988898	46.6	0.01	97.03	92.98	66.56
S01-T02	23738771	7105495900	46.22	0.01	96.98	92.9	66.04
S01-T03	24434122	7315927686	47.38	0.01	96.87	92.66	75.02
S01-T04	23092343	6904924778	47.94	0.01	96.96	92.84	75.03
S01-T05	24591424	7356708878	47.26	0.01	96.92	92.79	74.72
S01-T06	23448118	7013583710	46.95	0.01	97.11	93.11	75.16
S01-T09	25508425	7627769602	46.38	0.01	97.04	92.98	74.91
S01-T10	22508507	6731593790	47.45	0.01	96.92	92.79	74.98
S01-T11	23292608	6965139772	47.16	0.01	96.98	92.91	72.72
S01-T12	24734256	7391679374	47.69	0.01	96.99	92.94	69.25
S01-T13	24085218	7195759988	47.33	0.01	96.78	92.57	68.67
S01-T14	23140471	6918808088	47.44	0.01	96.86	92.7	68.86
S01-T15	29999721	8963923324	47.11	0.01	97.11	93.25	73.53
S01-T18	30111977	9012296040	47.58	0.01	97.1	93.17	69.38
S01-T19	34492042	10323830004	47.55	0.01	97.08	93.14	69.33
S01-T20	29831251	8923943174	48.37	0.01	97.23	93.4	75.35
S01-T21	28078052	8398472258	47.75	0.01	97.27	93.49	75
S01-T23	27708179	8289255678	46.17	0.01	97.16	93.32	59
S01-T24	30564059	9144182198	45.99	0.01	97.17	93.33	60.08
S01-T25	23631454	7067135232	48.56	0.01	97.14	93.24	72.37
S01-T26	29514336	8819273250	47.44	0.01	97.25	93.47	70.62
S01-T29	30476626	9116422954	46.62	0.01	97.38	93.71	67.91
S01-T30	28120829	8415488626	46.25	0.01	97.29	93.55	68.07
S01-T31	29707703	8879931756	47.42	0.01	97.3	93.57	70.06
S01-T32	28247116	8445394620	47.8	0.01	97.17	93.33	69.12
S01-T33	25348736	7580615902	47.2	0.01	97.26	93.48	69.79
S01-T34	27912744	8344820864	47.87	0.01	97.07	93.15	71.84
S01-T35	25380428	7582449712	47.36	0.01	97.39	93.8	68.67
S01-T36	32514828	9722947440	47.33	0.01	97.13	93.29	71.54
S01-T39	22608300	6764827070	46.95	0.01	97.28	93.55	74
S01-T40	22668812	6784661618	46.69	0.01	96.98	93.05	72.55
