# Supplementary material for: An integrated nitrogen utilization gene network and transcriptome analysis reveal candidate genes in response to nitrogen deficiency in Brassica napus
Source: Front Plant Sci. 2023 May 9;14:1187552. doi: 10.3389/fpls.2023.1187552 (PMC10203523; doi:10.3389/fpls.2023.1187552)
Supplement: Supplementary Figure 1 — Chromosomal location of nitrogen (N) utilization pathway genes in Brassica napus. Chromosome positions of the 605 N utilization pathway genes were mapped on 19 chromosomes. The scale of the chromosome is in megabases (Mb). Chromosome number is indicated at the top of each chromosome and each line represents a gene. The distribution of lines on the chromosomes represents the density of N utilization pathway genes on the chromosomes. [file DataSheet_1.zip › Supplementary data-FTPS/TABLE S8.xls]

## Sheet: TABLE S8
TABLE S8 | Gene Ontology (GO) annotations of new genes identified in this study based on the LN dataset in B. napus.
GO_classify1	GO_classify2	Gene numbers
cellular component	cell part	1209
cellular component	cell	1207
cellular component	organelle	956
cellular component	membrane	430
cellular component	organelle part	268
cellular component	macromolecular complex	165
cellular component	membrane part	151
cellular component	cell junction	125
cellular component	extracellular region	87
cellular component	membrane-enclosed lumen	19
cellular component	extracellular region part	8
cellular component	nucleoid	3
cellular component	extracellular matrix	1
molecular function	binding	631
molecular function	catalytic activity	594
molecular function	nucleic acid binding transcription factor activity	114
molecular function	transporter activity	105
molecular function	molecular transducer activity	23
molecular function	electron carrier activity	22
molecular function	enzyme regulator activity	22
molecular function	structural molecule activity	20
molecular function	receptor activity	13
molecular function	antioxidant activity	6
molecular function	protein binding transcription factor activity	3
molecular function	guanyl-nucleotide exchange factor activity	3
molecular function	nutrient reservoir activity	1
biological process	cellular process	912
biological process	metabolic process	905
biological process	single-organism process	842
biological process	response to stimulus	553
biological process	biological regulation	488
biological process	cellular component organization or biogenesis	327
biological process	developmental process	325
biological process	localization	321
biological process	multicellular organismal process	241
biological process	reproductive process	173
biological process	signaling	134
biological process	multi-organism process	108
biological process	growth	71
biological process	reproduction	59
biological process	immune system process	43
biological process	biological adhesion	16
biological process	biological phase	14
biological process	rhythmic process	7
