# Supplementary material for: An integrated nitrogen utilization gene network and transcriptome analysis reveal candidate genes in response to nitrogen deficiency in Brassica napus
Source: Front Plant Sci. 2023 May 9;14:1187552. doi: 10.3389/fpls.2023.1187552 (PMC10203523; doi:10.3389/fpls.2023.1187552)
Supplement: Supplementary Figure 1 — Chromosomal location of nitrogen (N) utilization pathway genes in Brassica napus. Chromosome positions of the 605 N utilization pathway genes were mapped on 19 chromosomes. The scale of the chromosome is in megabases (Mb). Chromosome number is indicated at the top of each chromosome and each line represents a gene. The distribution of lines on the chromosomes represents the density of N utilization pathway genes on the chromosomes. [file DataSheet_1.zip › Supplementary data-FTPS/TABLE S9.xls]

## Sheet: TABLE S9
TABLE S9 | RNA-seq based expression profiles (FPKM) of the N utilization related genes in leaf and root under LN treatment in B. napus.
Gene network	Gene ID	Gene name	Samples
			L-1d-CK	L-1d-LN	L-3d-CK	L-3d-LN	L-5d-CK	L-5d-LN	L-12d-CK	L-12d-LN	R-1d-CK	R-1d-LN	R-3d-CK	R-3d-LN	R-5d-CK	R-5d-LN	R-12d-CK	R-12d-LN
N uptake gene network	BnaA08g24570D	BnaAFB3.1	11.8002	9.70871	8.24374	14.4196	10.2928	7.63795	7.65662	11.1202	7.43845	6.05933	6.39879	5.28814	6.8661	4.63682	6.59196	6.7218
	BnaA09g46830D	BnaAFB3.2	14.1535	16.5427	10.668	26.9342	10.5146	23.0032	8.38172	15.3741	8.29815	4.4553	4.75808	7.04177	8.72732	7.2003	6.02181	6.39719
	BnaC08g15770D	BnaAFB3.3	11.7621	13.0766	9.09383	14.4208	11.4771	12.9811	7.55084	11.9122	9.52838	7.83777	8.08996	8.50768	10.3447	8.65012	11.8863	10.4276
	BnaC08g29060D	BnaAFB3.4	31.2355	45.2103	28.8023	38.7583	23.5119	38.3218	17.1374	31.7796	28.9576	27.9464	30.1992	28.3536	26.7293	26.9088	32.4573	24.3089
	BnaC08g40890D	BnaAFB3.5	24.0756	27.3873	18.0719	27.519	16.6123	25.6149	13.0829	25.8207	13.9174	15.3333	15.9647	14.3317	13.6796	13.6784	12.9157	14.407
	BnaA02g28290D	BnaAFB2.1	10.8031	21.2399	11.7999	19.066	9.72818	15.2113	4.63686	10.3988	14.5767	14.2742	12.9697	14.63	7.61289	12.6925	9.33124	12.9785
	BnaC02g36370D	BnaAFB2.2	15.4203	27.409	15.4757	19.3636	14.1148	17.8938	9.07572	14.1288	19.4342	17.9225	15.0238	19.9228	10.7707	14.1177	9.88437	18.1412
	BnaC07g04450D	BnaMADS239	0	0	0	0	0	0	0	0	1.54299	0	0	1.71017	0	4.75599	0	0
	BnaA01g02900D	BnaMADS002	3.42188	2.25426	3.1662	3.42724	3.3435	2.14931	5.66618	4.71601	4.9508	2.33897	2.37534	3.66858	9.7092	3.774	8.85999	5.92172
	BnaA03g51000D	BnaMADS042	3.63268	2.11131	2.49192	4.15238	4.15445	2.61718	4.6334	4.0192	5.12966	1.43367	2.15921	2.88823	8.64879	4.18523	7.07408	7.31569
	BnaC01g04170D	BnaMADS161	6.39193	6.57298	7.75661	8.19874	6.38393	6.9218	8.70167	10.9432	8.79513	5.60397	5.26731	5.70207	15.0037	8.44478	14.4379	11.0284
	BnaC07g44870D	BnaMADS252	2.25871	2.60981	3.14772	3.09758	4.19414	2.58446	4.28073	3.98554	5.11549	1.01492	1.63809	2.02131	7.67838	3.47113	5.75367	4.38907
	BnaA08g15900D	BnaMADS102	0	0	0.224845	0.254328	0	0	0.323588	0.0866487	2.849	2.35621	2.71089	3.85186	0.304524	2.50803	0.180445	3.148
	BnaC01g01080D	BnaMADS159	0.0403352	0.122833	0.145985	0.228222	0.0615675	0.0822552	0.068381	0.055525	9.2041	6.27593	8.80364	8.37957	2.33052	7.94749	1.49996	7.53487
	BnaC04g35150D	BnaMADS212	0.152992	0.137107	0.172594	0.28067	0.533133	0.386295	1.05355	0.759464	1.78542	1.25683	0.980986	1.52708	0.62911	2.39082	0.802701	1.87208
	BnaA06g24140D	BnaTGA1.1	12.9488	8.4848	8.92556	10.4167	7.78858	11.1592	9.54473	12.201	31.7307	35.3814	31.1699	29.3605	7.25928	30.9688	6.94889	21.3705
	BnaA09g07120D	BnaTGA1.2	1.96085	0.88299	2.09767	1.57829	2.01209	5.03614	1.53568	1.95943	22.6891	21.7657	17.7103	20.6083	5.1046	30.9155	4.07786	20.8058
	BnaAnng04720D	BnaTGA1.3	1.22444	1.59939	0.8116	0.793964	1.01823	0.813014	1.34444	1.08233	5.1461	7.03542	7.43643	4.32978	4.93754	7.19829	3.861	5.07968
	BnaC02g43620D	BnaTGA1.4	1.19567	0.876741	0.73417	1.21827	0.952287	0.658864	2.22588	1.75187	9.18645	11.324	12.3626	9.26262	4.14938	11.9279	5.30779	8.05168
	BnaC03g49070D	BnaTGA1.5	6.95655	5.1773	4.97299	5.27075	5.30894	5.72731	5.45116	5.55232	32.9531	36.5803	33.4563	30.5684	8.8369	35.3575	7.35487	18.9255
	BnaC09g06840D	BnaTGA1.6	3.869	2.06196	2.10461	2.74894	2.44724	1.8918	4.14376	3.81893	24.4408	27.3267	21.4239	23.7535	5.69735	23.3634	6.48053	27.5703
	BnaA02g00310D	BnaTGA4.1	8.88774	11.6813	6.30744	9.25857	7.91312	18.5231	4.3918	10.448	15.524	9.70244	9.17069	13.7178	7.22692	16.5989	9.4465	12.3304
	BnaA10g22150D	BnaTGA4.2	0.99438	0.943648	1.42678	1.66182	1.23445	1.64616	0.477413	0.791502	1.7447	1.23651	0.404688	1.63387	0.744372	2.33391	0.338586	0.927214
	BnaC02g00560D	BnaTGA4.3	6.36243	8.36506	5.00171	1.90199	5.43875	2.88372	4.39259	9.98589	7.6693	10.3834	9.30946	7.49401	8.16606	7.0353	8.74294	12.0582
	BnaC09g46670D	BnaTGA4.4	3.83834	2.91227	2.94423	3.72513	4.64148	2.99487	1.62103	4.21529	4.71347	2.48743	1.50382	3.43856	1.47443	3.7607	0.835413	2.47833
	BnaA02g33650D	BnaBT1.1	31.2828	52.5465	74.0897	10.3942	84.3937	3.98945	0.461483	0.867516	11.489	15.584	18.8928	10.8713	0.22501	10.3279	1.01233	0.747696
	BnaA06g22570D	BnaBT1.2	0.0469656	0.114547	0.050514	2.35236	0.0367455	0	0	0	0.58456	0.0604896	0	0.399938	0	0.0232929	0	0
	BnaC02g42410D	BnaBT1.3	20.9134	40.391	41.0748	4.60958	53.2238	2.85167	1.1441	2.90463	7.03127	10.628	11.2092	5.56184	1.21945	6.41211	0.420193	1.26359
	BnaC03g51080D	BnaBT1.4	47.7489	38.8122	64.0942	20.4972	43.0314	25.596	9.71384	13.7791	14.5438	19.3419	17.533	12.8938	7.29619	17.7116	10.2276	1.61574
	BnaA06g16600D	BnaBT2.1	24.7118	40.736	29.1389	22.7463	55.2108	16.2982	2.79972	2.98919	1.09417	1.25871	1.40914	1.0201	0.154007	1.62533	0.0240892	1.7421
	BnaA06g39180D	BnaBT2.2	44.9368	31.8404	56.5674	14.6423	45.9489	11.0481	7.5835	12.849	8.31808	16.7306	24.3828	12.2438	6.56515	17.7529	8.5075	1.53729
	BnaCnng09450D	BnaBT2.3	44.5674	51.3826	43.5191	21.2367	77.8908	14.7024	5.72995	6.08429	7.54427	10.1493	8.85102	6.04834	0.0709102	8.96293	0.245717	7.86624
	BnaA09g03330D	BnabZIP1a	0.52355	4.64172	4.35891	0	0.140596	0	1.71709	0	10.7069	15.074	19.4744	10.4087	3.02661	15.2096	6.42237	4.14478
	BnaC07g27220D	BnabZIP1b	12.6295	21.322	12.5243	3.10492	5.97375	13.2395	4.17449	6.50324	18.3071	42.9751	61.0901	21.143	6.59056	25.9873	7.76769	12.0765
	BnaC09g02690D	BnabZIP1c	29.0839	46.1484	48.043	35.7826	39.6698	26.8134	32.7131	27.3212	47.7736	54.7311	46.4761	48.5962	46.0918	41.1751	48.073	52.7631
	BnaA06g29500D	BnabZIP1d	4.44125	10.8546	2.43038	3.07229	1.29969	3.76952	3.08122	2.13998	17.7169	33.4851	49.0919	18.4369	5.67347	21.018	8.5202	4.89569
	BnaC06g01290D	BnabZIP2b	4.42319	6.22227	4.19325	8.33559	6.92787	7.75129	4.45117	5.58963	60.4966	64.3314	67.2955	66.6101	36.4524	63.733	63.6839	45.3056
	BnaA09g09500D	BnabZIP2c	41.5011	32.1853	35.825	37.4505	23.4487	84.1741	22.9343	36.6022	56.8284	77.9632	74.9553	66.7372	29.4355	83.1856	38.8634	30.6293
	BnaA06g25370D	BnabZIP2d	8.98296	9.72077	9.25173	12.4542	9.29283	8.71767	14.9196	11.3322	39.716	33.0675	32.8907	34.7358	23.7642	29.1653	37.7616	23.5433
	BnaC09g09660D	BnabZIP2e	51.2077	41.4428	40.6285	37.2962	34.3378	44.2768	32.3361	36.6502	80.3231	83.4882	96.8033	70.9195	34.654	48.4948	34.978	39.0262
	BnaC09g15210D	BnabZIP4a	0	0	0.174428	0	0	0	0	0	3.56879	4.28273	2.79448	2.9642	0.536792	1.71472	0.183812	1.60158
	BnaAnng23880D	BnabZIP4b	0	0	0.148802	0.393487	0	0	0.530217	0	3.70532	3.61066	3.55435	2.95613	0	1.56098	0.0978575	3.50036
	BnaC08g21370D	BnabZIP5a	0.80649	0	0	0.201188	1.00921	0.156708	3.65349	0	0.163316	0	0.417417	0.083254	0	0.433562	0.074795	0.421251
	BnaAnng05020D	BnabZIP5c	0.206255	0	0.304131	0	0.556482	0	2.13007	0.067788	0.131472	0	0.170363	0.135586	0	0.383807	0.103833	0.128568
	BnaC01g01320D	BnabZIP7a	1.5754	1.89799	2.52836	1.30353	2.77602	2.4131	3.54576	1.1122	19.9782	21.0999	19.3954	17.8723	2.2968	11.3358	1.06269	10.232
	BnaC07g46750D	BnabZIP7b	0.56467	0.953089	0.861244	0.572793	1.51789	0.370041	1.74634	0.348635	8.81779	10.0447	8.88981	10.0292	0.149918	6.186	0.644234	3.79773
	BnaA01g00310D	BnabZIP7c	5.56972	4.97474	9.7145	4.9127	9.10923	5.38265	15.6916	3.96834	51.7186	60.8363	50.0416	51.4332	5.50622	35.2425	5.01312	28.8472
	BnaA03g54260D	BnabZIP7d	1.20494	0.833124	0.848688	0.782334	1.67449	0.623785	3.25213	0.482343	7.27223	7.13151	7.46813	7.41366	1.11238	5.06688	0.938833	3.87629
	BnaC07g45120D	BnabZIP11a	12.1048	8.77998	10.2534	17.8945	16.6228	9.61912	15.3999	11.0314	28.8364	22.9104	32.9469	30.3504	35.9568	30.9893	35.1512	20.0243
	BnaA03g52920D	BnabZIP11b	17.6208	15.0251	18.1048	13.2396	20.9067	20.5337	33.2807	12.5645	27.8341	17.908	29.4448	29.8841	91.0995	21.8106	60.6671	20.8234
	BnaA01g02570D	BnabZIP11c	24.3133	29.5807	22.4119	27.0274	31.2858	17.5243	47.5335	18.2086	39.3543	49.7184	46.1386	36.8809	152.206	52.6155	146.113	43.868
	BnaC01g03810D	BnabZIP11f	5.54652	2.2248	7.50942	5.584	11.3897	8.30128	25.0099	6.3765	71.5751	47.7329	68.0384	63.5723	124.339	64.3139	96.9634	54.3956
	BnaA08g11080D	BnabZIP11g	13.5345	4.47978	7.09932	8.31064	11.2915	6.58592	13.9888	8.63274	28.5722	13.07	18.5927	21.5896	8.5259	24.2627	18.8116	19.1732
	BnaC06g22430D	BnabZIP44a	1.77761	1.96939	1.51042	4.49785	3.04394	2.89784	5.11814	3.23864	10.9923	9.51417	8.80011	10.0198	43.9405	13.1995	61.8871	13.5064
	BnaA02g17180D	BnabZIP44b	0.608607	1.9428	0.362339	1.02079	0.676123	2.69216	0.384019	0.715616	4.00895	1.11892	1.39401	3.46664	1.78071	3.86023	3.96592	6.58887
	BnaCnng21800D	BnabZIP44c	5.01206	4.08732	1.61147	1.4569	3.69935	3.28152	0.372491	9.24989	0.234665	0	0	0.548775	0	1.80283	0.152059	1.08193
	BnaA07g21710D	BnabZIP44d	1.15658	0.713771	0.152407	1.05778	3.57629	1.55344	4.88514	2.39952	14.8058	16.8892	15.0236	17.5084	39.3134	18.6645	64.9567	24.962
	BnaC08g32220D	BnabZIP53a	79.2398	82.1679	64.7647	65.1071	47.8494	59.291	55.951	58.1386	86.4227	110.597	103.275	97.6541	33.9824	100.528	46.4082	84.142
	BnaA09g39870D	BnabZIP53b	65.4911	73.7699	69.2201	54.5358	56.3174	50.9825	50.0836	58.7269	70.7245	82.9665	88.8314	76.8301	30.7569	92.6467	39.1053	73.1543
	BnaC06g18530D	BnabZIP53c	22.4195	38.618	24.9479	27.8046	23.2739	27.3246	30.5273	24.9824	44.3514	45.224	42.2057	43.5233	14.7548	45.7485	19.7179	44.5254
	BnaA07g19330D	BnabZIP53d	0	0	0	13.6256	0	4.9809	0	0	4.65585	0.124308	0	4.02	0	3.50815	0	0
	BnaA03g20940D	BnaNRG2.1	10.3566	16.7893	10.7818	7.08871	11.8653	13.2831	6.13271	12.4869	5.9429	6.70788	7.55852	5.71399	8.50185	6.06373	8.22404	6.27675
	BnaA04g27330D	BnaNRG2.2	6.83393	17.0432	7.72465	13.7172	7.68496	10.3632	2.27402	5.13533	3.88192	2.69252	2.94129	4.34384	3.74577	3.87725	4.20773	3.45773
	BnaA09g38370D	BnaNRG2.3	1.73346	1.87843	1.54266	2.98301	1.63785	1.34315	1.44214	1.39221	4.6666	5.82808	4.75872	4.93062	2.38375	3.16701	3.20907	3.88868
	BnaC03g25010D	BnaNRG2.4	20.4305	29.9504	22.7516	23.7829	20.5535	30.2057	12.1335	19.3653	13.6743	15.4099	16.3263	15.7021	11.186	14.8133	13.4551	12.5576
	BnaC04g22150D	BnaNRG2.5	12.2547	27.1799	11.7538	20.859	14.7128	17.1112	3.5522	9.9016	6.71256	5.29798	5.51205	6.16618	8.36331	5.75636	9.63652	7.23161
	BnaC08g30530D	BnaNRG2.6	1.34968	1.03594	0.96262	1.60938	0.951064	1.22413	0.628547	0.588137	3.26158	3.6923	2.27489	3.60267	1.16147	3.29489	1.42524	3.39067
	BnaA06g07440D	BnaHRS1.1	0	0.0295053	0	0	0	0	0.033568	0	2.48332	1.73847	1.81312	2.21932	0.336571	3.25414	0.122392	1.50088
	BnaA08g24340D	BnaHRS1.2	0.0814058	0.122251	0.0919086	0	0	0.066837	0	0.0482191	4.6863	5.37006	7.05611	6.51912	0.186478	6.35865	0.342487	1.70784
	BnaC08g15800D	BnaHRS1.5	0	0.0325057	0	0.0647951	0	0	0.112537	0	0.556904	0.840585	0.924133	1.07355	0	1.03635	0.0404998	0.393186
	BnaC08g39740D	BnaHRS1.6	24.9033	16.8978	19.5271	5.51962	20.7238	7.75541	20.8625	18.4624	14.1069	21.1208	25.5073	16.2927	29.3981	14.8902	23.4455	19.4899
	BnaC08g40480D	BnaHRS1.7	0	0.0648948	0	0	0.052432	0	0.22114	0	0.485093	0.671917	1.01077	0.507946	0.0863896	0.887062	0.143669	0.641964
	BnaA06g33390D	BnaHHO1.1	0	0	0.0793457	0.0320726	0.0979687	0	0	0	2.82397	1.34541	2.41443	2.64602	0.649158	2.52297	1.81369	0.406583
	BnaA09g19580D	BnaHHO1.2	0.108367	0.143526	0.476815	0	0.0270951	0	0	0	3.92399	3.28095	4.38454	4.26219	5.50262	3.4623	4.67991	0.370698
	BnaC07g22940D	BnaHHO1.3	0	0	0.050133	0	0.0822996	0	0	0	3.86214	1.96654	2.72941	3.43034	0.531831	3.81994	0.247919	0.413225
	BnaC09g21560D	BnaHHO1.5	0.204425	0	0.0433002	0	0	0	0	0	1.73653	1.50506	1.96505	1.94926	1.84517	0.993579	1.42647	0.0272168
	BnaA02g35660D	BnaHHO2.1	17.5106	7.36676	15.246	8.45838	13.1782	10.0647	10.2093	7.95643	6.59963	5.64771	10.2938	7.22988	6.61526	8.98915	6.81117	1.82088
	BnaA07g27330D	BnaHHO2.2	8.45248	4.05568	3.86592	6.32127	5.42127	5.78043	2.33097	3.00029	5.05722	5.37688	7.65869	5.33173	19.7561	5.94758	25.3164	1.99883
	BnaC02g18390D	BnaHHO2.3	13.8982	8.99185	11.744	10.1866	10.997	4.59412	7.39628	6.38794	9.10323	9.30562	13.1049	9.86182	6.01286	10.2645	8.51781	2.95309
	BnaC06g30320D	BnaHHO2.4	26.9115	18.4829	17.6564	17.271	15.2209	18.8857	13.6883	14.0601	6.98306	8.79231	13.0777	6.91134	14.0397	7.60076	19.6871	2.8688
	BnaA07g37120D	BnaHHO3.1	15.2208	6.93744	20.6724	7.21985	19.4551	4.51526	14.9425	4.77601	15.9234	14.9789	16.0018	14.2195	6.37179	12.7163	5.58857	4.89682
	BnaC07g11890D	BnaHHO3.2	4.88553	2.5351	4.07438	4.0949	4.09175	3.00013	7.64501	2.41689	8.82702	8.13732	8.17126	7.47076	3.28874	8.66869	5.52649	5.70001
	BnaA06g39930D	BnaHHO4.1	3.17992	2.89578	2.94108	1.99473	3.04324	3.20505	2.7575	4.49769	2.36155	3.62635	2.4609	3.25981	1.80141	2.78121	1.15699	4.19712
	BnaAnng34750D	BnaHHO4.2	1.62293	1.94518	1.5155	1.69843	1.8117	2.56377	1.77426	1.56197	1.74671	1.34616	1.22513	1.84965	1.28076	2.4178	0.778839	1.68677
	BnaAnng39110D	BnaHHO4.3	3.66915	4.26772	2.85651	2.22128	4.36347	4.12499	3.07133	4.85271	3.99259	2.84146	2.78503	4.2595	6.19867	3.23284	4.09497	3.30582
	BnaC07g22390D	BnaHHO4.4	2.13311	2.63511	2.38296	2.02669	3.45205	3.71718	0.907116	3.13275	2.45287	2.49085	2.28064	3.22895	2.52259	2.76877	2.11906	3.18569
	BnaA01g00920D	BnaHHO5.1	15.3787	2.32477	23.4536	5.42542	26.0095	3.59368	27.7678	4.11331	5.74028	2.37838	11.8742	5.87851	16.2862	5.38167	23.1947	1.17877
	BnaA08g15490D	BnaHHO5.4	4.09262	0.919496	6.9127	1.51065	7.51546	1.03803	10.4759	1.38634	3.02276	1.53734	3.94616	3.4301	4.94853	2.92416	7.82167	2.23725
	BnaC01g01940D	BnaHHO5.5	28.5626	3.86922	38.4702	9.4047	44.3103	6.50278	39.8152	8.51759	8.91922	4.40642	16.0151	8.31525	19.4035	7.71381	30.1445	4.44376
	BnaC03g61720D	BnaHHO5.7	1.06165	0.414996	3.27616	0.683371	3.17153	0.0997441	4.89942	0.920765	1.85757	0.971708	2.8695	1.89776	2.63549	2.15251	2.71189	0.805813
	BnaC07g46380D	BnaHHO5.8	2.23053	1.81729	2.60145	2.74343	2.91892	2.88534	2.55602	2.19568	3.53481	3.09479	3.34415	3.48928	3.12973	3.44338	2.73302	3.01002
	BnaA05g16090D	BnaHHO6.1	1.0451	0.159183	0.591215	1.47579	0.606583	0.686574	0.577634	0.13915	0.562835	0.0649605	0.234209	0.378507	0.314379	0.76401	0.659557	0.367163
	BnaA06g03110D	BnaHHO6.2	0.471544	0.085159	0.109753	1.01218	0.817819	0.699718	0.718732	0.485753	1.40713	0.722713	1.0257	0.832319	0.58602	0.858853	0.534202	1.91344
	BnaC05g51600D	BnaHHO6.3	3.95511	2.29914	2.80473	3.53544	2.45828	1.23208	2.38316	1.89701	1.12928	1.4007	1.34521	1.06091	1.67557	1.23676	2.09779	1.50928
	BnaCnng72430D	BnaHHO6.4	1.63476	0.891569	1.28148	0.976573	1.85868	0.972517	2.1906	0.792938	5.61561	3.56089	4.76585	4.5584	4.9497	4.90557	5.72635	5.1869
	BnaAnng40490D	BnaNRT2.10	0.0432466	0.0346906	0.201359	0	0.0676394	0	0.0702369	0	68.6763	116.686	78.7392	77.7436	0.34662	139.849	0.393911	65.2139
	BnaC08g02430D	BnaNRT2.15	0.032235	0.0257339	0.246968	0.0256403	0	0.0386941	0.0781167	0.193306	66.3977	102.226	26.6772	97.0082	0.103246	165.666	0.11978	37.8123
	BnaC08g43380D	BnaNRT2.17	0.0718479	0.0864927	0.0177052	0.046147	0.0163022	0.182355	0	0	19.1352	28.1075	0.244925	30.2133	0.0743345	74.8956	0	31.1017
	BnaA06g04560D	BnaNRT2.2	0	0.0556301	0.0296668	0.202506	0.0273883	0.300251	0.089079	0.100169	17.484	8.81148	0.134896	25.9611	0	63.0454	0.0199256	8.90027
	BnaA06g04570D	BnaNRT2.3	0	0.143658	0.037681	0.059981	0.0278777	0.15275	0	0.180765	5.46783	26.2752	0.596588	9.08858	0.0375621	22.4571	0.0354112	2.06466
	BnaA09g49050D	BnaNRT2.6	0	0	0.033461	0	0	0	0	0	10.7674	8.40865	0	17.9903	0	34.5782	0	2.25269
	BnaAnng35750D	BnaNRT2.9	0	0	0	0	0	0.107845	0	0.0344216	17.2096	15.7047	0.034409	26.3349	0	57.851	0.053575	3.94034
	BnaAnng28170D	BnaNRT2.8	0	0	0	0	0	0	0	0	0.287386	0.0895045	0	0.145748	0	0.196766	0.193008	1.47321
	BnaC09g35990D	BnaNRT2.18	0	0	0	0	0	0	0	0	0.048681	0.0230347	0	0.0485888	0.0396579	0.379322	0.0225424	1.72852
	BnaA08g24500D	BnaNRT2.4	0	0.054217	0	0.63949	0.295337	0.432221	0.148143	1.48262	3.11391	0.335693	0.0254575	5.9774	0.0358357	10.5837	0.0195631	22.7925
	BnaC03g56990D	BnaNRT2.13	1.4358	0.58211	0.81909	3.98107	0.648566	4.67711	1.11897	17.7135	7.80072	8.58571	2.63728	9.96407	0.252511	13.4421	0.1507	41.1208
	BnaA01g20190D	BnaNAR2.1	2.01459	1.23441	0.856848	0.979352	0.506751	0.494894	1.00293	1.28285	1.20846	1.02505	1.08668	0.710661	0	0.602768	0.114177	0.826104
	BnaA02g11760D	BnaNAR2.2	1.7919	1.53612	1.87978	1.53575	1.45561	0.900179	8.03978	2.43787	74.3025	85.8811	44.6918	101.025	2.05644	93.3546	2.2227	41.1301
	BnaA03g57010D	BnaNAR2.3	1.67332	1.60867	0.855561	2.10326	0.790904	7.19482	2.18006	2.10381	90.1664	82.4907	60.0068	112.526	5.77597	144.028	4.35933	64.349
	BnaA10g06210D	BnaNAR2.4	3.26611	2.2193	7.32412	0.428214	0.83977	0.6371	3.07577	2.71894	4.61224	11.5242	2.09036	2.70558	0.558948	4.95706	0.573925	8.36933
	BnaA10g06220D	BnaNAR2.5	13.413	0	0	0	18.5871	0	0	0	0	0	15.781	0	0	11.4324	0	26.4524
	BnaC02g16150D	BnaNAR2.6	0.858736	1.54988	1.77367	1.12976	0.983139	0.90747	2.24352	0.907929	71.6531	75.1105	15.6764	98.8454	1.61695	94.0054	1.27866	17.5853
	BnaC03g27680D	BnaNAR2.7	6.58889	8.31932	5.67813	2.36715	2.08227	3.4244	6.20476	5.56067	58.3265	86.0307	22.3063	69.1793	6.10865	64.9998	2.90308	52.8688
	BnaC09g26540D	BnaNAR2.8	0.443923	0.334184	0.271402	2.07034	0.165887	2.01981	0.240742	0.38393	3.63436	2.48459	0.347462	5.0714	0	9.47083	0.179964	0.665798
	BnaC01g16580D	BnaNAR2.10	53.269	16.253	35.3903	46.7976	33.2045	50.208	61.627	55.7422	0.799669	1.16628	1.18078	0.753155	2.09652	0.955919	2.02378	1.09513
	BnaA05g35560D	BnaAMT1.4	18.2086	28.4098	28.4015	19.4577	26.3197	30.0855	34.4032	36.8396	43.5823	48.7707	27.715	47.3183	5.22799	56.3202	4.98156	48.6701
	BnaC06g11810D	BnaAMT1.10	43.2649	48.6382	54.7439	52.07	46.7837	58.4072	57.135	60.2606	21.2338	24.1427	9.99067	30.9241	3.05634	28.4114	4.14104	35.9819
	BnaC08g08610D	BnaAMT1.12	4.46988	2.62509	5.09196	2.86111	3.44919	2.96367	12.9713	7.85001	11.6343	13.6547	9.6904	14.087	4.64255	12.7244	3.89562	8.53487
	BnaA09g00320D	BnaAMT1.6	32.9931	37.6571	69.5097	3.74289	26.7287	16.0502	7.93708	22.1881	31.4728	62.7356	43.6794	37.9128	3.49857	29.5765	13.7308	29.09
	BnaCnng01740D	BnaAMT1.13	0.133127	0	0	38.2974	0	95.7928	0	0.0242253	20.1958	0.0421206	0	30.8593	0.0357041	35.1037	0.0176125	0
	BnaA01g23190D	BnaAMT1.2	0	0	0	0.210006	0	0.185279	0.0380952	0	0.390145	0.032973	0.0807577	1.20164	0	2.77316	0	0
	BnaA07g05760D	BnaAMT1.5	0.139716	0.028313	0.0666062	0.086558	0.217034	0.147581	0.499667	0.125628	35.2097	44.0344	21.4134	55.9222	0	59.4353	0.40911	10.158
	BnaC07g41470D	BnaAMT1.11	1.3451	3.86768	0.879753	1.98344	1.28823	5.80581	1.01137	3.72728	0	0	0	0.0198578	0.0353596	0	0.0166927	0.0208444
	BnaA03g37270D	BnaAMT1.3	0	0	0	0	0	0.0307331	0.034194	0	1.99703	1.99652	0.403651	3.67346	0	8.19098	0.057095	3.80551
	BnaC03g74280D	BnaAMT1.9	0.0369678	0	0	0	0.0290984	0	0	0.130934	3.14851	3.44694	1.65894	3.69304	0.0764549	6.27315	0.0810138	5.42378
	BnaA08g24900D	BnaNPF6.1	20.2163	23.6959	14.1466	37.0793	28.1471	41.056	21.2989	34.4879	52.9748	136.972	39.144	60.011	3.60728	52.9195	6.9242	31.6133
	BnaC08g15370D	BnaNPF6.2	21.5608	29.4209	20.266	46.499	33.9248	54.2177	25.8471	35.5905	22.2106	35.2779	8.7905	23.4427	7.4853	28.9812	8.77843	13.6248
	BnaA09g47380D	BnaNPF6.3	7.57601	9.32437	8.57995	9.52476	22.1362	18.7401	16.3701	20.3793	128.297	273.818	72.3001	152.633	4.25594	150.111	4.35918	15.0502
	BnaC08g41560D	BnaNPF6.4	7.69552	9.63786	12.5026	13.7204	19.1945	22.0166	29.9706	24.2963	167.523	319.582	94.0539	211.582	6.18017	186.391	6.58556	20.0489
	BnaA05g19580D	BnaNPF6.10	33.4561	35.7437	38.4076	26.3444	23.5748	54.3114	11.8321	28.4791	0.769031	0.63216	0.282416	0.592901	0.233649	0.549613	0.643794	1.11083
	BnaC05g30740D	BnaNPF6.11	52.4765	53.9856	47.0024	30.9057	30.3274	47.4037	10.1079	35.0587	0.241949	0.255386	0.155369	0.303124	0.348433	0.185116	0.306849	1.05848
	BnaC05g09690D	BnaNPF6.12	1.5166	1.68213	2.32187	7.20029	6.68308	5.80908	10.5278	13.9987	12.8879	1.26411	0.315221	13.6361	0.0651035	17.7919	0.418582	1.67738
	BnaCnng61860D	BnaNPF6.13	6.13786	7.04721	3.04331	13.0914	9.25985	10.521	1.72705	6.55964	21.2478	6.83037	1.67018	26.5381	0.184013	25.1826	0.203982	3.48337
	BnaA09g23640D	BnaNPF4.12	0.558664	1.10113	0.71477	0.293521	0.382937	0.670406	0.56798	0.793162	8.56727	10.768	5.37711	12.1721	1.72115	8.9162	1.92972	9.54145
	BnaCnng18870D	BnaNPF4.13	0.566511	1.65593	1.09518	0.810617	0.578288	1.59878	0.573276	1.32379	10.1726	11.7425	6.95223	12.2776	3.00198	10.5081	2.70029	10.4199
	BnaA09g14450D	BnaNPF4.14	2.72443	1.40245	3.17582	0.921359	2.13714	2.34074	2.06836	1.65218	13.3572	12.8628	8.85461	11.4424	12.8041	8.85061	6.04367	8.08379
	BnaCnng47430D	BnaNPF4.15	2.78378	2.52617	6.44378	2.03578	3.30916	2.59605	7.96171	2.73538	22.3545	22.345	17.7093	19.198	31.0283	16.2419	12.4554	13.22
	BnaC01g28290D	BnaNPF4.16	1.73093	2.61539	2.07991	2.8559	1.91975	2.00562	0.404085	1.58431	0.282164	0.538454	0.273571	0.412212	0.0797665	0.601621	0	0.672673
	BnaAnng24930D	BnaNPF4.17	5.63905	9.37512	7.36712	5.67865	5.29579	5.90273	1.69841	4.77363	3.58042	4.30084	2.80002	3.44392	1.98828	2.39918	0.269578	3.9295
	BnaCnng69820D	BnaNPF4.18	1.88056	3.26218	4.58288	1.91771	3.85471	3.23056	9.04825	3.00782	18.4522	21.7488	15.187	23.2304	23.6163	16.0557	11.4139	13.4982
	BnaC07g12650D	BnaNPF4.2	1.13523	3.07531	1.4037	0.533102	0.562378	0.858629	0	0.420448	0	0.0187504	0.0229196	0.0197255	0	0.0513963	0.0145651	0
	BnaA07g28370D	BnaNPF4.3	10.0863	9.79712	11.8369	12.5242	9.82533	18.0294	12.2245	12.7427	56.1416	53.1288	68.7972	58.9998	49.7588	44.2137	66.4029	33.0093
	BnaC06g30900D	BnaNPF4.4	15.0403	12.1717	15.9408	11.9643	16.0917	16.8114	18.7534	18.6087	87.5009	90.8801	98.7049	91.9967	85.0721	85.6311	114.526	67.8291
	BnaA06g22240D	BnaNPF4.5	7.1377	18.8508	7.47016	12.803	5.48096	14.1105	0.0313233	9.76288	0	0	0	0	0	0	0	0
	BnaC03g51520D	BnaNPF4.6	7.10526	10.804	2.5144	3.96556	1.39182	17.4157	0.0302706	7.40446	0	0	0	0.0202693	0	0	0.016171	0
	BnaA09g18920D	BnaNPF8.1	4.37127	4.89467	3.27046	12.11	4.54115	15.3124	6.32327	6.52793	5.27179	2.67794	3.1754	6.17872	3.22007	8.93083	5.15874	3.53728
	BnaC09g20900D	BnaNPF8.17	2.74528	2.0344	2.67149	2.72944	2.58745	1.95748	6.40372	4.52806	4.74489	4.95384	5.6969	5.31257	2.4818	5.29495	2.80608	4.55259
	BnaC04g26500D	BnaNPF8.18	16.565	23.718	16.145	22.1087	19.8911	25.3913	29.2574	32.9113	13.6407	14.7095	13.1011	14.5426	8.87189	16.5121	9.00955	19.7061
	BnaA09g34070D	BnaNPF8.19	0.689046	1.07822	0.634443	0.541383	1.02376	0.640855	0.960218	1.16584	0	0	0	0	0.0736257	0.016415	0.12924	0.0145263
	BnaC09g20910D	BnaNPF8.2	17.699	23.4443	15.5443	19.9624	14.6936	25.3723	14.6848	28.3125	10.5277	12.3652	14.1352	11.257	13.5098	13.7235	12.362	8.6465
	BnaA10g27530D	BnaNPF8.21	0.0294656	0	0.0481137	0.088093	0.15483	0.0475643	0.0713707	0.0197099	0	0	0.0231146	0.0562095	1.82391	0.123394	0.176715	0.0708316
	BnaCnng03860D	BnaNPF8.22	0	0.0230349	0.0762368	0.0603826	0.0215155	0.135988	0.0445527	0.0596135	0.114614	0.347254	0.200756	0.168166	2.57333	0.194163	1.14219	0.331332
	BnaC07g21430D	BnaNPF8.3	22.4894	35.6096	24.7608	21.1933	14.0536	32.122	36.411	39.3407	29.8663	32.4983	34.7817	28.2192	29.5878	32.5228	23.4503	21.9526
	BnaC02g34280D	BnaNPF8.4	0.437937	0.927303	0.911042	1.6177	0.609532	0.674213	0.227252	1.11089	1.06327	0.553694	0.443192	0.447996	0.442402	0.493004	0.564687	0.617036
	BnaA09g18900D	BnaNPF8.5	2.79916	2.57783	2.48435	3.23971	3.2901	3.35042	4.67698	4.7749	3.81608	3.57367	4.35934	3.65627	3.38887	4.35551	3.30404	4.24755
	BnaA06g34380D	BnaNPF8.6	18.4854	22.1188	15.7356	12.0344	12.2361	16.4521	22.5864	25.9779	17.4049	19.151	21.9704	18.4893	22.4837	20.7257	17.2247	12.3496
N transport gene network	BnaA03g09270D	Bn2R-MYB045	22.2961	12.6003	12.5184	16.8503	16.4141	13.5288	21.0806	25.7424	53.5055	27.715	48.3831	34.1159	13.2443	46.6169	20.0795	100.771
	BnaA10g12770D	Bn2R-MYB183	9.13177	6.96314	4.83697	7.0987	6.44337	4.82609	6.79927	13.3632	19.0541	9.09483	30.0054	12.9516	1.4791	26.9346	1.98979	41.8128
	BnaAnng32620D	Bn2R-MYB209	4.89678	1.65247	1.95078	6.8903	4.82414	5.37413	4.80509	13.8256	16.3191	5.21757	8.5355	9.25056	1.07482	12.1751	0.947486	22.4139
	BnaC09g35120D	Bn2R-MYB382	10.3954	19.5577	10.5803	4.45667	15.2561	7.38317	7.1244	15.3663	14.9224	7.60646	22.7569	11.5085	12.7442	19.7492	13.7678	26.1498
	BnaC03g11590D	Bn2R-MYB255	11.2701	7.84218	7.92917	8.02477	11.5587	6.87495	9.00325	13.3058	39.0182	17.5526	32.8643	23.8571	10.4388	28.9988	12.6698	53.3413
	BnaC03g55560D	Bn2R-MYB271	8.23031	4.8919	3.32804	6.8159	3.17825	4.8009	0.471592	14.0549	10.103	2.78204	6.43418	5.69554	0.344189	10.2971	0.348268	21.5326
	BnaAnng30710D	BnaNPF1.6	11.2755	25.002	16.3111	15.1751	11.6696	29.5018	4.55997	18.9944	0.227596	0.514585	0.278035	0.485629	0.147489	0.504107	0.189187	0.346006
	BnaCnng57240D	BnaNPF1.5	0.0964959	0.0250259	0.161109	0.125983	0.0741288	0.205933	0.044286	0.321701	1.74363	1.93658	1.16736	1.90068	0	2.58878	0.155411	5.53575
	BnaC02g03900D	BnaNPF1.11	0	0	0	0	0.124993	0	0	0	0.123615	0.134701	0.218733	0.0711485	1.05151	0.092911	0.401687	0.0339508
	BnaCnng63980D	BnaNPF1.7	21.8341	43.4005	24.9734	18.4032	20.7531	34.641	10.6903	33.1663	1.0269	1.68788	1.02954	0.630892	1.07706	0.880081	0.473148	0.625843
	BnaA01g28150D	BnaNPF1.8	2.85061	5.5178	4.6402	1.55384	3.58365	3.93078	1.12129	3.49158	0	0.271026	0.471154	0.386556	0.799773	0.0556	0.452943	0.187856
	BnaCnng68850D	BnaNPF1.1	0.824461	1.89669	1.11928	1.61887	0.955407	1.89866	0.0837615	1.46638	0.257881	0.300959	0.124315	0.255053	0.0648211	0.264719	0.109646	0.42125
	BnaA05g23510D	BnaNPF1.2	17.0026	35.7272	23.2217	15.8633	21.5464	31.714	13.7146	19.7017	3.45914	4.53032	4.2637	4.0259	40.4161	4.08802	28.5621	5.65228
	BnaC05g37210D	BnaNPF1.3	10.5099	24.2759	15.3658	11.4228	17.0297	16.1562	7.02788	9.98054	2.22043	3.15679	2.54414	2.30332	5.3765	2.03295	3.51608	2.40927
	BnaC01g35410D	BnaNPF1.9	1.78337	4.22149	2.01054	2.28632	1.80976	2.86958	0.639936	2.12509	0.374445	0.224119	0.191357	0.386245	0.177473	0.40028	0.074601	0.528165
	BnaA10g20960D	BnaNPF1.4	14.4115	17.3354	21.2248	15.2772	20.3682	17.3864	27.7849	18.7709	25.9916	28.605	24.9222	26.2998	25.5357	23.6367	23.0343	30.5119
	BnaA06g13070D	BnaNPF2.12	0.163287	0.193421	0.484844	0.0608865	0.378678	0.325174	0.124121	0.346727	10.4039	10.3118	7.56712	11.8304	0.168476	15.4927	0.418756	13.802
	BnaA09g44430D	BnaNPF2.15	0.05243	0.0846641	0.0974705	0.389986	0.339579	0.054547	0.0439604	0.0786454	4.96791	3.16205	2.7115	4.84987	3.42124	5.27449	5.86984	7.03924
	BnaC08g36990D	BnaNPF2.16	0.58004	0.0620512	1.08072	0.340285	1.33306	0.450148	0.782059	0.682655	0.761417	0.994663	0.482179	0.800655	0.731744	1.20901	1.37557	5.83347
	BnaA06g16980D	BnaNPF2.19	27.2563	46.0625	35.6444	25.8006	31.2368	45.891	19.3581	24.3348	2.36006	1.84138	1.69933	2.39257	6.44129	2.27631	1.44242	2.06657
	BnaC03g75950D	BnaNPF2.20	18.7175	27.1598	25.1888	20.0169	26.7326	33.0238	28.0029	22.3375	3.45144	3.78052	3.58887	3.21061	3.44119	3.91527	3.09511	4.69366
	BnaA06g20740D	BnaNPF2.21	1.20423	1.33844	1.27149	1.48929	1.0872	1.31829	0.933968	1.22261	1.59971	1.16778	1.42336	1.84164	1.84778	1.19864	1.44696	1.06536
	BnaCnng63460D	BnaNPF2.22	7.7913	6.22731	7.4473	6.18807	8.25013	11.3056	5.16447	9.16284	7.51301	8.4436	8.88127	7.64271	6.18991	8.84451	6.58868	8.07228
	BnaA02g33530D	BnaNPF2.23	13.2564	11.4413	13.2357	8.95417	13.3602	11.5662	16.6378	16.4275	18.6639	14.0696	9.73052	18.7546	3.83972	17.1079	3.00664	11.3379
	BnaA06g22160D	BnaNPF2.24	19.6346	24.7747	22.3811	28.9782	24.3209	29.7979	23.1576	26.932	20.7798	14.2591	13.4838	22.237	12.2207	17.7814	8.01009	11.8616
	BnaC03g51560D	BnaNPF2.25	26.5115	40.8645	32.6172	23.3687	34.1366	43.8709	44.6731	40.8455	28.5277	25.0985	18.5866	29.1183	26.1644	26.2173	18.4106	14.9788
	BnaC02g42280D	BnaNPF2.26	3.53813	2.65358	2.33284	6.67322	2.68686	7.40591	1.38928	3.91675	11.6882	11.1672	5.54096	12.1293	1.10197	7.98443	0.781407	7.27452
	BnaA09g06190D	BnaNPF2.28	8.56327	2.17835	6.48385	8.22776	5.85802	13.8596	0.946485	18.8053	24.2541	20.8955	10.76	28.2125	4.51761	25.2883	3.42597	28.5053
	BnaA02g35730D	BnaNPF2.3	1.36048	0.713944	1.09722	2.04615	0.96983	5.37185	3.09179	0.858469	0	0	0.0207016	0	0.24864	0.0157796	1.9051	0
	BnaC09g05810D	BnaNPF2.29	16.4294	4.82432	15.388	9.87858	13.5284	13.7819	6.65691	31.338	52.332	46.9704	21.2204	58.2735	18.1024	34.2933	13.4361	50.0712
	BnaCnng24110D	BnaNPF2.4	52.0893	79.8603	54.8078	70.5718	76.83	103.224	129.517	81.2514	0.0969957	0.0331344	0.104979	0.0534168	0.274482	0	0.450479	0
	BnaA07g28390D	BnaNPF2.5	12.7598	8.39054	23.553	8.78388	23.7986	8.85957	123.062	20.6614	0.295695	0.653594	0.449227	0.247573	8.65305	0.195347	3.63486	0.957698
	BnaC06g30920D	BnaNPF2.6	12.6614	4.85629	20.4609	16.1064	24.9491	15.1856	47.2022	17.3263	0.318888	0.428975	0.270779	0.203071	0.466177	0.250969	0.832349	0.713746
	BnaA07g24080D	BnaNPF2.7	0.90986	0.790524	1.44611	0.580822	2.23968	0.687783	1.62798	2.14575	6.88945	10.7301	6.88807	7.01028	0.941495	6.04692	0.813184	11.2726
	BnaC06g25140D	BnaNPF2.8	2.50304	2.4555	3.96856	3.29095	5.30479	4.86261	3.42759	4.83214	18.3755	22.2762	18.2925	18.6567	4.52707	18.0319	1.62676	24.6599
	BnaA01g26960D	BnaNPF2.34	0.281839	0.363923	0.384598	1.28225	0.429457	0.310728	0.0631683	0.495575	0.864508	0.198198	0.0675031	0.469761	0.201583	0.3719	0.232796	0.66841
	BnaA02g13640D	BnaNPF2.35	0.329666	0.848317	0.399427	0.157677	0.175501	1.4188	0	0.714676	1.54313	1.05332	0.40312	1.33039	0.300621	2.8981	0.247761	1.77371
	BnaC02g17990D	BnaNPF2.36	0.330838	1.3672	0.717575	0.152469	0.5249	0.620009	0.165734	0.323409	8.55398	4.82419	3.78655	9.24432	5.47592	9.1568	3.9055	10.8569
	BnaA06g18430D	BnaNPF2.38	0.606763	0.705216	0.809435	2.21051	1.36951	1.87265	0.770584	0.888876	8.66658	13.0544	10.3747	9.09062	0.410013	11.3393	1.12335	18.1283
	BnaC03g55450D	BnaNPF2.43	0.678486	1.50644	1.1337	0.731361	1.04488	1.454	0.563895	1.48561	8.13364	12.8345	10.3056	8.73903	0.308311	10.9588	0.419086	14.9059
	BnaC06g30180D	BnaNPF3.1	14.2129	16.413	16.5105	14.733	17.3934	19.7497	52.1184	14.2001	2.05631	2.51612	1.51919	2.16336	2.10047	1.89139	3.53461	3.14992
	BnaCnng27190D	BnaNPF3.2	5.22427	5.84335	3.43443	4.53792	2.43598	4.77937	0.915234	4.04732	2.37313	1.98777	2.66027	1.98551	4.69726	3.10307	4.83881	1.60082
	BnaA07g24560D	BnaNPF3.3	2.82469	4.03923	2.09629	1.33292	3.26556	2.83302	0.750708	7.22865	0.208894	0.135618	0	0.134155	0	0.184441	0.014712	0.231267
	BnaC06g25780D	BnaNPF3.4	2.94953	2.7191	2.34649	3.92457	4.57903	5.83155	1.61215	6.97665	1.38012	1.18255	0.534869	0.826656	0.217595	1.66927	0.0755491	2.99247
	BnaA07g27240D	BnaNPF3.5	4.0556	2.60315	5.23589	8.18353	4.97126	12.035	21.4796	4.5328	1.02058	1.12321	0.442075	0.914438	0.291234	0.955827	0.576351	0.999899
	BnaAnng20970D	BnaNPF3.6	3.20921	4.22016	8.86537	4.31175	8.8484	7.85662	36.1009	9.16009	0.855856	0.3617	0	0.453174	0.244941	0.573891	0.309793	0.959481
	BnaCnng63330D	BnaNPF3.7	7.90966	11.3011	8.26697	10.0555	6.48657	12.8189	2.36328	8.16231	1.95345	1.31272	1.08087	2.23653	2.43213	2.09163	6.60022	1.30105
	BnaAnng11360D	BnaNPF5.1	8.37022	6.39013	5.78807	6.82276	4.65182	7.08775	23.0237	14.4649	13.0983	9.16455	9.57942	12.0658	2.79025	12.5555	2.79172	10.8018
	BnaA03g19060D	BnaNPF5.7	3.02814	3.00706	2.8025	3.45034	2.74442	7.0916	0.335363	4.11876	0.426723	0.437763	0.201377	0.424427	0	0.510795	0	0.69179
	BnaC03g22680D	BnaNPF5.8	6.44857	6.56942	7.59227	9.80662	7.15313	17.4177	1.4473	10.9143	2.41467	2.49935	2.26209	2.53083	0.15788	3.71207	0	4.43827
	BnaA04g23260D	BnaNPF5.9	12.1187	16.1668	14.5255	10.2503	13.2144	31.8065	9.93402	31.437	0.0884758	0.0736037	0.373959	0.08656	0.0562322	0.10497	0.152181	0.42612
	BnaC04g47170D	BnaNPF5.10	4.67438	4.68699	3.73997	11.8429	2.94212	13.21	1.30135	6.33397	0.216593	0.07105	0.107959	0.0700985	0.0290369	0.22311	0.0303806	0.234568
	BnaC04g01330D	BnaNPF5.11	0.313343	0.0437997	0.33596	0.219127	0.252754	0.110744	0.27088	0.520035	3.45014	3.55174	2.95799	3.87	0.430784	3.41316	1.50627	4.05613
	BnaA05g01710D	BnaNPF5.63	0	0	0	0	0	0	0	0	0.843479	0.553648	0.470345	0.741804	0	1.04877	0.215731	1.00359
	BnaCnng07650D	BnaNPF5.12	0.587138	0.340166	0.783059	0.657958	0.31574	0.717033	1.08713	0.806074	2.7547	2.82754	2.39535	2.51745	0.582707	2.80389	0.795729	3.20225
	BnaA02g15780D	BnaNPF5.13	4.07223	3.56036	3.06882	4.56888	3.07434	3.50935	5.48412	5.54854	1.42494	1.84244	1.68248	1.8029	1.81772	1.39789	2.22453	2.61994
	BnaCnng48110D	BnaNPF5.14	3.2034	3.10616	3.47195	3.43603	3.05425	3.93781	5.0703	5.99315	1.32163	1.40501	1.13279	1.29765	2.97181	1.79474	4.28167	1.92112
	BnaCnng63420D	BnaNPF5.60	3.15443	3.2069	2.47909	2.43469	2.36177	3.08789	9.66527	6.79575	4.90654	3.56783	5.29674	5.19332	0.763454	5.1196	1.51566	5.49599
	BnaA07g10390D	BnaNPF5.15	1.15078	0.707969	2.32059	6.53864	2.45806	1.00391	1.66551	2.01895	1.07381	0.249262	0.152388	1.11887	0.727477	0.217897	0.438445	0.185183
	BnaC07g13630D	BnaNPF5.16	7.66913	5.39697	9.75652	9.61902	12.5845	8.07795	7.0725	8.14169	1.8095	1.70827	1.7959	1.69492	0.784597	1.61858	0.946931	2.21615
	BnaA09g30560D	BnaNPF5.17	0.648865	0.498666	1.17474	0.842587	1.43346	0.959937	1.46313	0.97004	0.100037	0.138566	0.241761	0.324342	0.235276	0.262018	0.179841	0.262516
	BnaC05g17830D	BnaNPF5.18	0.703446	0.582966	0.695006	0.776452	0.788295	0.7	2.41468	1.32007	0.704402	0.608021	0.483285	0.557345	0.637799	0.762024	0.57164	0.593574
	BnaA08g20790D	BnaNPF5.19	8.52758	11.8137	9.21546	8.89023	11.2425	13.7593	18.2724	19.1775	2.59605	4.03482	4.0998	2.72611	4.72032	3.1446	3.02803	3.33215
	BnaC08g06020D	BnaNPF5.20	12.467	11.9282	10.8965	7.17032	15.1744	10.5562	45.2902	19.6127	0.357431	0.410994	0.753923	0.538306	1.31685	0.331931	1.48474	0.527666
	BnaCnng04540D	BnaNPF5.23	5.95412	10.2206	6.87122	9.53672	7.22897	8.53224	3.12208	8.46332	0.0474183	0.0553135	0.0251351	0	0	0.228691	0	0.0392459
	BnaA08g19510D	BnaNPF5.24	1.90131	6.13441	2.95451	5.88573	3.74437	2.27062	0.763176	4.53076	0.0369453	0.0594137	0.0774644	0.0785639	0	0.0687741	0	0.0766831
	BnaA02g15810D	BnaNPF5.25	0.0291398	0.0713645	0.123217	0.0234368	0.0949227	0	0.523897	0.109731	5.33367	2.18475	1.94135	6.25535	2.66723	5.27781	0.156496	5.59625
	BnaC02g21070D	BnaNPF5.26	0.0317444	0.487571	0.65261	0.202837	0.694849	0.282609	3.94439	0.263621	14.4085	14.4744	7.41233	16.6383	1.21402	10.2693	0.524257	11.5084
	BnaCnng33930D	BnaNPF5.28	0.532753	0.702097	0.887992	0.840475	0.88473	0.702479	1.55579	0.643534	2.53975	3.82171	2.92172	2.20165	4.74875	2.23406	8.90927	3.38994
	BnaA07g23240D	BnaNPF5.66	0	0.064076	0	0	0	0.290478	0.055268	0.059199	2.81364	1.94061	1.56573	1.8002	1.96908	2.7059	1.44722	2.27452
	BnaA07g23200D	BnaNPF5.29	0.0933415	0.116249	0.481679	0.213463	0.165656	0.153109	0.806808	0.348384	8.5701	9.64715	10.1855	5.82678	1.76599	6.49598	1.98728	8.27638
	BnaCnng33920D	BnaNPF5.30	0.0817387	0.156696	0.281126	0.164057	0.233974	0.203228	0.271269	0.305369	5.99384	5.5949	5.07081	6.13313	1.18059	6.2641	1.7644	6.5276
	BnaA02g15800D	BnaNPF5.31	0	0	0.0236557	0	0.0251328	0	0.049746	0.0458749	11.4745	13.9866	11.9294	11.4254	3.28385	12.7683	5.59516	17.2519
	BnaC02g21060D	BnaNPF5.32	0.0609229	0.0688226	0.0691009	0	0.0246355	0.0267536	0.130821	0.0222008	24.3149	20.0124	17.5269	19.1811	2.64068	21.9049	3.68475	24.6566
	BnaC06g33210D	BnaNPF5.34	0	0	0	0.0255557	0	0.0399294	0.0233495	0	0.977492	0.354201	0.615074	0.764341	0.473714	0.805025	0.348048	1.06557
	BnaCnng33940D	BnaNPF5.36	0.169363	0.273902	0.638877	0.293347	0.317052	0.290237	0.797119	0.39037	1.01251	0.579716	0.965613	1.19051	0.427056	0.904472	0.233175	1.03466
	BnaA07g23230D	BnaNPF5.37	0.0685405	0.171128	0.0362623	0.134923	0.0792361	0.121726	0.26475	0.0486306	3.59428	5.0547	5.34661	4.31808	2.00428	3.8716	3.02946	3.32088
	BnaA09g30570D	BnaNPF5.39	4.18914	7.32982	6.04623	10.9382	5.40386	14.662	5.14121	6.71282	3.30388	3.10684	2.91217	3.88855	2.76146	4.18923	3.45852	2.80405
	BnaC05g17820D	BnaNPF5.40	12.3049	21.788	14.2198	15.326	12.5741	24.3456	11.0608	20.6911	6.25769	6.42183	5.47172	6.40285	5.1922	6.95198	6.86043	7.20106
	BnaC09g19090D	BnaNPF5.61	0.292405	0	0.109451	0.265296	0.143471	0.35041	0	0.234794	3.62692	3.84622	3.20902	4.03834	0.117398	3.32125	0.214234	5.32203
	BnaC04g53060D	BnaNPF5.43	0	0.0663905	0	0	0	0	0	0	0.406041	0.547317	0.543659	0.251737	0	0.298671	0	2.46464
	BnaA03g17480D	BnaNPF5.44	1.2077	0.0956648	1.16551	0.70963	1.01419	0.817983	0.945008	0.991756	0.570841	0.840736	1.76835	0.849893	0.31695	1.27098	1.38155	0.725399
	BnaC03g20920D	BnaNPF5.45	3.38666	1.63057	3.677	1.2974	2.32158	1.00843	3.90746	3.53964	0.265317	0.985222	0.484931	0.334327	0.125424	0.31143	0.194073	0.26662
	BnaA05g06730D	BnaNPF5.46	3.61789	2.12553	4.56889	4.52921	3.84584	5.56284	7.0201	8.05155	1.2255	1.27862	1.99579	1.49406	0.215241	1.84051	0.162019	0.49148
	BnaC04g07600D	BnaNPF5.47	0.629155	0.847462	0.454642	0.584246	0.303302	0.508028	0.465148	1.04829	1.13996	0.743015	0.718646	1.37005	0.259937	1.22099	0.895042	2.03281
	BnaA04g04460D	BnaNPF5.48	3.11177	3.87725	2.43848	2.71531	2.74155	3.21953	2.37907	3.27525	22.709	27.3687	31.3798	23.5565	0.235501	23.1078	0.115497	26.5152
	BnaC04g26790D	BnaNPF5.67	5.27953	5.76746	4.1088	2.95187	2.70779	4.47274	1.31236	4.98772	10.6841	13.3923	10.434	9.70575	0.177221	10.1475	0.0352257	12.8
	BnaA07g16180D	BnaNPF5.49	0.726657	1.48996	1.71619	0.89023	0.732498	0.606361	1.37275	0.794566	0.506024	0.76598	0.163887	0.502661	0.179238	0.706954	0.0138141	0.539487
	BnaC06g14960D	BnaNPF5.50	1.39165	1.78674	2.62402	1.79821	2.2492	1.31412	3.69571	2.11023	0.268249	0.131197	0.0539161	0.0888231	0.511505	0.31102	0.0717067	0.172388
	BnaA09g54940D	BnaNPF5.51	16.9402	24.1025	13.246	6.88453	14.271	20.2953	7.60854	15.299	2.7722	5.34385	2.96811	3.14567	0.636905	2.48909	0.114831	7.67324
	BnaC08g24890D	BnaNPF5.68	10.9042	17.2583	6.58604	4.61742	4.80188	11.7651	2.20637	8.33751	3.81005	3.07077	9.90386	3.69634	2.55706	5.24452	1.19467	4.25613
	BnaA05g33940D	BnaNPF5.52	8.44541	3.83946	9.86924	8.0165	6.20148	11.2569	15.0389	13.6799	27.1452	35.6972	25.4389	30.0491	2.28951	30.3868	3.10575	31.3821
	BnaA10g29780D	BnaNPF5.54	0.381853	0.575099	0.109177	0.934774	0.513758	1.26166	1.92426	2.26158	0.219688	0.0803641	0.195629	0.5119	0.68932	1.612	0.142467	0.563836
	BnaCnng65650D	BnaNPF5.55	17.9216	10.7459	10.9572	23.9022	13.7595	25.6122	34.1404	43.6443	0.0193783	0.136417	0.0991453	0.059686	2.19221	0.0940961	3.7901	0
	BnaCnng67440D	BnaNPF5.56	3.79724	3.1345	1.98171	4.90387	3.13205	4.20687	12.5355	14.5376	2.32035	2.28633	2.78268	1.88118	0.909754	2.00894	1.1774	2.77666
	BnaA02g02370D	BnaNPF5.57	0.368903	0.443506	0.21714	0.566604	0.17027	1.5569	0.439786	0.812269	0.80864	1.06946	1.15834	1.18304	0.558335	1.5168	1.01394	1.01182
	BnaAnng30000D	BnaNPF5.4	0.09468	0.104121	0.062342	0.743086	0	0.459277	0.0297618	0.908032	8.63635	8.13899	6.0767	8.37903	0.315474	7.42849	0.592712	15.6394
	BnaCnng62140D	BnaNPF5.5	2.00264	0.204649	0.679595	1.5579	1.22027	0.814031	0.705206	2.29652	5.82652	5.04755	4.40169	6.57739	0.034437	5.26921	0.317463	7.98322
	BnaA07g12830D	BnaNPF6.5	51.715	52.7184	50.1209	22.412	34.3611	52.1426	22.2008	46.9517	73.7655	141.465	72.0809	74.844	57.0606	80.9724	79.7807	87.3112
	BnaC04g17300D	BnaNPF6.6	55.6331	43.1041	50.5463	21.12	34.9446	60.6903	26.4261	41.191	21.3476	38.5031	27.2011	20.7097	112.525	23.3869	156.261	13.8888
	BnaC07g16870D	BnaNPF6.7	7.74603	6.42143	7.90303	2.73835	6.95903	11.572	4.69981	7.26247	1.30897	2.58583	1.31151	1.29897	5.85988	1.47672	8.19967	0.890073
	BnaA01g11510D	BnaNPF7.1	0.0501645	0.311109	0	0.0198597	0	0.0308314	0.204119	0.0381254	14.4376	10.2696	23.2424	13.5379	51.9671	16.776	15.5442	3.31053
	BnaCnng78690D	BnaNPF7.10	0.0437542	0.209441	0.167527	0	0.0693241	0.154449	0.781131	0	39.1105	30.2225	72.064	33.3755	118.492	47.0511	36.3818	11.6489
	BnaA03g44820D	BnaNPF7.2	0	0.229134	0.133775	0.02002	0.060814	0	0.108467	0.0370896	1.61323	0.738327	0.400479	1.35136	3.34832	1.40342	0.377532	0.446431
	BnaC07g36810D	BnaNPF7.3	0.0725652	0.331512	0.141371	0.0206469	0.203187	0.0242512	0.733	0.0395684	5.67027	4.60664	5.32018	5.48461	15.0263	11.8355	4.04013	2.49873
	BnaA05g35790D	BnaNPF7.4	3.19902	2.38488	1.70395	3.37499	1.48144	23.7087	3.47195	4.7882	246.783	196.715	264.456	270.052	0.939939	269.633	1.96862	258.513
	BnaC05g28620D	BnaNPF7.5	4.44013	3.36039	2.32867	4.26284	3.18642	21.7689	1.71114	7.372	281.191	205.732	308.995	291.527	1.24703	303.191	2.57699	318.429
	BnaA09g24330D	BnaNPF7.6	7.60742	4.19071	6.75669	4.28319	5.59382	3.36973	11.971	6.07425	78.0191	57.3525	91.1786	80.5848	0.836833	93.749	2.43769	93.8199
	BnaC05g24580D	BnaNPF7.7	7.45072	3.01867	6.0545	4.8109	4.03443	3.72559	4.90777	9.39387	42.1424	36.606	50.5537	47.1651	0.594385	52.1688	1.55158	49.7511
	BnaA04g11860D	BnaCLCa.1	4.46014	5.09581	7.62322	3.08746	5.02843	4.08304	0.949809	2.14405	9.93569	8.90949	8.54737	10.642	4.6923	7.03784	5.62984	6.05444
	BnaA07g15180D	BnaCLCa.2	51.2609	78.8627	59.3373	36.7565	42.023	42.6071	26.9342	29.1173	18.8094	21.7023	25.299	17.9592	14.5622	16.4181	17.1175	5.23133
	BnaC04g33870D	BnaCLCa.3	3.85251	4.03835	6.58993	3.02074	4.38065	4.04734	1.39062	1.99257	9.35555	7.16544	6.84373	9.4848	2.31707	6.09537	2.50978	6.04012
	BnaC06g13300D	BnaCLCa.4	41.8113	46.3098	45.3022	31.6713	35.177	32.745	12.7444	22.5093	8.52129	8.90418	7.95092	8.49798	3.56309	7.5079	4.72115	3.10243
	BnaA02g28670D	BnaCLCb.1	0.463846	1.49153	0.545821	3.08395	0.617572	1.05714	0.04155	0.719977	3.76603	4.78425	2.02364	3.2836	0.038167	5.93852	0.135182	9.40806
	BnaA06g32380D	BnaCLCb.2	4.21537	3.2775	3.84246	8.01802	2.86041	10.1536	0.588981	3.46844	3.98328	2.77994	1.25697	4.13144	0.631163	7.24436	0.452583	6.93182
	BnaC02g36720D	BnaCLCb.3	8.79317	19.0111	8.36103	1.46819	9.97562	5.33102	2.9752	10.1807	0.21415	0.689702	0.101026	0.212862	0	0.230064	0	1.37106
	BnaC07g24030D	BnaCLCb.4	9.73508	7.01429	9.0242	7.93863	5.78037	14.957	3.23568	10.3054	5.36722	7.43625	5.08584	5.01433	1.02202	8.84587	1.38519	12.8127
	BnaA02g11800D	BnaCLCc.1	6.88467	12.2949	10.8465	5.77981	9.31573	8.66733	18.1341	14.402	7.57921	11.495	9.48892	7.59664	3.18494	8.13376	2.43906	9.85663
	BnaA03g23270D	BnaCLCc.2	6.69912	10.7034	10.0931	7.9546	10.9861	10.9977	16.9798	11.9353	10.3456	12.2508	13.4707	10.2489	11.122	11.6372	11.1957	11.4345
	BnaC02g16210D	BnaCLCc.3	9.92589	14.8806	14.529	11.1768	11.9644	18.8309	20.5269	20.1409	11.8226	13.6056	12.0899	12.3081	2.71645	14.5876	3.08026	11.6481
	BnaC03g27500D	BnaCLCc.4	6.29532	11.4258	11.1298	7.77043	10.121	10.5393	13.7677	11.0025	8.24757	9.59439	8.92522	8.08796	10.9311	9.07633	8.64417	7.03555
	BnaA06g28170D	BnaCLCd.1	2.44208	2.52843	2.65892	4.39098	3.52027	4.12498	3.74123	3.90978	3.49161	2.28592	2.58101	3.39298	4.5929	4.26147	3.57172	3.39446
	BnaC07g49590D	BnaCLCd.2	3.19663	3.55209	2.84982	3.50712	4.38145	3.49652	4.74477	6.71451	3.65881	3.29852	3.43928	4.12325	9.55903	4.07198	6.4618	4.47877
	BnaA08g07280D	BnaCLCg.1	8.0541	12.2608	10.5431	12.0256	10.1963	13.6431	11.0721	12.1895	8.90199	11.6731	8.31743	8.6925	7.66203	8.58709	7.57541	10.4515
	BnaC08g08120D	BnaCLCg.2	7.24421	9.29088	7.86033	8.02348	7.97106	7.28598	9.81885	12.216	7.34778	7.34383	5.82698	6.04054	6.84769	6.00847	8.2179	9.0047
	BnaA06g26560D	BnaSALH3.2	2.02309	0.942261	1.44009	0.631985	0.717676	0.537286	0.297688	0.517741	84.6157	49.6259	134.11	75.8626	1.54926	83.8123	2.62376	43.136
	BnaC07g30400D	BnaSALH3.4	0.621638	0.60716	0.473494	1.65745	0.323827	0.858568	0.118752	0.417451	59.5785	26.545	122.9	55.0718	0.546811	57.7741	1.00877	24.2544
	BnaC09g04620D	BnaSALH3.5	13.4403	38.2628	18.7501	18.9569	6.29129	22.5821	5.95442	13.3962	58.3638	56.7486	105.653	67.3714	10.4767	60.0975	8.73599	39.2976
	BnaCnng55740D	BnaSALH3.6	0.317111	0	0.165355	0.912458	0	1.36906	0.0699194	0.169485	30.4011	16.3825	73.5513	41.2413	0.241044	30.9581	0.493044	15.3586
	BnaA01g16780D	BnaSALH2.1	81.5634	85.8441	76.8682	71.8958	62.7402	109.596	74.4665	96.3878	77.2446	73.306	83.1442	82.1659	72.5801	77.1081	81.0328	74.6668
	BnaA03g48920D	BnaSALH2.2	0	0	0.232254	0	0	0	0.204579	0	1.97192	2.89435	3.32213	1.59683	0.761123	2.18942	2.16949	2.00506
	BnaA08g13930D	BnaSALH2.3	44.4407	43.4275	45.6349	34.3799	41.9119	37.5562	80.1412	59.208	55.6595	60.3899	70.0485	55.0374	71.0495	49.6364	82.0506	48.0806
	BnaC01g20530D	BnaSALH2.4	76.9457	80.7239	68.5761	76.9802	62.0119	78.434	88.5579	92.3341	91.1591	82.88	93.3534	98.6439	93.3933	83.7912	105.886	80.0075
	BnaC08g12730D	BnaSALH2.7	0	0.0312067	0	0	0	0	0.0589245	0.0164464	0.213222	0.321154	1.00512	0.223864	9.33088	0.258474	8.90057	0.0462618
	BnaA06g08100D	BnaSALC1.1	3.46035	3.8556	2.4708	4.41856	3.29115	6.57024	2.31737	4.11063	0.17506	0.122313	0.292957	0.0933163	0.814049	0.164898	0.379483	0.463952
	BnaC05g09360D	BnaSALC1.2	5.33385	6.88063	4.38352	6.33694	5.36015	9.28006	3.42901	6.2406	0.262065	0.153213	0.0651563	0.0711009	0.318804	0.141553	0.484887	0.442499
	BnaA09g10460D	BnaSALH1.2	0.0337625	0	0.154782	0	0	0.296585	0	0	56.2096	51.1692	132.801	53.4111	0.152718	59.5969	0.0226155	48.4361
	BnaA09g13380D	BnaSALH1.3	0.184072	0.0778643	0.329954	0	0.0378235	0	0.133698	0.0337208	53.0812	32.3974	109.305	51.6215	1.00308	71.154	1.03518	29.3226
	BnaA09g13410D	BnaSALH1.5	0.0765425	0.23732	0.06188	0	0.32433	0.0606125	0.320384	0.101332	0.678658	0.54085	0.532175	0.522012	0.722075	0.613781	0.890657	1.52112
	BnaC04g19340D	BnaSALH1.6	0	0	0	0.299882	0	0	0	0	3.53795	0.542718	1.09245	1.39439	0.421293	2.2483	1.03709	5.08238
	BnaC04g22980D	BnaSALH1.9	0	0.106714	0.101624	0.168246	0	0	0	0.0322312	3.30592	1.87349	2.02536	3.17118	1.06598	3.1048	1.5826	5.78469
	BnaC09g10680D	BnaSALH1.10	0.0454324	0.0389408	0.139416	0	0.174589	0	0.178486	0.03271	48.3687	38.472	109.712	49.7848	0.0509332	39.5644	0.0451575	32.901
	BnaA02g02200D	BnaNRT2.1	11.2062	8.57239	9.2811	23.7147	9.31728	47.2148	15.449	25.8497	0.07237	0.0491661	0	0.09842	0	0.0968038	0.0927899	0.129647
	BnaC02g05530D	BnaNRT2.11	7.48428	3.50615	4.09361	2.80144	4.01431	4.93471	5.55258	14.7702	0	0.0745807	0	0.041661	0.208539	0	0.180029	0.0249807
	BnaA04g21900D	BnaAMT2.1	8.12144	12.8618	10.5262	8.52334	8.69326	7.62261	12.2393	8.6307	4.15538	4.96216	4.25043	4.95861	2.01855	3.18121	3.28754	3.87683
	BnaA05g06450D	BnaAMT2.2	0.36059	0.572187	0.298741	4.1786	0.136937	6.31858	0.703408	1.25182	0.706318	0.413898	0.157961	1.30276	0.0727664	1.46464	0.318483	0.257287
	BnaC04g07100D	BnaAMT2.4	4.37965	6.96235	4.05284	7.9886	3.09801	10.4949	7.87487	8.33766	4.19712	4.61323	2.94206	4.15052	1.32199	3.5035	1.80029	4.43638
	BnaC04g56650D	BnaAMT2.5	0.729988	0.673563	0.812994	0.649739	0.857506	0.586366	1.58675	1.09114	0.572391	0.968177	0.726714	0.752313	0.551589	0.480453	0.475766	0.472568
	BnaCnng62050D	BnaAMT2.6	11.8037	20.7492	18.0003	12.9131	16.9731	14.7597	34.8075	19.4367	15.6455	17.1889	13.6688	15.256	8.3991	14.8335	9.3238	10.3586
N assimialtion gene network	BnaA04g24340D	BnaSPL9.1	1.05421	2.29791	1.12136	1.99747	1.55136	0.71011	0.861583	1.80548	0.0267053	0.0246784	0.0645286	0.217964	1.40356	0.163031	1.33879	0.260567
	BnaA05g02680D	BnaSPL9.2	0.7408	1.80079	1.17865	1.96566	1.33561	0.998895	0.568422	0.871315	0.0448718	0.0620238	0.0908423	0	0.163205	0.0306741	0.0870986	0.10334
	BnaC04g02520D	BnaSPL9.3	3.74312	5.11214	3.24184	5.57197	4.62123	2.46746	1.19227	2.90423	0.0510418	0.0257915	0.0828103	0.132808	0.243522	0.0799956	0.118247	0.194321
	BnaC04g48150D	BnaSPL9.5	0.491618	0.770788	0.467588	1.06847	0.770101	0.714583	0.276797	0.211881	0.059233	0.189428	0.0312062	0.0555115	0.754044	0.079759	0.260132	0.319842
	BnaA04g27550D	BnaSPL15.1	0.158754	0.13596	0.10581	0.264278	0.39112	0.132636	0.051195	0	0.37129	1.00883	0.776008	0.441097	0.355115	0.930578	0.313582	0.418264
	BnaC04g23930D	BnaSPL15.3	1.23749	2.77879	1.38235	1.1593	1.26426	0.697709	0.160776	0.459206	1.00677	0.506192	0.481905	0.425776	0.460339	0.597048	0.485591	0.629949
	BnaA02g18610D	BnaNIA1.1	0.0701339	0.117026	2.65762	0.181211	0.422934	0.0552222	0.16164	0.0198539	0.812531	0.921535	1.53128	1.12377	18.0161	1.89949	19.1964	0.345595
	BnaA07g20840D	BnaNIA1.2	83.5867	19.5932	182.462	42.4022	83.9553	78.9755	19.99	47.2075	1.26984	1.27504	0.474279	1.1839	7.37003	1.22223	6.65461	1.11906
	BnaA07g33680D	BnaNIA1.3	509.431	390.501	500.994	320.578	267.477	482.185	79.7336	238.922	81.4628	61.2919	84.9254	84.2191	204.595	64.7163	277.073	13.7533
	BnaA07g33690D	BnaNIA1.4	108.135	146.484	179.182	194.336	96.5474	322.169	26.5349	92.6347	37.751	24.8818	31.6823	50.0557	72.4036	40.3756	118.95	5.18707
	BnaC06g20690D	BnaNIA1.5	19.3991	6.40513	96.2176	16.3542	45.6298	13.9183	4.06927	21.0877	1.51817	0.738429	0.229814	2.2747	1.9326	2.28116	0.67577	4.71723
	BnaC06g38300D	BnaNIA1.6	392.357	349.856	394.639	336.421	251.925	516.021	273.753	286.079	67.0833	45.6441	72.593	76.5241	211.906	56.6602	291.956	12.6488
	BnaCnng60930D	BnaNIA1.7	0.081575	0.0162	0.591482	0.0321118	0.108408	0	0.0966974	0	0.264011	0.340117	0.443939	0.478402	4.58334	0.417496	5.90428	0.0641031
	BnaA07g04150D	BnaNiR1.1	0.976137	0.575117	0.647682	0.819411	0.98524	0.649559	0.679913	0.86104	2.52759	1.44941	0.882478	1.77912	1.70897	1.72292	1.46211	0.332455
	BnaA07g36300D	BnaNiR1.2	11.4065	9.4859	11.9072	13.9602	14.5529	13.2581	9.36681	14.7898	33.2244	27.9725	11.6583	38.1733	26.0952	37.8841	25.3703	7.84659
	BnaA09g08530D	BnaNiR1.3	113.782	212.241	180.281	25.8189	61.8427	85.6152	4.79321	55.7813	1.06966	1.56696	1.11807	0.801354	0.840556	1.13984	1.404	0.54279
	BnaC07g05090D	BnaNiR1.5	7.28859	5.50255	8.45742	5.44182	7.27829	7.51913	3.40296	4.50439	14.4739	9.35165	3.78136	16.8432	16.85	16.4792	19.0252	2.30176
	BnaCnng63770D	BnaNiR1.6	98.0891	128.672	128.245	68.2326	61.1483	66.2653	10.0953	42.9644	5.07806	4.38878	3.7593	4.99079	2.59629	3.35916	2.93536	0.671138
	BnaA04g08160D	BnaGLN1.1	64.2122	62.2318	59.0209	40.0628	38.6382	34.2339	73.8321	137.251	98.0689	73.1441	77.6487	94.9367	31.0368	129.212	48.0838	132.314
	BnaC04g30250D	BnaGLN1.2	73.8739	53.1072	41.434	52.129	26.2211	63.1379	53.1677	140.785	67.2062	62.5108	63.915	66.4246	27.9833	82.2091	50.3358	102.453
	BnaA04g08400D	BnaGLN1.16	1.67148	0.63903	0.860155	0.848818	2.2597	0.36183	1.88499	2.49988	0.593122	0.194812	0.452039	0.326187	3.56518	0.985645	1.32842	1.08661
	BnaA02g12430D	BnaGLN1.3	137.536	115.463	187.452	71.191	113.047	102.635	70.6545	97.2361	418.383	423.768	188.633	465.813	44.2091	396.292	54.3789	107.506
	BnaCnng23850D	BnaGLN1.4	56.0322	65.5276	80.5809	40.4408	40.3905	64.3865	16.5626	27.3129	238.91	308.14	113.102	259.76	14.6637	314.864	16.6568	32.3843
	BnaA03g34780D	BnaGLN1.5	1.96022	1.60586	1.859	3.12455	2.70037	2.31415	11.5093	3.69166	2.37137	1.1683	1.75045	2.41129	18.2682	2.0994	8.71129	4.10851
	BnaA05g22420D	BnaGLN1.6	30.818	57.3184	36.4278	41.7713	38.9316	37.763	136.933	47.0776	73.578	79.1215	69.3604	84.4278	192.647	70.5125	152.308	82.1245
	BnaAnng27730D	BnaGLN1.7	0.264431	0.458666	0.538975	0.32509	0.931238	0.308744	0.940286	0.521889	3.7892	4.88828	3.9219	4.64249	4.96473	4.18196	3.14398	8.42822
	BnaC03g40250D	BnaGLN1.8	8.29421	5.16202	12.2898	9.1839	11.4497	9.23468	63.4268	9.6478	18.4309	13.8684	14.4471	19.8903	79.3798	16.3546	39.6103	24.779
	BnaC05g35690D	BnaGLN1.9	65.9461	108.355	99.9477	97.6916	78.0134	94.5903	165.074	74.7555	166.98	160.303	188.492	170.992	491.011	155.605	424.733	176.864
	BnaCnng57900D	BnaGLN1.10	0	0.248737	0.232288	0.49367	0.198749	0.13548	0.727842	0.11735	0.807409	0.999164	0.453481	1.01462	2.06805	0.891814	0.468552	0.474701
	BnaA02g03140D	BnaGLN1.11	33.6589	36.2975	32.5155	158.481	45.251	192.191	46.6974	192.097	188.208	124.416	86.1995	180.886	109.769	211.971	81.5828	308.534
	BnaA10g17910D	BnaGLN1.12	5.04763	2.31677	2.05159	10.0553	3.17948	16.9047	1.84817	25.5156	1.11538	0.663171	0.570605	0.979024	0.950516	1.65089	0.641965	2.75345
	BnaC02g06690D	BnaGLN1.13	51.3126	37.8466	34.4091	19.9251	39.9063	42.534	55.6961	232.582	100.947	144.916	105.027	90.725	23.2818	113.846	31.9656	347.656
	BnaC09g41340D	BnaGLN1.14	9.38163	6.08224	3.47149	17.0938	4.44727	52.6181	7.45712	54.6418	0.296578	0.205389	0.249022	0.239561	0	0.539872	0.120089	1.62917
	BnaA04g07450D	BnaGS2.1	519.826	552.879	640.426	278.909	347.377	400.19	78.8621	280.801	18.0837	18.8985	14.4879	16.7249	5.14355	12.9334	6.32399	15.2912
	BnaA08g29950D	BnaGS2.2	150.776	196.951	210.384	119.531	168.053	184.087	50.1679	120.74	7.57898	8.11751	5.47349	8.21928	2.32069	9.3961	1.5762	6.34217
	BnaC04g29670D	BnaGS2.3	435.693	511.307	541.672	255.022	296.414	526.876	40.9203	243.942	11.0751	12.1093	10.0714	10.7282	2.60896	12.6048	3.40199	9.89994
	BnaC08g07930D	BnaGS2.4	144.462	176.078	218.101	116.367	178.068	167.066	57.864	120.295	5.55146	4.8095	3.08942	6.04388	2.64676	6.22696	2.0022	4.57086
	BnaA10g26060D	BnaGLU1.1	137.849	234.67	186.802	132.601	174.558	177.976	26.4687	145.565	0.328989	0.187792	0.185203	0.223589	0.365162	0.194246	0.159589	0.192232
	BnaCnng10340D	BnaGLU1.2	139.978	213.4	181.398	148.593	171.613	185.907	38.3153	161.002	0.120398	0.138033	0.125603	0.115522	0.281999	0.00370707	0.135602	0.00493644
	BnaA03g19380D	BnaGLU2.1	1.34538	2.62789	2.54683	1.94246	2.65876	1.82867	2.54265	3.02965	12.111	8.59782	6.83981	10.5506	12.594	11.4087	8.8276	15.5727
	BnaA04g23740D	BnaGLU2.2	4.1021	4.76967	4.43617	5.28433	5.12068	4.70868	8.83825	6.5117	19.3791	18.1264	17.7571	19.791	16.2887	23.5251	15.0882	21.6266
	BnaC03g23220D	BnaGLU2.3	1.08911	1.95442	1.83479	1.58083	2.19807	1.42978	2.23015	2.56626	9.52837	8.645	7.32452	10.3881	12.1043	10.5441	9.2589	13.9365
	BnaC04g47520D	BnaGLU2.4	2.02282	2.73272	3.27413	3.40573	3.96086	3.92471	6.29309	3.82066	17.7699	19.4822	18.284	19.6782	13.2048	20.6143	10.4015	25.0955
	BnaA03g12250D	BnaGLT1.1	11.4736	13.2179	12.7394	15.2225	16.8193	13.6315	16.0195	15.3754	40.1532	27.7134	28.7107	37.4462	48.8786	31.4561	44.0659	21.0604
	BnaC03g15030D	BnaGLT1.3	21.3381	18.5144	20.8515	22.5458	28.4884	18.1405	39.2292	23.7791	64.4924	40.4044	53.9663	60.3179	103.342	49.5504	110.217	39.2803
Common regulating genes of N uptake and assimialtion networks	BnaA07g37360D	BnaLBD46	57.6048	53.1573	44.7296	32.9605	26.7284	30.5237	17.397	36.2235	27.9727	32.064	40.9421	25.0791	3.50817	28.5932	3.03547	6.89728
	BnaAnng15250D	BnaLBD56	1.93777	3.27472	1.6319	1.17565	0.817581	3.91319	0.257033	1.56546	2.50725	1.78551	1.6645	1.36962	0	2.04489	0.334973	0.542851
	BnaAnng05130D	BnaLBD61	12.8165	20.3228	8.78644	7.96193	3.25389	14.5857	1.17573	8.48994	6.27855	5.06422	3.63104	3.88696	0.627819	4.95802	1.00369	2.32794
	BnaC02g16720D	BnaLBD68	38.2478	60.9672	26.6528	24.0361	10.2652	38.6624	1.58649	16.8423	22.2459	18.9081	16.8351	18.1119	2.25844	16.0182	4.61226	7.07376
	BnaC09g07260D	BnaLBD111	60.151	40.0501	67.873	23.3662	21.9021	11.5407	4.15201	8.68612	15.0714	11.6322	14.4043	11.0934	2.13539	10.9944	1.38848	4.41761
	BnaCnng56620D	BnaLBD120	43.54	20.5273	46.6708	26.0831	28.7763	23.8192	25.3033	11.7033	21.5574	20.2195	40.7135	22.3301	3.25835	21.9905	4.19655	3.99207
	BnaA03g40660D	BnaLBD15	7.45293	2.05829	6.08016	3.31635	4.16485	4.07629	2.00327	1.24904	9.50191	5.96037	8.80485	8.45078	3.80364	7.09018	3.98151	3.20023
	BnaC07g31610D	BnaLBD104	35.5555	10.6717	37.5469	7.76201	20.0085	10.8102	3.40611	3.43259	9.58746	8.24964	12.4626	9.75425	6.6856	11.2302	8.05291	4.31645
	BnaC08g21490D	BnaLBD106	0.496588	0.0770695	5.75185	0.0824795	3.25354	0	4.83572	0.071254	5.69659	4.69748	16.0212	7.47889	3.10986	9.36241	5.18187	0.675654
	BnaA01g00400D	BnaLBD3	75.3541	81.9139	54.9565	71.546	46.9917	24.7555	31.7929	39.3615	48.1546	36.1029	53.8729	38.593	9.69257	44.6355	10.5305	15.9848
	BnaA03g54090D	BnaLBD16	2.5376	0.903341	13.084	0.649345	5.21459	1.46349	1.55607	0.709301	39.3101	32.05	58.7644	37.2876	6.89458	40.2974	5.75033	7.124
	BnaC01g01380D	BnaLBD64	63.3293	65.8264	68.3133	49.8135	27.9387	17.3085	19.8738	11.8804	47.1282	45.0699	62.3111	42.2042	9.11374	36.6278	10.5449	10.589
	BnaC07g46580D	BnaLBD105	23.7373	22.4753	42.9794	7.81837	14.9133	0.902752	4.46658	3.37331	40.5586	21.7216	49.528	30.1962	11.4937	37.794	12.3192	7.63405
	BnaC09g06760D	BnaLBD110	0	0	0.0921485	0	0	0	0	0	0.913098	1.10996	2.59122	1.2132	0.0915729	1.68116	1.89793	1.32701
	BnaA09g12180D	BnaNLP6-1	1.95296	2.92223	1.94989	1.94276	1.50493	2.99553	0.242105	1.50464	9.52073	7.50309	7.22854	8.65806	2.15026	10.0127	2.62566	11.9101
	BnaCnng38990D	BnaNLP6-2	2.07173	3.99086	2.22668	1.80183	1.94782	2.88127	1.12481	2.52241	20.9467	17.4078	14.165	18.918	4.46843	14.5911	5.32283	30.4142
	BnaA01g35090D	BnaNLP7-1	10.9036	14.3038	9.73954	10.1912	8.9108	12.8415	7.30912	17.5934	9.01632	8.03014	7.64522	8.31701	7.3922	7.69932	6.83333	9.63331
	BnaA03g46410D	BnaNLP7-2	14.0163	21.709	15.1912	18.5142	12.0554	23.7316	9.10407	19.8463	10.6847	10.0363	8.35347	9.93111	6.60307	9.66497	6.97686	11.6081
	BnaC01g15850D	BnaNLP7-3	11.6564	16.1722	11.8237	10.3899	9.20181	13.818	7.64344	19.0688	8.51853	8.40958	7.86976	8.42596	5.79837	7.02901	6.55242	10.1784
	BnaC07g38670D	BnaNLP7-4	12.8966	22.4844	12.9449	17.4907	12.881	22.8982	6.63084	15.7736	11.4037	10.5805	9.09009	11.3539	5.08144	11.9939	5.29602	14.8292
	BnaA04g10760D	BnaTCP16	2.01378	1.61221	0.740605	2.63037	0.55599	2.22625	0.927111	1.57339	1.08179	1.54392	1.29111	1.69633	0.367011	1.60393	0.608181	1.16714
	BnaC01g43000D	BnaTCP39	0.682688	0.389506	0.495183	0.976867	0.751089	1.66204	0.475947	0.74807	0.718529	1.06298	1.16592	1.24562	0.0984058	0.545057	0.525771	0.468725
	BnaA02g32950D	BnaTCP7	0.091136	0.0740115	0.077353	2.39165	0.208396	5.60711	0	0	0	0	0	0	0	0.52203	0	0
	BnaA03g02470D	BnaTCP9	13.1246	39.392	12.8905	21.8887	12.8059	40.1476	2.88563	14.7664	1.73223	1.96902	0.216422	2.33888	0.615628	2.26304	0.119015	2.21233
	BnaA06g26010D	BnaTCP21	26.7383	43.5837	19.85	43.8638	23.8244	56.261	7.28704	21.8592	8.83959	10.8329	5.67731	13.1771	3.23178	10.2967	3.54746	7.77904
	BnaA09g05400D	BnaTCP29	24.8759	40.7622	17.6717	25.0656	18.9423	50.1045	2.9832	17.375	8.88423	7.6209	5.47415	10.4741	0.587924	14.5977	0.815983	8.51074
	BnaAnng06150D	BnaTCP32	16.2502	46.2005	15.3406	44.9301	10.5605	41.0893	2.24548	10.5362	6.96818	12.415	4.00462	8.31565	1.68938	8.78614	2.80897	4.13685
	BnaC01g11870D	BnaTCP36	5.54468	7.37417	6.09701	8.81366	7.67333	7.62213	8.49908	10.7726	6.05447	6.38865	6.64927	6.67909	6.64267	6.13555	6.83089	6.66382
	BnaC02g01170D	BnaTCP40	9.37312	23.1549	8.45337	1.10314	8.07266	6.34178	1.68032	4.33115	2.72711	6.90672	3.67191	3.56341	1.37773	3.43169	1.73986	2.84729
	BnaC02g19460D	BnaTCP45	1.68141	2.84989	2.15441	2.67062	1.33616	1.94963	1.33184	1.5601	1.04458	1.72649	1.28298	1.70617	0.651063	1.87196	0.797117	2.12769
	BnaC02g41680D	BnaTCP47	3.00822	8.08829	0.934226	3.35826	2.97422	5.98851	0.599205	3.14065	0.240005	0.996352	0.800844	0.996687	0.978372	0.917381	0.351217	0.820845
	BnaC02g42220D	BnaTCP49	38.0916	70.6933	25.504	42.0945	32.4605	52.6663	4.52054	24.877	15.1772	27.7086	12.0088	19.4832	4.36471	15.7354	4.61313	16.7551
	BnaC03g03480D	BnaTCP51	13.0366	43.9031	14.7826	17.4265	8.31044	29.5026	2.59288	18.4448	4.31526	9.14691	2.27516	5.48185	0.649996	6.55447	1.20097	5.52048
	BnaC09g04940D	BnaTCP70	35.1376	47.7628	26.5711	38.2237	30.3446	28.9221	6.83118	21.6037	16.7119	15.4928	13.1107	17.2574	2.78478	12.9449	3.58083	12.975
	BnaC09g47560D	BnaTCP71	13.859	52.1339	13.1167	23.1095	10.081	31.9513	4.90907	14.6506	4.36622	8.2696	3.06839	3.89627	0.988307	4.68138	1.15641	5.28773
	BnaA06g17280D	BnaTCP20	19.6129	21.1377	13.3793	20.0209	12.5624	26.8737	7.3541	18.5978	4.67806	7.05026	4.83225	7.63671	2.42367	4.02556	2.20749	5.58927
	BnaC03g57070D	BnaTCP55	18.3487	32.3029	18.464	22.5509	13.9144	31.05	7.05897	19.7551	6.98438	10.506	8.18735	9.98099	2.35676	6.78238	2.53534	8.17983
	BnaA03g56900D	BnaTCP14	3.19626	1.87049	2.58948	8.51631	3.00403	8.77038	2.75193	1.70124	1.65359	1.07875	1.32598	1.89518	1.03843	1.38624	1.75107	0.575195
	BnaA05g05020D	BnaTCP17	7.91449	13.6259	8.78402	17.4381	9.90049	10.8276	10.1474	6.19344	7.60771	6.66128	7.66451	7.5142	6.10657	4.69582	5.03679	4.44483
	BnaC03g25370D	BnaTCP52	3.89317	3.62817	6.01897	4.92291	5.33281	5.65327	2.54157	2.54884	2.48751	2.76893	4.38323	2.57798	2.64991	2.23547	2.06945	1.69084
	BnaC04g04400D	BnaTCP56	16.9736	31.9594	17.0944	25.6098	11.3418	22.5055	9.49632	12.4629	15.7613	19.3897	24.8234	17.351	4.45831	18.774	4.3818	14.5896
	BnaA02g11190D	BnaTCP3	2.27176	2.12514	2.75964	1.41606	1.48146	1.51685	1.49044	1.46628	5.61821	6.70955	8.77806	5.67098	0.248477	5.03237	1.19924	5.41277
	BnaC02g15480D	BnaTCP41	0.547568	0.354147	1.40312	0.391521	0.344466	0.336666	0.88981	0.144329	1.03196	1.84906	1.32986	1.29703	0.465053	1.09206	0.340602	2.11238
	BnaA06g32480D	BnaTCP22	6.78289	4.62314	6.57444	4.98141	7.40369	5.26525	9.04037	5.90229	5.6935	8.13332	7.13528	7.08325	5.77749	6.52156	8.5977	7.8887
	BnaA09g01860D	BnaTCP28	0.590793	0.361545	0.0688865	0.372912	0.30797	1.2926	0.46967	0.329975	0.837478	0.498194	0.710578	0.65851	0.6771	1.39975	2.17597	0.705245
	BnaC07g49020D	BnaTCP67	4.73965	6.79176	7.53123	4.48382	7.25964	6.11102	8.88386	3.32703	6.72677	7.4047	8.05742	8.35989	4.67344	7.11269	5.89275	5.84307
	BnaC09g01300D	BnaTCP69	2.73179	3.79211	2.92609	2.5886	1.37961	2.21772	1.77245	2.46643	3.08342	3.5613	3.77283	4.29677	3.04185	2.93915	5.31293	3.69139
	BnaA02g15710D	BnaTCP6	8.85837	10.738	9.06949	10.2445	5.80294	10.7896	4.13888	8.33061	3.95363	5.0969	4.74977	4.42103	3.55084	5.41725	3.60419	3.90828
	BnaA07g29810D	BnaTCP25	9.90529	13.3655	9.67214	13.3253	9.24626	16.8325	6.91516	13.8523	15.2175	20.6288	15.3843	18.2499	8.5817	20.0195	9.91218	15.2775
	BnaC02g20970D	BnaTCP46	13.7674	19.9858	12.4078	15.8596	11.4772	15.7013	8.63768	14.6585	5.05741	5.62011	6.16047	4.48006	2.96457	6.14579	3.9286	6.26504
	BnaC06g33040D	BnaTCP65	11.9904	18.79	11.3639	19.479	12.4808	25.3375	11.4702	23.3413	18.9847	28.7474	22.8915	21.0212	7.94979	25.895	15.3938	25.1828
	BnaAnng26720D	BnaTCP34	3.30776	3.37069	3.31833	2.93095	2.5574	2.59412	0.114364	2.0841	1.34858	1.91707	0.943704	0.142362	0.0629464	1.67134	0.106238	1.75753
	BnaC06g27940D	BnaTCP62	2.6336	4.41569	0.874185	1.3244	1.31837	4.24268	0.342934	0.433336	1.83179	0.763969	0.821849	0.95167	2.339e-12	0.483911	0.171237	0.776056
	BnaA09g14960D	BnaTCP30	12.6026	10.0053	9.5117	11.5556	9.93671	11.3303	8.95244	9.63417	18.1594	18.3422	16.7753	17.7111	9.45684	18.1182	9.54585	12.9608
	BnaCnng71510D	BnaTCP75	14.2624	14.2833	12.5925	15.1531	11.4298	15.2823	7.75293	9.56654	15.2959	19.4457	18.8763	17.2373	12.8451	19.708	12.1259	14.779
	BnaA02g04730D	BnaA2.SPX1	0.53163	0.051794	0.144618	0.40694	0.0530135	0.056154	0.23864	0.151804	0.805076	0.521452	0.0589995	0.792329	1.55951	0.399152	1.39372	1.2534
	BnaA03g07930D	BnaA3.SPX1	24.0721	13.1511	14.4304	13.4348	13.2336	9.85504	12.2759	12.7734	17.7753	8.79992	14.9195	11.8913	18.683	15.7238	25.7798	9.32381
	BnaC03g10000D	BnaC3.SPX1	7.43779	4.73738	5.6208	18.429	6.11099	13.2687	5.84081	6.15175	8.29224	2.82155	4.61712	6.42715	7.95164	9.58857	10.6702	4.06194
	BnaA03g22680D	BnaA3.SPX2	1.09144	1.36644	0.667085	11.2266	0.701405	10.5415	0.951874	1.38897	3.92471	0.79091	1.01893	4.48235	1.1977	5.95829	1.92618	0.488652
	BnaC03g26700D	BnaC3.SPX2	32.4566	25.4385	23.0362	24.1695	22.4752	21.0944	24.0507	26.2234	20.9717	16.2756	24.7078	20.3958	28.9517	20.6711	44.0658	18.5183
	BnaA04g26060D	BnaA4.SPX3	0.061993	0.0504025	0.289014	0.359223	0.194322	0.0737535	0.553749	0.0464823	0.225007	0.197887	0.150592	0.123984	0.585678	0.122603	1.03285	0.0420391
	BnaA10g18780D	BnaA10.SPX4	2.35945	2.44624	1.76847	2.90297	1.75059	4.13039	2.48423	2.42816	7.05967	6.73212	5.53309	7.38732	2.78712	7.68187	2.41203	5.60605
	BnaC09g42510D	BnaC9.SPX4	5.90433	7.15116	5.06237	5.5414	3.97583	4.87015	4.13908	5.70232	8.24601	8.71616	8.15239	7.98566	5.54371	7.30861	3.75992	8.55487
	BnaC09g44200D	BnaCPK7.2	8.0007	8.12341	7.56128	8.86691	8.08348	8.08986	9.07352	10.6763	9.0893	9.37544	8.5449	9.55558	11.1328	9.34156	11.1091	8.53796
	BnaA02g04230D	BnaCPK8.1	9.50425	11.3639	9.40885	22.5263	9.61431	21.677	9.99484	15.1181	9.35036	6.62353	7.87353	8.66439	4.5376	9.23117	4.6775	6.36736
	BnaA10g15680D	BnaCPK8.2	12.7491	16.1051	13.3435	16.5297	12.9788	14.4602	9.68191	15.9801	10.7088	12.0092	13.209	11.7952	10.5245	11.6544	9.96142	11.2533
	BnaC02g08720D	BnaCPK8.3	30.4689	34.1153	27.3625	16.4343	27.6289	22.0931	23.6194	37.2129	11.5395	16.2521	18.5791	14.4956	13.5686	12.0012	11.2563	14.511
	BnaC09g38250D	BnaCPK8.4	13.5246	16.3413	15.033	15.3587	12.1007	14.9196	11.2872	15.4803	11.234	14.4239	13.3914	13.1754	12.4636	13.6361	8.75524	12.9456
	BnaA07g17350D	BnaCPK32.1	14.3534	17.8407	12.594	21.8243	19.5743	26.6505	16.6024	27.1595	16.7548	18.5809	17.7819	18.3107	16.5434	18.6432	19.5101	20.8421
	BnaA09g36820D	BnaCPK32.2	1.61667	1.64638	1.84617	2.1391	2.44921	2.11984	2.44862	3.16202	1.36558	1.20094	1.12149	1.47962	0.875662	1.67543	1.61239	1.82525
	BnaC08g28520D	BnaCPK32.3	3.05859	3.18068	3.33019	3.33636	4.51122	3.0705	5.29594	4.84921	1.79094	2.03196	2.29821	2.73258	2.05457	2.89826	2.36404	1.94424
	BnaCnng07350D	BnaCPK32.4	10.2037	14.1142	9.14696	14	16.0904	21.0568	11.7167	20.3818	16.1623	18.2548	14.4395	16.8015	12.8128	19.8048	15.3817	20.6793
	BnaA03g41500D	BnaCPK13.1	3.67746	5.79251	5.71499	6.55734	4.82154	4.1411	2.61684	3.48028	6.59807	6.58791	5.91183	7.80456	6.67922	6.55334	6.18487	8.25618
	BnaA04g05940D	BnaCPK13.2	6.70927	10.0854	8.88968	8.49192	8.56989	10.3043	4.30182	5.6669	10.7481	13.0612	9.2814	12.9014	9.45079	10.0516	9.99094	13.3156
	BnaA09g32390D	BnaCPK13.3	6.05807	9.48498	6.26062	7.85459	9.23091	8.93817	3.77505	4.95826	4.23874	4.38185	3.95844	4.51599	4.01581	4.37436	3.98257	5.42363
	BnaC04g28550D	BnaCPK13.4	8.18399	10.1162	8.73786	9.40013	11.0625	8.90441	6.18945	6.63508	10.9161	12.3899	9.84622	11.3937	8.96528	10.0405	9.81571	12.3375
	BnaC07g32550D	BnaCPK13.5	8.74671	12.5766	11.5202	12.9965	10.5411	10.5912	6.10197	8.15304	9.34035	8.81302	7.30147	9.73616	9.81627	8.31514	7.92437	12.1783
	BnaC08g23190D	BnaCPK13.6	7.90646	7.59281	6.97966	2.92419	6.36329	8.16665	10.0905	6.74137	4.92942	6.2512	8.1421	4.38819	4.78508	5.62266	9.6376	6.1578
	BnaA07g31710D	BnaCPK30.1	5.71963	18.2257	5.83954	6.2598	6.25537	9.14602	2.88329	6.84202	15.968	19.0507	14.5087	17.5482	3.84812	19.141	4.86008	19.9398
	BnaC06g35560D	BnaCPK30.2	3.152	10.9915	4.11696	3.24575	4.07674	6.25279	0.555111	4.07606	8.34944	10.6047	6.38849	9.70703	2.88033	10.2443	1.46513	12.6355
	BnaA06g13080D	BnaCPK10.1	4.64459	3.9487	4.19507	2.84564	4.38194	3.34531	4.28116	4.78609	2.45937	2.43456	2.1716	2.6318	3.29754	2.44224	3.10763	2.64563
	BnaA09g44420D	BnaCPK10.2	4.95429	6.08186	5.00968	6.45077	6.06642	5.46371	5.96156	7.94503	2.99246	4.44403	2.94299	3.5184	6.04554	3.08824	4.06927	4.11505
	BnaC05g14600D	BnaCPK10.3	4.53246	3.80894	5.41135	3.17586	4.70876	3.27537	12.6769	5.56058	6.40302	5.39988	5.98652	6.26131	7.8914	6.22371	6.09996	4.2394
	BnaC08g36980D	BnaCPK10.4	4.20765	5.62078	6.10891	5.47429	5.0773	5.48457	7.36115	6.3231	3.88711	4.12502	3.1223	4.1852	8.45099	4.49324	5.51712	3.92482
	BnaA03g34550D	BnaCIPK1.1	26.6616	11.3404	14.8433	14.2427	21.1375	20.5422	19.9549	18.62	1.75831	1.86459	1.49492	1.15509	11.0079	1.56535	16.8898	1.20102
	BnaA05g22710D	BnaCIPK1.2	22.0975	6.33473	18.273	10.805	18.4589	11.0138	11.7053	13.2764	2.92329	2.85508	2.09532	1.78991	1.6861	3.02903	2.04582	3.48279
	BnaC03g40040D	BnaCIPK1.3	43.5616	13.1058	37.7984	28.458	46.346	31.3322	35.5813	35.3053	1.07257	1.70466	1.8447	0.895634	14.7977	2.23253	19.8664	0.763159
	BnaC05g36000D	BnaCIPK1.4	28.398	7.02993	23.6044	11.8789	25.5562	6.82096	13.3179	9.39501	2.22323	1.90199	1.75255	1.98336	3.37147	2.29508	4.51371	1.63779
	BnaA05g17520D	BnaCIPK17.1	5.81821	4.39983	5.05513	5.0603	7.88225	4.7094	5.86003	6.92623	1.64202	0.9318	0.440331	1.12899	0.892994	1.25148	0.390268	1.47241
	BnaA06g03950D	BnaCIPK17.3	3.00472	3.48957	2.64643	3.43902	2.68206	3.6117	0.661424	4.66708	1.41931	2.46426	1.72008	1.47969	2.71361	1.75402	3.24916	2.96126
	BnaC06g01830D	BnaCIPK17.5	0.759953	2.18112	0.859992	1.47823	1.61152	1.35878	0.670101	2.33032	0.39304	0.348621	0.200419	0.250638	0.743658	0.367597	0.720244	0.513633
	BnaC06g01840D	BnaCIPK17.6	1.02669	1.25803	0.915447	1.18369	0.998795	1.19407	0.921889	1.72327	0.990091	2.19303	0.959174	0.910068	2.73202	1.61175	1.96218	1.78776
	BnaA03g10160D	BnaCIPK21.1	4.59792	3.06613	2.37936	10.8455	4.43198	8.09204	3.10356	12.5046	2.57789	0.301488	0.355971	1.76876	1.20466	1.24828	1.30425	0.365563
	BnaA10g11570D	BnaCIPK21.2	0.6612	0.550375	1.26777	0.751651	0.735247	1.07928	1.19714	1.63212	11.0758	9.19737	10.2904	10.6072	6.70074	9.45271	6.23536	7.97119
	BnaC03g12840D	BnaCIPK21.3	11.1872	6.2581	7.04324	9.23684	13.4601	9.30693	11.4401	30.0976	5.71874	3.99674	5.80699	6.2648	7.01608	5.52904	7.47063	4.05439
	BnaC09g32680D	BnaCIPK21.4	1.248	1.10719	1.44854	2.52668	1.52092	1.69882	3.07587	3.32922	10.6653	8.3484	9.58418	10.2025	9.35825	9.78507	8.86057	7.82755
	BnaA01g35110D	BnaCIPK8.1	22.5572	24.1117	23.2882	13.1374	24.1579	15.3393	32.6443	28.6692	45.931	42.3212	46.8195	42.3207	50.4412	40.2125	36.4291	41.1456
	BnaA09g26440D	BnaCIPK8.2	0.774725	0.234683	0.620617	0.67002	0.673038	0.269061	0.380534	1.47141	0.947329	0.385689	0.379131	0.517885	1.62753	1.07134	1.69916	1.1049
	BnaC01g16330D	BnaCIPK8.3	16.2728	15.128	13.7973	31.4192	13.6828	22.7186	24.4908	17.6028	33.1549	23.3207	24.0238	31.8972	19.285	32.5528	13.0589	27.3956
	BnaA04g09870D	BnaCIPK24.1	7.46353	6.77026	6.22729	7.98261	7.76643	7.46204	6.37488	11.205	4.27686	3.59955	4.70063	4.97606	6.98125	4.87946	4.42158	5.51675
	BnaC04g32060D	BnaCIPK24.2	5.61022	3.48613	3.63035	3.22036	5.08796	5.08349	4.9339	6.22122	3.19943	3.83503	3.57764	4.53877	5.13712	5.02741	5.08623	4.47691
	BnaA02g05330D	BnaCIPK3.1	0.250955	0.207617	0.123771	0.292799	0.187507	0.107453	0.205001	0.157421	2.14668	1.59339	1.53227	1.99364	0.180221	2.78427	0.416213	1.46318
	BnaA04g15530D	BnaCIPK3.2	8.63621	9.51913	8.10884	9.59251	8.81917	7.3885	5.60376	4.84247	5.99688	5.53424	6.56739	6.6497	9.89077	6.44791	6.4217	4.63761
	BnaA10g14390D	BnaCIPK3.3	20.1618	18.712	17.8956	20.4181	19.2722	18.8336	15.2	20.6941	2.34619	2.72781	2.60391	2.33037	10.1143	2.93316	8.93523	3.15713
	BnaC04g38530D	BnaCIPK3.4	16.2687	15.0771	17.2417	12.0523	17.1583	12.7019	10.1812	11.5519	7.8094	8.17992	8.58377	7.48694	13.6032	8.69001	9.92306	7.25701
	BnaC09g36730D	BnaCIPK3.5	72.2556	78.3196	86.635	40.7588	65.3037	76.0757	13.0217	41.8633	2.99626	2.50683	3.09946	2.86707	4.89338	3.00334	3.47717	3.08557
	BnaA09g51540D	BnaCIPK9.1	10.9016	11.0016	11.633	2.89044	8.56215	3.08762	3.94142	13.6882	0.0170108	0.0204588	0	0	0.0326473	0	0	0
	BnaA10g00690D	BnaCIPK9.2	17.1309	12.7445	15.133	22.4392	12.2654	21.3697	21.0806	27.3569	0.420687	0.573168	1.27762	0.444102	8.15875	0.644239	4.13823	0.501658
	BnaC05g00760D	BnaCIPK9.3	18.8109	10.1531	13.1362	18.7435	11.6985	18.7966	22.5005	23.2463	0.141003	0.410696	0.308076	0.0792211	6.49992	0.187468	3.25989	0.0758961
	BnaCnng08530D	BnaCIPK9.4	19.0887	23.4734	21.182	30.1245	19.5458	38.8146	13.7522	21.0458	0	0.0186941	0	0.0359521	5.36431	0	3.74545	0
	BnaCnng58360D	BnaCIPK9.5	19.0234	13.8053	14.6322	21.441	12.7373	24.0329	9.06804	13.5159	0.0553188	0	0.0698273	0.0299837	3.23943	0	2.76674	0
	BnaA07g07410D	BnaCIPK23.1	12.5496	7.95894	12.3208	14.6942	15.9367	17.0936	25.3313	14.2855	11.3263	11.3546	13.7039	12.8804	20.2578	13.4496	17.3548	13.9729
	BnaA08g17440D	BnaCIPK23.2	0.169556	0.168887	0.330577	2.21199	0.476561	1.51639	0.53895	1.11422	0.45764	0.0160884	0.0553689	0.570779	0.597719	0.734625	0.486561	0.153537
	BnaA09g26270D	BnaCIPK23.3	0.511007	0.312412	0.670855	0.273373	0.44696	0.204258	1.00906	0.617683	9.20351	10.6559	9.52279	10.1726	10.6694	10.9492	5.45833	6.02887
	BnaC07g09070D	BnaCIPK23.5	9.6842	9.72001	8.9795	10.3415	13.8509	11.3071	18.0883	18.873	14.3295	11.6993	11.4145	12.303	43.0657	15.7022	32.3674	14.6802
	BnaCnng41590D	BnaCIPK23.6	7.71733	7.35486	7.23664	6.91627	7.61971	8.0948	7.79159	10.8828	19.1068	23.0433	16.8669	19.8837	13.8862	22.392	9.39397	12.0805
	BnaA01g08510D	BnaCBL1.1	1.80384	0.403887	1.79187	1.28808	2.50543	0.653474	5.23896	1.9176	0.719572	0.646557	0.618339	0.475448	4.03938	0.829083	3.98762	0.283364
	BnaA03g43160D	BnaCBL1.2	1.5392	1.38114	1.30491	1.80681	1.31977	2.12156	5.49109	2.43593	3.12221	2.89326	3.16764	2.58534	9.98395	2.39838	13.9055	1.60488
	BnaC01g10210D	BnaCBL1.3	0.154129	0.123634	0.17191	0.136053	0.200923	0.06448	1.56085	0.181323	0.252336	0	0.131335	0.110178	0.798991	0.361242	1.01629	0
	BnaC07g34450D	BnaCBL1.4	1.55194	0.94271	0.658889	0.983646	1.37801	0.774228	4.91228	1.52956	2.90299	1.50197	2.43827	1.74322	7.26089	2.40282	7.03054	1.9925
	BnaA02g24990D	BnaCBL9.1	3.56045	3.60577	3.32696	4.36787	2.01775	2.51158	1.6811	2.40458	2.74005	2.66985	2.11101	3.77689	2.33357	3.58642	2.16962	1.94852
	BnaAnng31750D	BnaCBL9.2	8.65179	9.40824	7.93914	9.50627	9.82019	8.96224	9.0827	7.40755	12.3231	11.9414	11.9897	12.553	13.0056	11.1857	11.2727	9.82189
	BnaC02g33120D	BnaCBL9.3	4.86637	6.89893	3.83915	7.58162	5.60147	8.35599	4.37835	6.14534	5.45514	5.64963	5.42699	4.76216	5.22578	4.75848	4.72368	5.55486
	BnaC09g20000D	BnaCBL9.4	7.15321	6.91385	6.9978	7.29691	7.09512	6.05869	8.24399	5.08083	9.93061	8.19088	8.35535	8.40906	8.50752	8.21684	8.19583	7.83842
Note: The FPKM values of canidates were based on the LN profile dataset (PRJNA612634); "L" indicates leaf; "R" indidates root; "LN" indicates low N treatment; "D" indicates day after LN treatment.
